# Supplementary material for: Pillar[5]arene Based [1]rotaxane Systems With Redox-Responsive Host-Guest Property: Design, Synthesis and the Key Role of Chain Length
Source: Front Chem. 2019 Jul 23;7:508. doi: 10.3389/fchem.2019.00508 (PMC6663970; doi:10.3389/fchem.2019.00508)
Supplement: Supplementary file 4 [file Data_Sheet_3.ZIP › P[5]0R.cif]

 
data_zrm190127_a_sq
 
_audit_creation_method            'SHELXL-2014/7'
_shelx_SHELXL_version_number      '2014/7'
_chemical_name_systematic         ?
_chemical_name_common             ?
_chemical_melting_point           ?
_chemical_formula_moiety         
'C62 H70 Fe N2 O12' 
_chemical_formula_sum
 'C62 H70 Fe N2 O12' 
_chemical_formula_weight          1091.05

loop_
 _atom_type_symbol
 _atom_type_description
 _atom_type_scat_dispersion_real
 _atom_type_scat_dispersion_imag
 _atom_type_scat_source
 'C'  'C'   0.0033   0.0016
 'International Tables Vol C Tables 4.2.6.8 and 6.1.1.4'
 'H'  'H'   0.0000   0.0000
 'International Tables Vol C Tables 4.2.6.8 and 6.1.1.4'
 'Fe'  'Fe'   0.3463   0.8444
 'International Tables Vol C Tables 4.2.6.8 and 6.1.1.4'
 'N'  'N'   0.0061   0.0033
 'International Tables Vol C Tables 4.2.6.8 and 6.1.1.4'
 'O'  'O'   0.0106   0.0060
 'International Tables Vol C Tables 4.2.6.8 and 6.1.1.4'
 
_space_group_crystal_system       orthorhombic
_space_group_IT_number            61
_space_group_name_H-M_alt         'P b c a'
_space_group_name_Hall            '-P 2ac 2ab'
 
_shelx_space_group_comment
;
The symmetry employed for this shelxl refinement is uniquely defined
by the following loop, which should always be used as a source of
symmetry information in preference to the above space-group names.
They are only intended as comments.
;
 
loop_
 _space_group_symop_operation_xyz
 'x, y, z'
 '-x+1/2, -y, z+1/2'
 'x+1/2, -y+1/2, -z'
 '-x, y+1/2, -z+1/2'
 '-x, -y, -z'
 'x-1/2, y, -z-1/2'
 '-x-1/2, y-1/2, z'
 'x, -y-1/2, z-1/2'
 
_cell_length_a                    20.7599(9)
_cell_length_b                    14.7083(7)
_cell_length_c                    37.9438(15)
_cell_angle_alpha                 90
_cell_angle_beta                  90
_cell_angle_gamma                 90
_cell_volume                      11585.9(9)
_cell_formula_units_Z             8
_cell_measurement_temperature     273(2)
_cell_measurement_reflns_used     9886
_cell_measurement_theta_min       2.23
_cell_measurement_theta_max       24.23
 
_exptl_crystal_description        block
_exptl_crystal_colour             yellow
_exptl_crystal_density_meas       ?
_exptl_crystal_density_method     ?
_exptl_crystal_density_diffrn     1.251          
_exptl_crystal_F_000              4624
_exptl_transmission_factor_min    ?
_exptl_transmission_factor_max    ?
_exptl_crystal_size_max           0.240
_exptl_crystal_size_mid           0.220
_exptl_crystal_size_min           0.200
_exptl_absorpt_coefficient_mu     0.323
_shelx_estimated_absorpt_T_min    0.927
_shelx_estimated_absorpt_T_max    0.938
_exptl_absorpt_correction_type    'multi-scan'
_exptl_absorpt_correction_T_min   0.925
_exptl_absorpt_correction_T_max   0.937
_exptl_absorpt_process_details    sadabs
_exptl_absorpt_special_details    ?
_diffrn_ambient_temperature       273(2)
_diffrn_radiation_wavelength      0.71073
_diffrn_radiation_type            MoK\a
_diffrn_radiation_source          'fine-focus sealed tube' 
_diffrn_measurement_device_type   'CCD area detector' 
_diffrn_measurement_method        'phi and omega scans' 
_diffrn_detector_area_resol_mean  ?
_diffrn_reflns_number             93901
_diffrn_reflns_av_unetI/netI      0.0700
_diffrn_reflns_av_R_equivalents   0.0982
_diffrn_reflns_limit_h_min        -25
_diffrn_reflns_limit_h_max        25
_diffrn_reflns_limit_k_min        -16
_diffrn_reflns_limit_k_max        18
_diffrn_reflns_limit_l_min        -45
_diffrn_reflns_limit_l_max        46
_diffrn_reflns_theta_min          2.237
_diffrn_reflns_theta_max          25.999
_diffrn_reflns_theta_full         25.242
_diffrn_measured_fraction_theta_max   0.999
_diffrn_measured_fraction_theta_full  0.999
_diffrn_reflns_Laue_measured_fraction_max    0.999
_diffrn_reflns_Laue_measured_fraction_full   0.999
_diffrn_reflns_point_group_measured_fraction_max   0.999
_diffrn_reflns_point_group_measured_fraction_full  0.999
_reflns_number_total              11383
_reflns_number_gt                 7039
_reflns_threshold_expression      'I > 2\s(I)'
_reflns_Friedel_coverage          0.000
_reflns_Friedel_fraction_max      .
_reflns_Friedel_fraction_full     .
 
_reflns_special_details
;
 Reflections were merged by SHELXL according to the crystal
 class for the calculation of statistics and refinement.
 
 Structure factors included contributions from the .fab file.
 
 _reflns_Friedel_fraction is defined as the number of unique
 Friedel pairs measured divided by the number that would be
 possible theoretically, ignoring centric projections and
 systematic absences.
;
 
_computing_data_collection        ?
_computing_cell_refinement        ?
_computing_data_reduction         ?
_computing_structure_solution     ?
_computing_structure_refinement 'SHELXL-2014/7 (Sheldrick, 2014)'
_computing_molecular_graphics     ?
_computing_publication_material   ?
_refine_special_details           ?
_refine_ls_structure_factor_coef  Fsqd
_refine_ls_matrix_type            full
_refine_ls_weighting_scheme       calc
_refine_ls_weighting_details
'w=1/[\s^2^(Fo^2^)+(0.0489P)^2^+9.6116P] where P=(Fo^2^+2Fc^2^)/3'
_atom_sites_solution_primary      ?
_atom_sites_solution_secondary    ?
_atom_sites_solution_hydrogens    geom
_refine_ls_hydrogen_treatment     constr
_refine_ls_extinction_method      none
_refine_ls_extinction_coef        .
_refine_ls_number_reflns          11383
_refine_ls_number_parameters      741
_refine_ls_number_restraints      62
_refine_ls_R_factor_all           0.1109
_refine_ls_R_factor_gt            0.0545
_refine_ls_wR_factor_ref          0.1292
_refine_ls_wR_factor_gt           0.1094
_refine_ls_goodness_of_fit_ref    1.012
_refine_ls_restrained_S_all       1.012
_refine_ls_shift/su_max           0.001
_refine_ls_shift/su_mean          0.000
 
loop_
 _atom_site_label
 _atom_site_type_symbol
 _atom_site_fract_x
 _atom_site_fract_y
 _atom_site_fract_z
 _atom_site_U_iso_or_equiv
 _atom_site_adp_type
 _atom_site_occupancy
 _atom_site_site_symmetry_order  
 _atom_site_calc_flag
 _atom_site_refinement_flags_posn
 _atom_site_refinement_flags_adp
 _atom_site_refinement_flags_occupancy
 _atom_site_disorder_assembly
 _atom_site_disorder_group
C1 C 0.62808(14) 0.41346(19) 0.06562(7) 0.0296(7) Uani 1 1 d . . . . .
H1A H 0.6477 0.4355 0.0441 0.036 Uiso 1 1 calc R U . . .
H1B H 0.6351 0.3483 0.0668 0.036 Uiso 1 1 calc R U . . .
C2 C 0.66081(13) 0.45842(18) 0.09690(7) 0.0269(6) Uani 1 1 d . . . . .
C3 C 0.69009(13) 0.54256(19) 0.09366(7) 0.0280(7) Uani 1 1 d . . . . .
H3 H 0.6899 0.5715 0.0719 0.034 Uiso 1 1 calc R U . . .
C4 C 0.71960(13) 0.58465(19) 0.12204(8) 0.0290(7) Uani 1 1 d . . . . .
C5 C 0.72283(13) 0.54213(19) 0.15449(7) 0.0285(7) Uani 1 1 d . . . . .
C6 C 0.69290(14) 0.4576(2) 0.15799(8) 0.0321(7) Uani 1 1 d . . . . .
H6 H 0.6941 0.4280 0.1796 0.039 Uiso 1 1 calc R U . . .
C7 C 0.66156(14) 0.41699(19) 0.13001(8) 0.0300(7) Uani 1 1 d . . . . .
C8 C 0.61801(19) 0.2999(2) 0.16687(9) 0.0580(10) Uani 1 1 d . . . . .
H8A H 0.6580 0.2864 0.1784 0.087 Uiso 1 1 calc R U . . .
H8B H 0.5926 0.2455 0.1652 0.087 Uiso 1 1 calc R U . . .
H8C H 0.5949 0.3448 0.1802 0.087 Uiso 1 1 calc R U . . .
C9 C 0.71979(16) 0.7341(2) 0.09791(8) 0.0421(8) Uani 1 1 d . . . . .
H9A H 0.7211 0.7149 0.0737 0.063 Uiso 1 1 calc R U . . .
H9B H 0.7419 0.7911 0.1003 0.063 Uiso 1 1 calc R U . . .
H9C H 0.6758 0.7412 0.1052 0.063 Uiso 1 1 calc R U . . .
C10 C 0.75595(14) 0.5867(2) 0.18572(8) 0.0358(7) Uani 1 1 d . . . . .
H10A H 0.7752 0.5402 0.2005 0.043 Uiso 1 1 calc R U . . .
H10B H 0.7902 0.6260 0.1773 0.043 Uiso 1 1 calc R U . . .
C11 C 0.70878(14) 0.6420(2) 0.20740(7) 0.0313(7) Uani 1 1 d . . . . .
C12 C 0.69343(15) 0.7301(2) 0.19815(7) 0.0341(7) Uani 1 1 d . . . . .
H12 H 0.7153 0.7577 0.1796 0.041 Uiso 1 1 calc R U . . .
C13 C 0.64610(16) 0.7783(2) 0.21586(8) 0.0360(8) Uani 1 1 d . . . . .
C14 C 0.61463(15) 0.7404(2) 0.24449(7) 0.0337(7) Uani 1 1 d . . . . .
C15 C 0.63120(15) 0.6526(2) 0.25433(8) 0.0375(8) Uani 1 1 d . . . . .
H15 H 0.6113 0.6264 0.2738 0.045 Uiso 1 1 calc R U . . .
C16 C 0.67660(15) 0.6031(2) 0.23585(8) 0.0355(8) Uani 1 1 d . . . . .
C17 C 0.6571(2) 0.4686(3) 0.26898(13) 0.0921(16) Uani 1 1 d . . . . .
H17A H 0.6634 0.4973 0.2914 0.138 Uiso 1 1 calc R U . . .
H17B H 0.6710 0.4064 0.2702 0.138 Uiso 1 1 calc R U . . .
H17C H 0.6122 0.4705 0.2629 0.138 Uiso 1 1 calc R U . . .
C18 C 0.63404(17) 0.8861(2) 0.16960(8) 0.0442(9) Uani 1 1 d . . . . .
H18A H 0.6787 0.8919 0.1635 0.066 Uiso 1 1 calc R U . . .
H18B H 0.6122 0.9422 0.1647 0.066 Uiso 1 1 calc R U . . .
H18C H 0.6150 0.8382 0.1559 0.066 Uiso 1 1 calc R U . . .
C19 C 0.55981(15) 0.7897(2) 0.26272(8) 0.0398(8) Uani 1 1 d . . . . .
H19A H 0.5588 0.7722 0.2874 0.048 Uiso 1 1 calc R U . . .
H19B H 0.5673 0.8547 0.2616 0.048 Uiso 1 1 calc R U . . .
C20 C 0.49546(15) 0.7681(2) 0.24596(8) 0.0354(8) Uani 1 1 d . . . . .
C21 C 0.47537(16) 0.8157(2) 0.21654(8) 0.0384(8) Uani 1 1 d . . . . .
H21 H 0.5013 0.8618 0.2076 0.046 Uiso 1 1 calc R U . . .
C22 C 0.41753(16) 0.7963(2) 0.20006(8) 0.0378(8) Uani 1 1 d . . . . .
C23 C 0.37671(15) 0.7293(2) 0.21320(8) 0.0354(7) Uani 1 1 d . . . . .
C24 C 0.39718(16) 0.6806(2) 0.24245(8) 0.0368(8) Uani 1 1 d . . . . .
H24 H 0.3711 0.6349 0.2516 0.044 Uiso 1 1 calc R U . . .
C25 C 0.45601(16) 0.6990(2) 0.25831(8) 0.0356(8) Uani 1 1 d . . . . .
C26 C 0.44644(19) 0.5734(2) 0.29717(10) 0.0627(11) Uani 1 1 d . . . . .
H26A H 0.4028 0.5883 0.3032 0.094 Uiso 1 1 calc R U . . .
H26B H 0.4675 0.5466 0.3172 0.094 Uiso 1 1 calc R U . . .
H26C H 0.4466 0.5311 0.2779 0.094 Uiso 1 1 calc R U . . .
C27 C 0.4409(2) 0.8967(3) 0.15198(10) 0.0744(13) Uani 1 1 d . . . . .
H27A H 0.4517 0.9501 0.1653 0.112 Uiso 1 1 calc R U . . .
H27B H 0.4228 0.9143 0.1297 0.112 Uiso 1 1 calc R U . . .
H27C H 0.4791 0.8613 0.1480 0.112 Uiso 1 1 calc R U . . .
C28 C 0.31291(15) 0.7095(2) 0.19558(8) 0.0414(8) Uani 1 1 d . . . . .
H28A H 0.2922 0.7665 0.1896 0.050 Uiso 1 1 calc R U . . .
H28B H 0.2852 0.6776 0.2121 0.050 Uiso 1 1 calc R U . . .
C29 C 0.32022(14) 0.6527(2) 0.16257(8) 0.0328(7) Uani 1 1 d . . . . .
C30 C 0.32959(14) 0.6935(2) 0.13010(8) 0.0359(8) Uani 1 1 d . . . . .
H30 H 0.3288 0.7566 0.1286 0.043 Uiso 1 1 calc R U . . .
C31 C 0.34010(14) 0.6433(2) 0.10000(8) 0.0360(8) Uani 1 1 d . . . . .
C32 C 0.33912(13) 0.5485(2) 0.10096(7) 0.0312(7) Uani 1 1 d . . . . .
C33 C 0.32795(13) 0.5074(2) 0.13357(8) 0.0323(7) Uani 1 1 d . . . . .
H33 H 0.3258 0.4443 0.1349 0.039 Uiso 1 1 calc R U . . .
C34 C 0.32003(14) 0.5581(2) 0.16389(7) 0.0324(7) Uani 1 1 d . . . . .
C35 C 0.3136(2) 0.4262(2) 0.20007(9) 0.0603(11) Uani 1 1 d . . . . .
H35A H 0.2797 0.3994 0.1863 0.090 Uiso 1 1 calc R U . . .
H35B H 0.3084 0.4094 0.2244 0.090 Uiso 1 1 calc R U . . .
H35C H 0.3545 0.4047 0.1917 0.090 Uiso 1 1 calc R U . . .
C36 C 0.3703(2) 0.7750(3) 0.06716(10) 0.0771(14) Uani 1 1 d . . . . .
H36A H 0.3357 0.8113 0.0763 0.116 Uiso 1 1 calc R U . . .
H36B H 0.3798 0.7936 0.0435 0.116 Uiso 1 1 calc R U . . .
H36C H 0.4078 0.7829 0.0816 0.116 Uiso 1 1 calc R U . . .
C37 C 0.35215(14) 0.4922(2) 0.06845(8) 0.0371(8) Uani 1 1 d . . . . .
H37A H 0.3391 0.5259 0.0477 0.044 Uiso 1 1 calc R U . . .
H37B H 0.3269 0.4367 0.0694 0.044 Uiso 1 1 calc R U . . .
C38 C 0.42330(14) 0.4686(2) 0.06578(7) 0.0305(7) Uani 1 1 d . . . . .
C39 C 0.46607(13) 0.52686(19) 0.04900(7) 0.0283(7) Uani 1 1 d . . . . .
H39 H 0.4502 0.5787 0.0379 0.034 Uiso 1 1 calc R U . . .
C40 C 0.53177(13) 0.50988(18) 0.04831(7) 0.0261(6) Uani 1 1 d . . . . .
C41 C 0.55656(14) 0.43168(18) 0.06428(7) 0.0262(7) Uani 1 1 d . . . . .
C42 C 0.51319(15) 0.37257(19) 0.08049(7) 0.0315(7) Uani 1 1 d . . . . .
H42 H 0.5286 0.3196 0.0908 0.038 Uiso 1 1 calc R U . . .
C43 C 0.44772(15) 0.3907(2) 0.08158(7) 0.0347(8) Uani 1 1 d . . . . .
C44 C 0.4161(3) 0.2532(5) 0.1085(2) 0.0438(17) Uani 0.658(9) 1 d . U P A 1
H44A H 0.4525 0.2528 0.1246 0.053 Uiso 0.658(9) 1 calc R U P A 1
H44B H 0.4271 0.2164 0.0882 0.053 Uiso 0.658(9) 1 calc R U P A 1
C45 C 0.3559(4) 0.2141(5) 0.1269(2) 0.0505(18) Uani 0.658(9) 1 d . U P A 1
H45A H 0.3521 0.2411 0.1502 0.061 Uiso 0.658(9) 1 calc R U P A 1
H45B H 0.3179 0.2311 0.1135 0.061 Uiso 0.658(9) 1 calc R U P A 1
C46 C 0.3577(3) 0.1114(4) 0.13061(18) 0.0608(19) Uani 0.658(9) 1 d . U P A 1
H46A H 0.3268 0.0929 0.1484 0.073 Uiso 0.658(9) 1 calc R U P A 1
H46B H 0.4002 0.0931 0.1385 0.073 Uiso 0.658(9) 1 calc R U P A 1
C47 C 0.3422(4) 0.0630(5) 0.0961(2) 0.070(2) Uani 0.658(9) 1 d . U P A 1
H47A H 0.3023 0.0857 0.0868 0.106 Uiso 0.658(9) 1 calc R U P A 1
H47B H 0.3385 -0.0011 0.1003 0.106 Uiso 0.658(9) 1 calc R U P A 1
H47C H 0.3761 0.0740 0.0794 0.106 Uiso 0.658(9) 1 calc R U P A 1
C44' C 0.4382(8) 0.2534(12) 0.1202(4) 0.055(3) Uani 0.342(9) 1 d . U P A 2
H44C H 0.4615 0.2143 0.1040 0.066 Uiso 0.342(9) 1 calc R U P A 2
H44D H 0.4685 0.2776 0.1372 0.066 Uiso 0.342(9) 1 calc R U P A 2
C45' C 0.3863(7) 0.2012(9) 0.1383(3) 0.053(3) Uani 0.342(9) 1 d . U P A 2
H45C H 0.4063 0.1502 0.1502 0.063 Uiso 0.342(9) 1 calc R U P A 2
H45D H 0.3681 0.2402 0.1564 0.063 Uiso 0.342(9) 1 calc R U P A 2
C46' C 0.3327(6) 0.1656(10) 0.1168(3) 0.055(3) Uani 0.342(9) 1 d . U P A 2
H46C H 0.3112 0.2156 0.1050 0.066 Uiso 0.342(9) 1 calc R U P A 2
H46D H 0.3016 0.1359 0.1321 0.066 Uiso 0.342(9) 1 calc R U P A 2
C47' C 0.3572(8) 0.0973(10) 0.0892(4) 0.061(3) Uani 0.342(9) 1 d . U P A 2
H47D H 0.3832 0.1286 0.0721 0.092 Uiso 0.342(9) 1 calc R U P A 2
H47E H 0.3211 0.0695 0.0776 0.092 Uiso 0.342(9) 1 calc R U P A 2
H47F H 0.3825 0.0513 0.1006 0.092 Uiso 0.342(9) 1 calc R U P A 2
C48 C 0.55030(13) 0.64864(18) 0.01749(7) 0.0276(7) Uani 1 1 d . . . . .
H48A H 0.5281 0.6826 0.0357 0.033 Uiso 1 1 calc R U . . .
H48B H 0.5189 0.6325 -0.0004 0.033 Uiso 1 1 calc R U . . .
C49 C 0.60084(14) 0.70809(18) 0.00121(7) 0.0257(6) Uani 1 1 d . . . . .
C50 C 0.71069(13) 0.72996(18) -0.02052(7) 0.0264(6) Uani 1 1 d . . . . .
H50A H 0.6912 0.7486 -0.0426 0.032 Uiso 1 1 calc R U . . .
H50B H 0.7453 0.6881 -0.0261 0.032 Uiso 1 1 calc R U . . .
C51 C 0.74003(13) 0.81374(18) -0.00313(7) 0.0269(7) Uani 1 1 d . . . . .
H51A H 0.7547 0.7979 0.0203 0.032 Uiso 1 1 calc R U . . .
H51B H 0.7771 0.8334 -0.0167 0.032 Uiso 1 1 calc R U . . .
C52 C 0.71085(14) 0.97481(18) 0.00543(7) 0.0229(6) Uani 1 1 d . . . . .
C53 C 0.65643(13) 1.04009(17) 0.00831(7) 0.0233(6) Uani 1 1 d . . . . .
C54 C 0.65979(14) 1.12510(18) 0.02632(7) 0.0290(7) Uani 1 1 d . . . . .
H54 H 0.6982 1.1512 0.0374 0.035 Uiso 1 1 calc R U . . .
C55 C 0.59755(15) 1.16525(19) 0.02533(8) 0.0332(7) Uani 1 1 d . . . . .
H55 H 0.5855 1.2236 0.0359 0.040 Uiso 1 1 calc R U . . .
C56 C 0.55619(15) 1.10683(19) 0.00687(7) 0.0317(7) Uani 1 1 d . . . . .
H56 H 0.5102 1.1172 0.0025 0.038 Uiso 1 1 calc R U . . .
C57 C 0.59204(13) 1.02876(18) -0.00365(7) 0.0267(6) Uani 1 1 d . . . . .
H57 H 0.5753 0.9765 -0.0168 0.032 Uiso 1 1 calc R U . . .
C58 C 0.54812(19) 1.0527(3) 0.09688(9) 0.0562(11) Uani 1 1 d . . . . .
H58 H 0.5214 1.1039 0.1045 0.067 Uiso 1 1 calc R U . . .
C59 C 0.61445(18) 1.0432(3) 0.10232(8) 0.0513(10) Uani 1 1 d . . . . .
H59 H 0.6423 1.0872 0.1143 0.062 Uiso 1 1 calc R U . . .
C60 C 0.63410(19) 0.9623(3) 0.08790(9) 0.0553(10) Uani 1 1 d . . . . .
H60 H 0.6783 0.9388 0.0880 0.066 Uiso 1 1 calc R U . . .
C61 C 0.5809(2) 0.9191(3) 0.07321(9) 0.0610(12) Uani 1 1 d . . . . .
H61 H 0.5810 0.8599 0.0613 0.073 Uiso 1 1 calc R U . . .
C62 C 0.52677(19) 0.9750(3) 0.07862(9) 0.0626(12) Uani 1 1 d . . . . .
H62 H 0.4824 0.9619 0.0713 0.075 Uiso 1 1 calc R U . . .
Fe1 Fe 0.59470(2) 1.04156(3) 0.04986(2) 0.02711(12) Uani 1 1 d . . . . .
N1 N 0.66207(10) 0.68064(15) 0.00012(6) 0.0248(5) Uani 1 1 d . . . . .
H1 H 0.6733 0.6330 0.0117 0.030 Uiso 1 1 calc R U . . .
N2 N 0.69414(11) 0.88817(15) -0.00071(6) 0.0291(6) Uani 1 1 d . . . . .
H2 H 0.6539 0.8759 -0.0034 0.035 Uiso 1 1 calc R U . . .
O1 O 0.63069(11) 0.33435(13) 0.13221(5) 0.0435(6) Uani 1 1 d . . . . .
O2 O 0.74985(10) 0.66853(14) 0.11916(6) 0.0428(6) Uani 1 1 d . . . . .
O3 O 0.69304(11) 0.51469(15) 0.24316(6) 0.0501(6) Uani 1 1 d . . . . .
O4 O 0.62826(12) 0.86529(14) 0.20612(5) 0.0480(6) Uani 1 1 d . . . . .
O5 O 0.47894(11) 0.65198(15) 0.28733(5) 0.0462(6) Uani 1 1 d . . . . .
O6 O 0.39524(11) 0.84384(14) 0.17109(6) 0.0476(6) Uani 1 1 d . . . . .
O7 O 0.31096(11) 0.52141(14) 0.19688(5) 0.0466(6) Uani 1 1 d . . . . .
O8 O 0.35195(12) 0.68219(16) 0.06727(5) 0.0523(6) Uani 1 1 d . . . . .
O9 O 0.40333(11) 0.33638(15) 0.09865(6) 0.0488(6) Uani 1 1 d . U . . .
O10 O 0.57587(9) 0.56800(12) 0.03234(5) 0.0284(5) Uani 1 1 d . . . . .
O11 O 0.58283(9) 0.78227(13) -0.01066(6) 0.0366(5) Uani 1 1 d . . . . .
O12 O 0.76702(9) 1.00038(13) 0.00868(5) 0.0298(5) Uani 1 1 d . . . . .
 
loop_
 _atom_site_aniso_label
 _atom_site_aniso_U_11
 _atom_site_aniso_U_22
 _atom_site_aniso_U_33
 _atom_site_aniso_U_23
 _atom_site_aniso_U_13
 _atom_site_aniso_U_12
C1 0.0326(19) 0.0225(16) 0.0337(16) -0.0051(13) 0.0045(13) -0.0021(13)
C2 0.0220(16) 0.0225(15) 0.0363(16) -0.0003(13) 0.0052(12) 0.0031(13)
C3 0.0272(17) 0.0266(16) 0.0301(16) 0.0057(13) 0.0019(13) -0.0011(13)
C4 0.0218(16) 0.0231(16) 0.0421(18) 0.0038(14) 0.0038(13) 0.0008(13)
C5 0.0195(16) 0.0293(16) 0.0369(17) -0.0021(14) -0.0007(12) 0.0025(13)
C6 0.0305(18) 0.0301(17) 0.0359(17) 0.0072(14) 0.0005(13) 0.0041(14)
C7 0.0275(17) 0.0222(16) 0.0404(18) 0.0014(14) 0.0045(14) 0.0005(13)
C8 0.069(3) 0.042(2) 0.063(2) 0.0246(18) -0.001(2) -0.0200(19)
C9 0.058(2) 0.0271(18) 0.0412(18) 0.0020(15) 0.0001(16) -0.0059(16)
C10 0.0265(18) 0.0365(18) 0.0445(18) 0.0008(15) -0.0046(14) 0.0017(14)
C11 0.0287(18) 0.0348(18) 0.0305(16) -0.0050(14) -0.0094(13) -0.0052(14)
C12 0.042(2) 0.0327(19) 0.0277(16) -0.0032(14) 0.0023(14) -0.0055(15)
C13 0.050(2) 0.0283(18) 0.0296(16) -0.0001(14) -0.0006(15) -0.0038(15)
C14 0.039(2) 0.0352(18) 0.0267(16) -0.0055(14) -0.0045(14) -0.0058(15)
C15 0.035(2) 0.047(2) 0.0305(17) 0.0033(15) -0.0026(14) -0.0072(16)
C16 0.035(2) 0.0356(19) 0.0359(18) 0.0050(15) -0.0105(15) -0.0030(15)
C17 0.083(3) 0.063(3) 0.131(4) 0.056(3) 0.038(3) 0.018(2)
C18 0.053(2) 0.0370(19) 0.042(2) 0.0034(15) 0.0125(16) 0.0033(16)
C19 0.051(2) 0.0397(19) 0.0290(16) -0.0061(14) 0.0061(15) -0.0071(16)
C20 0.042(2) 0.0283(18) 0.0361(18) -0.0046(14) 0.0117(15) 0.0010(15)
C21 0.043(2) 0.0313(18) 0.0404(19) -0.0002(15) 0.0083(16) -0.0081(15)
C22 0.047(2) 0.0285(17) 0.0375(18) 0.0001(14) 0.0073(16) 0.0011(15)
C23 0.038(2) 0.0306(18) 0.0379(18) -0.0066(14) 0.0099(15) 0.0028(15)
C24 0.044(2) 0.0303(17) 0.0357(17) -0.0001(14) 0.0154(16) -0.0016(15)
C25 0.042(2) 0.0327(18) 0.0320(17) -0.0042(14) 0.0093(15) 0.0037(15)
C26 0.059(3) 0.052(2) 0.078(3) 0.025(2) 0.003(2) 0.001(2)
C27 0.076(3) 0.074(3) 0.073(3) 0.038(2) -0.013(2) -0.031(2)
C28 0.038(2) 0.0388(19) 0.048(2) 0.0000(16) 0.0127(16) 0.0021(15)
C29 0.0242(17) 0.0360(18) 0.0381(18) 0.0017(14) 0.0017(14) -0.0015(14)
C30 0.0313(19) 0.0325(18) 0.0438(19) 0.0045(15) -0.0070(14) 0.0001(14)
C31 0.0251(18) 0.050(2) 0.0326(17) 0.0105(15) -0.0066(14) -0.0078(15)
C32 0.0161(16) 0.0448(19) 0.0325(16) 0.0004(15) -0.0014(12) -0.0051(14)
C33 0.0239(17) 0.0328(17) 0.0402(18) 0.0027(14) 0.0041(13) -0.0032(14)
C34 0.0289(18) 0.0381(19) 0.0301(17) 0.0032(14) 0.0065(13) -0.0026(14)
C35 0.084(3) 0.045(2) 0.052(2) 0.0150(18) 0.011(2) 0.005(2)
C36 0.111(4) 0.074(3) 0.047(2) 0.025(2) -0.016(2) -0.048(3)
C37 0.0246(18) 0.053(2) 0.0341(17) -0.0023(15) -0.0006(13) -0.0134(15)
C38 0.0292(18) 0.0372(18) 0.0253(15) -0.0064(14) -0.0009(13) -0.0090(14)
C39 0.0272(17) 0.0312(17) 0.0264(15) 0.0004(13) -0.0038(13) -0.0062(13)
C40 0.0243(17) 0.0254(16) 0.0287(15) -0.0049(13) 0.0007(13) -0.0091(13)
C41 0.0283(18) 0.0254(16) 0.0250(15) -0.0042(12) 0.0026(13) -0.0062(13)
C42 0.037(2) 0.0230(16) 0.0350(17) -0.0012(13) 0.0024(14) -0.0075(14)
C43 0.035(2) 0.0372(19) 0.0319(17) -0.0057(14) 0.0047(14) -0.0177(15)
C44 0.038(4) 0.035(3) 0.058(4) 0.006(3) 0.009(3) -0.002(3)
C45 0.043(4) 0.038(3) 0.070(4) 0.014(3) 0.018(3) -0.001(3)
C46 0.054(4) 0.043(3) 0.086(4) 0.015(3) 0.018(3) -0.004(3)
C47 0.058(4) 0.054(4) 0.098(5) 0.004(3) 0.009(3) -0.012(3)
C44' 0.055(6) 0.047(5) 0.063(6) 0.028(5) 0.004(5) -0.015(5)
C45' 0.050(7) 0.049(5) 0.059(6) 0.020(4) 0.002(5) -0.003(5)
C46' 0.054(6) 0.054(7) 0.058(5) 0.019(5) 0.003(4) -0.011(5)
C47' 0.064(7) 0.059(7) 0.061(6) 0.017(5) 0.002(5) -0.010(5)
C48 0.0227(17) 0.0223(15) 0.0379(17) -0.0019(13) 0.0016(13) -0.0021(13)
C49 0.0263(18) 0.0196(15) 0.0313(16) -0.0046(12) -0.0013(13) -0.0001(13)
C50 0.0248(17) 0.0237(15) 0.0308(15) 0.0034(13) 0.0064(13) 0.0025(13)
C51 0.0218(16) 0.0221(15) 0.0368(16) 0.0048(12) 0.0026(13) 0.0010(12)
C52 0.0249(17) 0.0215(16) 0.0223(14) 0.0043(12) 0.0029(12) -0.0035(12)
C53 0.0258(16) 0.0190(14) 0.0250(14) 0.0048(12) 0.0028(12) -0.0046(12)
C54 0.0276(18) 0.0231(16) 0.0364(17) 0.0014(13) 0.0024(13) -0.0085(13)
C55 0.0399(19) 0.0179(15) 0.0419(17) 0.0008(13) 0.0070(15) -0.0016(14)
C56 0.0285(18) 0.0278(17) 0.0389(17) 0.0083(14) 0.0017(14) 0.0041(14)
C57 0.0284(17) 0.0230(15) 0.0288(15) 0.0032(12) -0.0035(13) -0.0018(13)
C58 0.062(3) 0.072(3) 0.0344(19) 0.0147(19) 0.0224(18) 0.027(2)
C59 0.056(3) 0.067(3) 0.0306(18) 0.0075(18) -0.0036(16) -0.015(2)
C60 0.054(3) 0.067(3) 0.045(2) 0.029(2) 0.0106(18) 0.018(2)
C61 0.108(4) 0.036(2) 0.039(2) 0.0106(17) 0.018(2) -0.015(2)
C62 0.041(2) 0.107(4) 0.040(2) 0.026(2) -0.0010(18) -0.033(2)
Fe1 0.0274(2) 0.0252(2) 0.0287(2) 0.00342(18) 0.00335(19) -0.00192(19)
N1 0.0222(14) 0.0214(12) 0.0308(13) 0.0056(10) -0.0012(10) -0.0005(10)
N2 0.0166(13) 0.0234(13) 0.0472(15) 0.0009(11) 0.0020(11) -0.0016(10)
O1 0.0538(15) 0.0279(12) 0.0489(13) 0.0106(10) -0.0007(11) -0.0121(11)
O2 0.0419(14) 0.0286(12) 0.0579(14) 0.0089(11) -0.0138(11) -0.0128(10)
O3 0.0496(15) 0.0462(15) 0.0545(15) 0.0183(12) -0.0012(12) 0.0041(12)
O4 0.0758(17) 0.0320(13) 0.0362(13) 0.0008(10) 0.0165(11) 0.0066(12)
O5 0.0557(15) 0.0428(14) 0.0400(13) 0.0085(11) 0.0077(11) -0.0029(12)
O6 0.0542(16) 0.0419(14) 0.0466(13) 0.0094(11) -0.0004(11) -0.0064(12)
O7 0.0646(16) 0.0381(14) 0.0371(13) 0.0057(10) 0.0148(11) -0.0043(11)
O8 0.0644(17) 0.0572(16) 0.0353(13) 0.0143(11) -0.0108(11) -0.0177(13)
O9 0.0429(14) 0.0413(14) 0.0621(15) 0.0075(11) 0.0166(12) -0.0164(11)
O10 0.0227(11) 0.0256(11) 0.0368(11) 0.0050(9) 0.0022(9) -0.0050(8)
O11 0.0227(12) 0.0226(11) 0.0644(14) 0.0051(10) -0.0012(10) 0.0003(9)
O12 0.0212(12) 0.0308(11) 0.0374(11) 0.0011(9) 0.0000(9) -0.0065(9)
 
_geom_special_details
;
 All esds (except the esd in the dihedral angle between two l.s. planes)
 are estimated using the full covariance matrix.  The cell esds are taken
 into account individually in the estimation of esds in distances, angles
 and torsion angles; correlations between esds in cell parameters are only
 used when they are defined by crystal symmetry.  An approximate (isotropic)
 treatment of cell esds is used for estimating esds involving l.s. planes.
;
 
loop_
 _geom_bond_atom_site_label_1
 _geom_bond_atom_site_label_2
 _geom_bond_distance
 _geom_bond_site_symmetry_2
 _geom_bond_publ_flag
C1 C41 1.509(4) . ?
C1 C2 1.519(4) . ?
C1 H1A 0.9700 . ?
C1 H1B 0.9700 . ?
C2 C3 1.384(4) . ?
C2 C7 1.396(4) . ?
C3 C4 1.385(4) . ?
C3 H3 0.9300 . ?
C4 C5 1.382(4) . ?
C4 O2 1.389(3) . ?
C5 C6 1.396(4) . ?
C5 C10 1.519(4) . ?
C6 C7 1.381(4) . ?
C6 H6 0.9300 . ?
C7 O1 1.377(3) . ?
C8 O1 1.433(4) . ?
C8 H8A 0.9600 . ?
C8 H8B 0.9600 . ?
C8 H8C 0.9600 . ?
C9 O2 1.404(3) . ?
C9 H9A 0.9600 . ?
C9 H9B 0.9600 . ?
C9 H9C 0.9600 . ?
C10 C11 1.515(4) . ?
C10 H10A 0.9700 . ?
C10 H10B 0.9700 . ?
C11 C12 1.380(4) . ?
C11 C16 1.393(4) . ?
C12 C13 1.386(4) . ?
C12 H12 0.9300 . ?
C13 O4 1.382(3) . ?
C13 C14 1.385(4) . ?
C14 C15 1.388(4) . ?
C14 C19 1.516(4) . ?
C15 C16 1.382(4) . ?
C15 H15 0.9300 . ?
C16 O3 1.372(4) . ?
C17 O3 1.406(4) . ?
C17 H17A 0.9600 . ?
C17 H17B 0.9600 . ?
C17 H17C 0.9600 . ?
C18 O4 1.424(3) . ?
C18 H18A 0.9600 . ?
C18 H18B 0.9600 . ?
C18 H18C 0.9600 . ?
C19 C20 1.513(4) . ?
C19 H19A 0.9700 . ?
C19 H19B 0.9700 . ?
C20 C21 1.382(4) . ?
C20 C25 1.386(4) . ?
C21 C22 1.383(4) . ?
C21 H21 0.9300 . ?
C22 O6 1.382(4) . ?
C22 C23 1.393(4) . ?
C23 C24 1.387(4) . ?
C23 C28 1.512(4) . ?
C24 C25 1.388(4) . ?
C24 H24 0.9300 . ?
C25 O5 1.385(4) . ?
C26 O5 1.389(4) . ?
C26 H26A 0.9600 . ?
C26 H26B 0.9600 . ?
C26 H26C 0.9600 . ?
C27 O6 1.425(4) . ?
C27 H27A 0.9600 . ?
C27 H27B 0.9600 . ?
C27 H27C 0.9600 . ?
C28 C29 1.513(4) . ?
C28 H28A 0.9700 . ?
C28 H28B 0.9700 . ?
C29 C30 1.384(4) . ?
C29 C34 1.391(4) . ?
C30 C31 1.377(4) . ?
C30 H30 0.9300 . ?
C31 O8 1.389(3) . ?
C31 C32 1.395(4) . ?
C32 C33 1.397(4) . ?
C32 C37 1.510(4) . ?
C33 C34 1.381(4) . ?
C33 H33 0.9300 . ?
C34 O7 1.376(3) . ?
C35 O7 1.407(4) . ?
C35 H35A 0.9600 . ?
C35 H35B 0.9600 . ?
C35 H35C 0.9600 . ?
C36 O8 1.417(4) . ?
C36 H36A 0.9600 . ?
C36 H36B 0.9600 . ?
C36 H36C 0.9600 . ?
C37 C38 1.521(4) . ?
C37 H37A 0.9700 . ?
C37 H37B 0.9700 . ?
C38 C39 1.389(4) . ?
C38 C43 1.389(4) . ?
C39 C40 1.387(4) . ?
C39 H39 0.9300 . ?
C40 O10 1.391(3) . ?
C40 C41 1.398(4) . ?
C41 C42 1.395(4) . ?
C42 C43 1.386(4) . ?
C42 H42 0.9300 . ?
C43 O9 1.381(3) . ?
C44 O9 1.307(7) . ?
C44 C45 1.544(9) . ?
C44 H44A 0.9700 . ?
C44 H44B 0.9700 . ?
C45 C46 1.518(10) . ?
C45 H45A 0.9700 . ?
C45 H45B 0.9700 . ?
C46 C47 1.526(10) . ?
C46 H46A 0.9700 . ?
C46 H46B 0.9700 . ?
C47 H47A 0.9600 . ?
C47 H47B 0.9600 . ?
C47 H47C 0.9600 . ?
C44' C45' 1.492(18) . ?
C44' O9 1.637(15) . ?
C44' H44C 0.9700 . ?
C44' H44D 0.9700 . ?
C45' C46' 1.48(2) . ?
C45' H45C 0.9700 . ?
C45' H45D 0.9700 . ?
C46' C47' 1.54(2) . ?
C46' H46C 0.9700 . ?
C46' H46D 0.9700 . ?
C47' H47D 0.9600 . ?
C47' H47E 0.9600 . ?
C47' H47F 0.9600 . ?
C48 O10 1.416(3) . ?
C48 C49 1.499(4) . ?
C48 H48A 0.9700 . ?
C48 H48B 0.9700 . ?
C49 O11 1.238(3) . ?
C49 N1 1.334(3) . ?
C50 N1 1.469(3) . ?
C50 C51 1.525(4) . ?
C50 H50A 0.9700 . ?
C50 H50B 0.9700 . ?
C51 N2 1.454(3) . ?
C51 H51A 0.9700 . ?
C51 H51B 0.9700 . ?
C52 O12 1.231(3) . ?
C52 N2 1.341(3) . ?
C52 C53 1.487(4) . ?
C53 C57 1.422(4) . ?
C53 C54 1.427(4) . ?
C53 Fe1 2.032(3) . ?
C54 C55 1.421(4) . ?
C54 Fe1 2.033(3) . ?
C54 H54 0.9800 . ?
C55 C56 1.402(4) . ?
C55 Fe1 2.044(3) . ?
C55 H55 0.9800 . ?
C56 C57 1.425(4) . ?
C56 Fe1 2.055(3) . ?
C56 H56 0.9800 . ?
C57 Fe1 2.040(3) . ?
C57 H57 0.9800 . ?
C58 C59 1.399(5) . ?
C58 C62 1.408(5) . ?
C58 Fe1 2.036(3) . ?
C58 H58 0.9800 . ?
C59 C60 1.371(5) . ?
C59 Fe1 2.032(3) . ?
C59 H59 0.9800 . ?
C60 C61 1.391(5) . ?
C60 Fe1 2.027(3) . ?
C60 H60 0.9800 . ?
C61 C62 1.407(5) . ?
C61 Fe1 2.027(3) . ?
C61 H61 0.9800 . ?
C62 Fe1 2.034(3) . ?
C62 H62 0.9800 . ?
N1 H1 0.8600 . ?
N2 H2 0.8600 . ?
 
loop_
 _geom_angle_atom_site_label_1
 _geom_angle_atom_site_label_2
 _geom_angle_atom_site_label_3
 _geom_angle
 _geom_angle_site_symmetry_1
 _geom_angle_site_symmetry_3
 _geom_angle_publ_flag
C41 C1 C2 112.9(2) . . ?
C41 C1 H1A 109.0 . . ?
C2 C1 H1A 109.0 . . ?
C41 C1 H1B 109.0 . . ?
C2 C1 H1B 109.0 . . ?
H1A C1 H1B 107.8 . . ?
C3 C2 C7 117.7(3) . . ?
C3 C2 C1 121.1(2) . . ?
C7 C2 C1 121.2(3) . . ?
C2 C3 C4 121.6(3) . . ?
C2 C3 H3 119.2 . . ?
C4 C3 H3 119.2 . . ?
C5 C4 C3 120.8(3) . . ?
C5 C4 O2 116.8(3) . . ?
C3 C4 O2 122.4(3) . . ?
C4 C5 C6 117.8(3) . . ?
C4 C5 C10 121.4(3) . . ?
C6 C5 C10 120.8(3) . . ?
C7 C6 C5 121.5(3) . . ?
C7 C6 H6 119.3 . . ?
C5 C6 H6 119.3 . . ?
O1 C7 C6 123.7(3) . . ?
O1 C7 C2 115.8(3) . . ?
C6 C7 C2 120.5(3) . . ?
O1 C8 H8A 109.5 . . ?
O1 C8 H8B 109.5 . . ?
H8A C8 H8B 109.5 . . ?
O1 C8 H8C 109.5 . . ?
H8A C8 H8C 109.5 . . ?
H8B C8 H8C 109.5 . . ?
O2 C9 H9A 109.5 . . ?
O2 C9 H9B 109.5 . . ?
H9A C9 H9B 109.5 . . ?
O2 C9 H9C 109.5 . . ?
H9A C9 H9C 109.5 . . ?
H9B C9 H9C 109.5 . . ?
C11 C10 C5 111.2(2) . . ?
C11 C10 H10A 109.4 . . ?
C5 C10 H10A 109.4 . . ?
C11 C10 H10B 109.4 . . ?
C5 C10 H10B 109.4 . . ?
H10A C10 H10B 108.0 . . ?
C12 C11 C16 118.2(3) . . ?
C12 C11 C10 121.0(3) . . ?
C16 C11 C10 120.7(3) . . ?
C11 C12 C13 121.4(3) . . ?
C11 C12 H12 119.3 . . ?
C13 C12 H12 119.3 . . ?
O4 C13 C14 117.1(3) . . ?
O4 C13 C12 122.3(3) . . ?
C14 C13 C12 120.6(3) . . ?
C13 C14 C15 118.0(3) . . ?
C13 C14 C19 121.3(3) . . ?
C15 C14 C19 120.5(3) . . ?
C16 C15 C14 121.5(3) . . ?
C16 C15 H15 119.2 . . ?
C14 C15 H15 119.2 . . ?
O3 C16 C15 124.5(3) . . ?
O3 C16 C11 115.2(3) . . ?
C15 C16 C11 120.3(3) . . ?
O3 C17 H17A 109.5 . . ?
O3 C17 H17B 109.5 . . ?
H17A C17 H17B 109.5 . . ?
O3 C17 H17C 109.5 . . ?
H17A C17 H17C 109.5 . . ?
H17B C17 H17C 109.5 . . ?
O4 C18 H18A 109.5 . . ?
O4 C18 H18B 109.5 . . ?
H18A C18 H18B 109.5 . . ?
O4 C18 H18C 109.5 . . ?
H18A C18 H18C 109.5 . . ?
H18B C18 H18C 109.5 . . ?
C20 C19 C14 111.7(2) . . ?
C20 C19 H19A 109.3 . . ?
C14 C19 H19A 109.3 . . ?
C20 C19 H19B 109.3 . . ?
C14 C19 H19B 109.3 . . ?
H19A C19 H19B 107.9 . . ?
C21 C20 C25 117.8(3) . . ?
C21 C20 C19 120.0(3) . . ?
C25 C20 C19 122.2(3) . . ?
C20 C21 C22 121.5(3) . . ?
C20 C21 H21 119.2 . . ?
C22 C21 H21 119.2 . . ?
O6 C22 C21 123.1(3) . . ?
O6 C22 C23 116.0(3) . . ?
C21 C22 C23 120.8(3) . . ?
C24 C23 C22 117.7(3) . . ?
C24 C23 C28 121.5(3) . . ?
C22 C23 C28 120.7(3) . . ?
C23 C24 C25 121.0(3) . . ?
C23 C24 H24 119.5 . . ?
C25 C24 H24 119.5 . . ?
O5 C25 C20 115.6(3) . . ?
O5 C25 C24 123.3(3) . . ?
C20 C25 C24 121.1(3) . . ?
O5 C26 H26A 109.5 . . ?
O5 C26 H26B 109.5 . . ?
H26A C26 H26B 109.5 . . ?
O5 C26 H26C 109.5 . . ?
H26A C26 H26C 109.5 . . ?
H26B C26 H26C 109.5 . . ?
O6 C27 H27A 109.5 . . ?
O6 C27 H27B 109.5 . . ?
H27A C27 H27B 109.5 . . ?
O6 C27 H27C 109.5 . . ?
H27A C27 H27C 109.5 . . ?
H27B C27 H27C 109.5 . . ?
C23 C28 C29 112.6(2) . . ?
C23 C28 H28A 109.1 . . ?
C29 C28 H28A 109.1 . . ?
C23 C28 H28B 109.1 . . ?
C29 C28 H28B 109.1 . . ?
H28A C28 H28B 107.8 . . ?
C30 C29 C34 117.8(3) . . ?
C30 C29 C28 120.8(3) . . ?
C34 C29 C28 121.4(3) . . ?
C31 C30 C29 121.9(3) . . ?
C31 C30 H30 119.1 . . ?
C29 C30 H30 119.1 . . ?
C30 C31 O8 123.3(3) . . ?
C30 C31 C32 120.8(3) . . ?
O8 C31 C32 115.9(3) . . ?
C31 C32 C33 117.3(3) . . ?
C31 C32 C37 121.6(3) . . ?
C33 C32 C37 121.1(3) . . ?
C34 C33 C32 121.6(3) . . ?
C34 C33 H33 119.2 . . ?
C32 C33 H33 119.2 . . ?
O7 C34 C33 124.2(3) . . ?
O7 C34 C29 115.2(3) . . ?
C33 C34 C29 120.6(3) . . ?
O7 C35 H35A 109.5 . . ?
O7 C35 H35B 109.5 . . ?
H35A C35 H35B 109.5 . . ?
O7 C35 H35C 109.5 . . ?
H35A C35 H35C 109.5 . . ?
H35B C35 H35C 109.5 . . ?
O8 C36 H36A 109.5 . . ?
O8 C36 H36B 109.5 . . ?
H36A C36 H36B 109.5 . . ?
O8 C36 H36C 109.5 . . ?
H36A C36 H36C 109.5 . . ?
H36B C36 H36C 109.5 . . ?
C32 C37 C38 110.7(2) . . ?
C32 C37 H37A 109.5 . . ?
C38 C37 H37A 109.5 . . ?
C32 C37 H37B 109.5 . . ?
C38 C37 H37B 109.5 . . ?
H37A C37 H37B 108.1 . . ?
C39 C38 C43 118.3(3) . . ?
C39 C38 C37 120.7(3) . . ?
C43 C38 C37 121.0(3) . . ?
C40 C39 C38 121.8(3) . . ?
C40 C39 H39 119.1 . . ?
C38 C39 H39 119.1 . . ?
C39 C40 O10 123.0(3) . . ?
C39 C40 C41 120.1(3) . . ?
O10 C40 C41 116.9(2) . . ?
C42 C41 C40 117.8(3) . . ?
C42 C41 C1 120.6(3) . . ?
C40 C41 C1 121.5(2) . . ?
C43 C42 C41 121.8(3) . . ?
C43 C42 H42 119.1 . . ?
C41 C42 H42 119.1 . . ?
O9 C43 C42 123.9(3) . . ?
O9 C43 C38 115.9(3) . . ?
C42 C43 C38 120.2(3) . . ?
O9 C44 C45 108.2(5) . . ?
O9 C44 H44A 110.1 . . ?
C45 C44 H44A 110.1 . . ?
O9 C44 H44B 110.1 . . ?
C45 C44 H44B 110.1 . . ?
H44A C44 H44B 108.4 . . ?
C46 C45 C44 113.1(6) . . ?
C46 C45 H45A 109.0 . . ?
C44 C45 H45A 109.0 . . ?
C46 C45 H45B 109.0 . . ?
C44 C45 H45B 109.0 . . ?
H45A C45 H45B 107.8 . . ?
C45 C46 C47 112.3(7) . . ?
C45 C46 H46A 109.1 . . ?
C47 C46 H46A 109.1 . . ?
C45 C46 H46B 109.1 . . ?
C47 C46 H46B 109.1 . . ?
H46A C46 H46B 107.9 . . ?
C46 C47 H47A 109.5 . . ?
C46 C47 H47B 109.5 . . ?
H47A C47 H47B 109.5 . . ?
C46 C47 H47C 109.5 . . ?
H47A C47 H47C 109.5 . . ?
H47B C47 H47C 109.5 . . ?
C45' C44' O9 107.1(10) . . ?
C45' C44' H44C 110.3 . . ?
O9 C44' H44C 110.3 . . ?
C45' C44' H44D 110.3 . . ?
O9 C44' H44D 110.3 . . ?
H44C C44' H44D 108.5 . . ?
C46' C45' C44' 118.2(11) . . ?
C46' C45' H45C 107.8 . . ?
C44' C45' H45C 107.8 . . ?
C46' C45' H45D 107.8 . . ?
C44' C45' H45D 107.8 . . ?
H45C C45' H45D 107.1 . . ?
C45' C46' C47' 111.0(13) . . ?
C45' C46' H46C 109.4 . . ?
C47' C46' H46C 109.4 . . ?
C45' C46' H46D 109.4 . . ?
C47' C46' H46D 109.4 . . ?
H46C C46' H46D 108.0 . . ?
C46' C47' H47D 109.5 . . ?
C46' C47' H47E 109.5 . . ?
H47D C47' H47E 109.5 . . ?
C46' C47' H47F 109.5 . . ?
H47D C47' H47F 109.5 . . ?
H47E C47' H47F 109.5 . . ?
O10 C48 C49 113.0(2) . . ?
O10 C48 H48A 109.0 . . ?
C49 C48 H48A 109.0 . . ?
O10 C48 H48B 109.0 . . ?
C49 C48 H48B 109.0 . . ?
H48A C48 H48B 107.8 . . ?
O11 C49 N1 122.9(3) . . ?
O11 C49 C48 116.9(3) . . ?
N1 C49 C48 120.2(2) . . ?
N1 C50 C51 116.3(2) . . ?
N1 C50 H50A 108.2 . . ?
C51 C50 H50A 108.2 . . ?
N1 C50 H50B 108.2 . . ?
C51 C50 H50B 108.2 . . ?
H50A C50 H50B 107.4 . . ?
N2 C51 C50 112.0(2) . . ?
N2 C51 H51A 109.2 . . ?
C50 C51 H51A 109.2 . . ?
N2 C51 H51B 109.2 . . ?
C50 C51 H51B 109.2 . . ?
H51A C51 H51B 107.9 . . ?
O12 C52 N2 123.5(3) . . ?
O12 C52 C53 121.0(2) . . ?
N2 C52 C53 115.5(2) . . ?
C57 C53 C54 107.6(2) . . ?
C57 C53 C52 128.0(2) . . ?
C54 C53 C52 124.3(3) . . ?
C57 C53 Fe1 69.86(15) . . ?
C54 C53 Fe1 69.51(15) . . ?
C52 C53 Fe1 122.91(17) . . ?
C55 C54 C53 107.9(2) . . ?
C55 C54 Fe1 70.02(16) . . ?
C53 C54 Fe1 69.40(15) . . ?
C55 C54 H54 126.1 . . ?
C53 C54 H54 126.1 . . ?
Fe1 C54 H54 126.1 . . ?
C56 C55 C54 108.4(3) . . ?
C56 C55 Fe1 70.39(16) . . ?
C54 C55 Fe1 69.18(15) . . ?
C56 C55 H55 125.8 . . ?
C54 C55 H55 125.8 . . ?
Fe1 C55 H55 125.8 . . ?
C55 C56 C57 108.3(3) . . ?
C55 C56 Fe1 69.60(16) . . ?
C57 C56 Fe1 69.06(15) . . ?
C55 C56 H56 125.8 . . ?
C57 C56 H56 125.8 . . ?
Fe1 C56 H56 125.8 . . ?
C53 C57 C56 107.9(2) . . ?
C53 C57 Fe1 69.26(15) . . ?
C56 C57 Fe1 70.19(16) . . ?
C53 C57 H57 126.1 . . ?
C56 C57 H57 126.1 . . ?
Fe1 C57 H57 126.1 . . ?
C59 C58 C62 107.5(3) . . ?
C59 C58 Fe1 69.75(19) . . ?
C62 C58 Fe1 69.68(19) . . ?
C59 C58 H58 126.2 . . ?
C62 C58 H58 126.2 . . ?
Fe1 C58 H58 126.2 . . ?
C60 C59 C58 108.7(4) . . ?
C60 C59 Fe1 70.1(2) . . ?
C58 C59 Fe1 70.02(19) . . ?
C60 C59 H59 125.7 . . ?
C58 C59 H59 125.7 . . ?
Fe1 C59 H59 125.7 . . ?
C59 C60 C61 108.7(4) . . ?
C59 C60 Fe1 70.5(2) . . ?
C61 C60 Fe1 69.9(2) . . ?
C59 C60 H60 125.7 . . ?
C61 C60 H60 125.7 . . ?
Fe1 C60 H60 125.7 . . ?
C60 C61 C62 108.0(3) . . ?
C60 C61 Fe1 69.9(2) . . ?
C62 C61 Fe1 70.0(2) . . ?
C60 C61 H61 126.0 . . ?
C62 C61 H61 126.0 . . ?
Fe1 C61 H61 126.0 . . ?
C61 C62 C58 107.1(3) . . ?
C61 C62 Fe1 69.5(2) . . ?
C58 C62 Fe1 69.83(19) . . ?
C61 C62 H62 126.4 . . ?
C58 C62 H62 126.4 . . ?
Fe1 C62 H62 126.4 . . ?
C60 Fe1 C61 40.14(15) . . ?
C60 Fe1 C53 106.97(13) . . ?
C61 Fe1 C53 114.77(14) . . ?
C60 Fe1 C59 39.49(14) . . ?
C61 Fe1 C59 67.12(15) . . ?
C53 Fe1 C59 129.25(13) . . ?
C60 Fe1 C54 113.08(14) . . ?
C61 Fe1 C54 145.38(17) . . ?
C53 Fe1 C54 41.09(10) . . ?
C59 Fe1 C54 106.79(13) . . ?
C60 Fe1 C62 67.74(15) . . ?
C61 Fe1 C62 40.53(16) . . ?
C53 Fe1 C62 148.04(16) . . ?
C59 Fe1 C62 67.68(14) . . ?
C54 Fe1 C62 170.85(16) . . ?
C60 Fe1 C58 67.29(14) . . ?
C61 Fe1 C58 67.74(15) . . ?
C53 Fe1 C58 168.62(15) . . ?
C59 Fe1 C58 40.23(14) . . ?
C54 Fe1 C58 130.69(15) . . ?
C62 Fe1 C58 40.48(15) . . ?
C60 Fe1 C57 131.80(14) . . ?
C61 Fe1 C57 110.44(13) . . ?
C53 Fe1 C57 40.87(11) . . ?
C59 Fe1 C57 168.93(14) . . ?
C54 Fe1 C57 68.69(11) . . ?
C62 Fe1 C57 118.09(14) . . ?
C58 Fe1 C57 150.10(14) . . ?
C60 Fe1 C55 145.48(16) . . ?
C61 Fe1 C55 173.45(17) . . ?
C53 Fe1 C55 68.78(11) . . ?
C59 Fe1 C55 115.42(14) . . ?
C54 Fe1 C55 40.80(11) . . ?
C62 Fe1 C55 133.83(16) . . ?
C58 Fe1 C55 109.94(14) . . ?
C57 Fe1 C55 68.28(11) . . ?
C60 Fe1 C56 172.21(15) . . ?
C61 Fe1 C56 134.98(16) . . ?
C53 Fe1 C56 68.56(11) . . ?
C59 Fe1 C56 148.26(14) . . ?
C54 Fe1 C56 68.13(12) . . ?
C62 Fe1 C56 112.40(14) . . ?
C58 Fe1 C56 118.26(13) . . ?
C57 Fe1 C56 40.74(11) . . ?
C55 Fe1 C56 40.01(11) . . ?
C49 N1 C50 121.4(2) . . ?
C49 N1 H1 119.3 . . ?
C50 N1 H1 119.3 . . ?
C52 N2 C51 123.8(2) . . ?
C52 N2 H2 118.1 . . ?
C51 N2 H2 118.1 . . ?
C7 O1 C8 116.9(2) . . ?
C4 O2 C9 117.1(2) . . ?
C16 O3 C17 117.7(3) . . ?
C13 O4 C18 115.9(2) . . ?
C25 O5 C26 117.5(3) . . ?
C22 O6 C27 117.2(3) . . ?
C34 O7 C35 117.6(2) . . ?
C31 O8 C36 116.5(3) . . ?
C44 O9 C43 122.7(4) . . ?
C43 O9 C44' 111.7(6) . . ?
C40 O10 C48 116.2(2) . . ?
 
loop_
 _geom_torsion_atom_site_label_1
 _geom_torsion_atom_site_label_2
 _geom_torsion_atom_site_label_3
 _geom_torsion_atom_site_label_4
 _geom_torsion
 _geom_torsion_site_symmetry_1
 _geom_torsion_site_symmetry_2
 _geom_torsion_site_symmetry_3
 _geom_torsion_site_symmetry_4
 _geom_torsion_publ_flag
C41 C1 C2 C3 -95.0(3) . . . . ?
C41 C1 C2 C7 84.0(3) . . . . ?
C7 C2 C3 C4 0.4(4) . . . . ?
C1 C2 C3 C4 179.4(3) . . . . ?
C2 C3 C4 C5 2.4(4) . . . . ?
C2 C3 C4 O2 179.2(3) . . . . ?
C3 C4 C5 C6 -2.8(4) . . . . ?
O2 C4 C5 C6 -179.8(2) . . . . ?
C3 C4 C5 C10 179.0(3) . . . . ?
O2 C4 C5 C10 2.0(4) . . . . ?
C4 C5 C6 C7 0.6(4) . . . . ?
C10 C5 C6 C7 178.8(3) . . . . ?
C5 C6 C7 O1 -179.2(3) . . . . ?
C5 C6 C7 C2 2.1(4) . . . . ?
C3 C2 C7 O1 178.6(2) . . . . ?
C1 C2 C7 O1 -0.4(4) . . . . ?
C3 C2 C7 C6 -2.6(4) . . . . ?
C1 C2 C7 C6 178.4(3) . . . . ?
C4 C5 C10 C11 91.5(3) . . . . ?
C6 C5 C10 C11 -86.6(3) . . . . ?
C5 C10 C11 C12 -83.9(3) . . . . ?
C5 C10 C11 C16 91.8(3) . . . . ?
C16 C11 C12 C13 -1.8(4) . . . . ?
C10 C11 C12 C13 174.1(3) . . . . ?
C11 C12 C13 O4 -177.4(3) . . . . ?
C11 C12 C13 C14 2.8(4) . . . . ?
O4 C13 C14 C15 179.0(3) . . . . ?
C12 C13 C14 C15 -1.1(4) . . . . ?
O4 C13 C14 C19 4.1(4) . . . . ?
C12 C13 C14 C19 -176.0(3) . . . . ?
C13 C14 C15 C16 -1.4(4) . . . . ?
C19 C14 C15 C16 173.5(3) . . . . ?
C14 C15 C16 O3 -176.9(3) . . . . ?
C14 C15 C16 C11 2.4(4) . . . . ?
C12 C11 C16 O3 178.6(2) . . . . ?
C10 C11 C16 O3 2.7(4) . . . . ?
C12 C11 C16 C15 -0.7(4) . . . . ?
C10 C11 C16 C15 -176.6(3) . . . . ?
C13 C14 C19 C20 88.5(3) . . . . ?
C15 C14 C19 C20 -86.3(3) . . . . ?
C14 C19 C20 C21 -83.9(3) . . . . ?
C14 C19 C20 C25 93.7(3) . . . . ?
C25 C20 C21 C22 0.8(4) . . . . ?
C19 C20 C21 C22 178.5(3) . . . . ?
C20 C21 C22 O6 178.5(3) . . . . ?
C20 C21 C22 C23 1.6(5) . . . . ?
O6 C22 C23 C24 -179.5(3) . . . . ?
C21 C22 C23 C24 -2.3(4) . . . . ?
O6 C22 C23 C28 1.7(4) . . . . ?
C21 C22 C23 C28 178.8(3) . . . . ?
C22 C23 C24 C25 0.8(4) . . . . ?
C28 C23 C24 C25 179.7(3) . . . . ?
C21 C20 C25 O5 178.5(3) . . . . ?
C19 C20 C25 O5 0.9(4) . . . . ?
C21 C20 C25 C24 -2.3(4) . . . . ?
C19 C20 C25 C24 180.0(3) . . . . ?
C23 C24 C25 O5 -179.4(3) . . . . ?
C23 C24 C25 C20 1.6(4) . . . . ?
C24 C23 C28 C29 -100.7(3) . . . . ?
C22 C23 C28 C29 78.2(4) . . . . ?
C23 C28 C29 C30 -89.3(3) . . . . ?
C23 C28 C29 C34 88.4(4) . . . . ?
C34 C29 C30 C31 -1.7(4) . . . . ?
C28 C29 C30 C31 176.2(3) . . . . ?
C29 C30 C31 O8 -177.6(3) . . . . ?
C29 C30 C31 C32 2.6(5) . . . . ?
C30 C31 C32 C33 -0.8(4) . . . . ?
O8 C31 C32 C33 179.4(2) . . . . ?
C30 C31 C32 C37 -178.5(3) . . . . ?
O8 C31 C32 C37 1.7(4) . . . . ?
C31 C32 C33 C34 -1.8(4) . . . . ?
C37 C32 C33 C34 175.8(3) . . . . ?
C32 C33 C34 O7 -177.8(3) . . . . ?
C32 C33 C34 C29 2.8(4) . . . . ?
C30 C29 C34 O7 179.6(3) . . . . ?
C28 C29 C34 O7 1.8(4) . . . . ?
C30 C29 C34 C33 -1.0(4) . . . . ?
C28 C29 C34 C33 -178.8(3) . . . . ?
C31 C32 C37 C38 92.0(3) . . . . ?
C33 C32 C37 C38 -85.6(3) . . . . ?
C32 C37 C38 C39 -87.9(3) . . . . ?
C32 C37 C38 C43 88.8(3) . . . . ?
C43 C38 C39 C40 -1.2(4) . . . . ?
C37 C38 C39 C40 175.5(3) . . . . ?
C38 C39 C40 O10 -178.6(2) . . . . ?
C38 C39 C40 C41 1.0(4) . . . . ?
C39 C40 C41 C42 0.2(4) . . . . ?
O10 C40 C41 C42 179.9(2) . . . . ?
C39 C40 C41 C1 -176.9(2) . . . . ?
O10 C40 C41 C1 2.8(4) . . . . ?
C2 C1 C41 C42 -91.3(3) . . . . ?
C2 C1 C41 C40 85.8(3) . . . . ?
C40 C41 C42 C43 -1.3(4) . . . . ?
C1 C41 C42 C43 175.8(3) . . . . ?
C41 C42 C43 O9 -177.0(3) . . . . ?
C41 C42 C43 C38 1.1(4) . . . . ?
C39 C38 C43 O9 178.4(2) . . . . ?
C37 C38 C43 O9 1.7(4) . . . . ?
C39 C38 C43 C42 0.1(4) . . . . ?
C37 C38 C43 C42 -176.6(3) . . . . ?
O9 C44 C45 C46 164.2(7) . . . . ?
C44 C45 C46 C47 -76.8(9) . . . . ?
O9 C44' C45' C46' 55.0(18) . . . . ?
C44' C45' C46' C47' 61.9(17) . . . . ?
O10 C48 C49 O11 -176.2(2) . . . . ?
O10 C48 C49 N1 3.5(4) . . . . ?
N1 C50 C51 N2 -70.5(3) . . . . ?
O12 C52 C53 C57 161.7(3) . . . . ?
N2 C52 C53 C57 -18.5(4) . . . . ?
O12 C52 C53 C54 -22.8(4) . . . . ?
N2 C52 C53 C54 157.0(2) . . . . ?
O12 C52 C53 Fe1 -109.2(3) . . . . ?
N2 C52 C53 Fe1 70.6(3) . . . . ?
C57 C53 C54 C55 0.1(3) . . . . ?
C52 C53 C54 C55 -176.2(2) . . . . ?
Fe1 C53 C54 C55 -59.68(19) . . . . ?
C57 C53 C54 Fe1 59.76(18) . . . . ?
C52 C53 C54 Fe1 -116.6(2) . . . . ?
C53 C54 C55 C56 -0.4(3) . . . . ?
Fe1 C54 C55 C56 -59.7(2) . . . . ?
C53 C54 C55 Fe1 59.29(18) . . . . ?
C54 C55 C56 C57 0.6(3) . . . . ?
Fe1 C55 C56 C57 -58.37(19) . . . . ?
C54 C55 C56 Fe1 58.94(19) . . . . ?
C54 C53 C57 C56 0.3(3) . . . . ?
C52 C53 C57 C56 176.4(2) . . . . ?
Fe1 C53 C57 C56 59.81(18) . . . . ?
C54 C53 C57 Fe1 -59.53(17) . . . . ?
C52 C53 C57 Fe1 116.6(3) . . . . ?
C55 C56 C57 C53 -0.5(3) . . . . ?
Fe1 C56 C57 C53 -59.22(18) . . . . ?
C55 C56 C57 Fe1 58.70(19) . . . . ?
C62 C58 C59 C60 0.1(4) . . . . ?
Fe1 C58 C59 C60 -59.6(2) . . . . ?
C62 C58 C59 Fe1 59.7(2) . . . . ?
C58 C59 C60 C61 -0.1(4) . . . . ?
Fe1 C59 C60 C61 -59.7(2) . . . . ?
C58 C59 C60 Fe1 59.6(2) . . . . ?
C59 C60 C61 C62 0.2(4) . . . . ?
Fe1 C60 C61 C62 -59.9(2) . . . . ?
C59 C60 C61 Fe1 60.1(2) . . . . ?
C60 C61 C62 C58 -0.1(4) . . . . ?
Fe1 C61 C62 C58 -60.0(2) . . . . ?
C60 C61 C62 Fe1 59.9(2) . . . . ?
C59 C58 C62 C61 0.0(4) . . . . ?
Fe1 C58 C62 C61 59.7(2) . . . . ?
C59 C58 C62 Fe1 -59.7(2) . . . . ?
O11 C49 N1 C50 -10.3(4) . . . . ?
C48 C49 N1 C50 170.0(2) . . . . ?
C51 C50 N1 C49 81.8(3) . . . . ?
O12 C52 N2 C51 2.1(4) . . . . ?
C53 C52 N2 C51 -177.7(2) . . . . ?
C50 C51 N2 C52 -163.4(2) . . . . ?
C6 C7 O1 C8 14.8(4) . . . . ?
C2 C7 O1 C8 -166.4(3) . . . . ?
C5 C4 O2 C9 -143.5(3) . . . . ?
C3 C4 O2 C9 39.5(4) . . . . ?
C15 C16 O3 C17 6.3(5) . . . . ?
C11 C16 O3 C17 -173.0(3) . . . . ?
C14 C13 O4 C18 -149.6(3) . . . . ?
C12 C13 O4 C18 30.6(4) . . . . ?
C20 C25 O5 C26 -169.9(3) . . . . ?
C24 C25 O5 C26 11.0(4) . . . . ?
C21 C22 O6 C27 17.6(4) . . . . ?
C23 C22 O6 C27 -165.3(3) . . . . ?
C33 C34 O7 C35 3.8(4) . . . . ?
C29 C34 O7 C35 -176.8(3) . . . . ?
C30 C31 O8 C36 16.7(5) . . . . ?
C32 C31 O8 C36 -163.5(3) . . . . ?
C45 C44 O9 C43 179.4(4) . . . . ?
C42 C43 O9 C44 -15.9(6) . . . . ?
C38 C43 O9 C44 165.9(5) . . . . ?
C42 C43 O9 C44' 5.0(8) . . . . ?
C38 C43 O9 C44' -173.3(7) . . . . ?
C45' C44' O9 C43 178.3(9) . . . . ?
C39 C40 O10 C48 2.1(4) . . . . ?
C41 C40 O10 C48 -177.6(2) . . . . ?
C49 C48 O10 C40 179.3(2) . . . . ?
 
loop_
 _geom_hbond_atom_site_label_D 
 _geom_hbond_atom_site_label_H 
 _geom_hbond_atom_site_label_A 
 _geom_hbond_distance_DH 
 _geom_hbond_distance_HA 
 _geom_hbond_distance_DA 
 _geom_hbond_angle_DHA 
 _geom_hbond_site_symmetry_A 
N1 H1 O12  0.86 2.31 3.050(3) 143.7 7_755
N2 H2 O11  0.86 2.04 2.812(3) 149.4 .
 
_refine_diff_density_max    0.482
_refine_diff_density_min   -0.501
_refine_diff_density_rms    0.056

_shelx_res_file
;

    zrm190127_a_sq.res created by SHELXL-2014/7


TITL ZRM190127_a.res in P2(1)/c       New: Pbca
CELL  0.71073   20.7599   14.7083   37.9438    90.000    90.000    90.000
ZERR        8    0.0009    0.0007    0.0015     0.000     0.000     0.000
LATT 1
SYMM     0.50000 - X ,            - Y ,    0.50000 + Z
SYMM     0.50000 + X ,    0.50000 - Y ,            - Z
SYMM             - X ,    0.50000 + Y ,    0.50000 - Z
SFAC C  H  Fe N  O
UNIT 496  560  8  16  96
OMIT 0   0   2
OMIT  1   0   2
OMIT 2   0   0
OMIT 1   1   1
OMIT   2   2   0
OMIT -3 52
L.S. 10
EQIV $1 -x+3/2, y-1/2, z
HTAB N1 O12_$1
HTAB N2 O11
ACTA
delu 0.01 0.005   O9  C44 C45 C46 C47
SIMU 0.01 0.005   O9  C44 C45 C46 C47
delu 0.01 0.005   O9  C44' C45' C46' C47'
SIMU 0.01 0.005   O9  C44' C45' C46' C47'
BOND $H
abin
FMAP 2
PLAN 20
CONF
SIZE  0.24 0.22 0.20
WGHT    0.048900    9.611601
FVAR       0.18740   0.65785
RESI 0
FREE C45  C45'
FREE C46  C46'
FREE C46  C45'
FREE C45  C46'
DELU   0.01 0.005 O9  C44 C45 C46 C47
SIMU  0.01 0.005 O9  C44 C45 C46 C47
TEMP     0
C1    1    0.628078    0.413463    0.065619    11.00000    0.03260    0.02248 =
         0.03371   -0.00509    0.00450   -0.00214
AFIX  23
H1A   2    0.647720    0.435496    0.044053    11.00000   -1.20000
H1B   2    0.635148    0.348345    0.066809    11.00000   -1.20000
AFIX   0
C2    1    0.660813    0.458415    0.096903    11.00000    0.02195    0.02250 =
         0.03634   -0.00029    0.00523    0.00311
C3    1    0.690091    0.542559    0.093655    11.00000    0.02721    0.02663 =
         0.03010    0.00566    0.00188   -0.00108
AFIX  43
H3    2    0.689946    0.571548    0.071873    11.00000   -1.20000
AFIX   0
C4    1    0.719603    0.584654    0.122045    11.00000    0.02182    0.02309 =
         0.04212    0.00381    0.00380    0.00084
C5    1    0.722827    0.542135    0.154490    11.00000    0.01949    0.02925 =
         0.03689   -0.00206   -0.00068    0.00247
C6    1    0.692900    0.457626    0.157991    11.00000    0.03050    0.03008 =
         0.03586    0.00720    0.00050    0.00413
AFIX  43
H6    2    0.694094    0.428033    0.179641    11.00000   -1.20000
AFIX   0
C7    1    0.661558    0.416993    0.130014    11.00000    0.02746    0.02216 =
         0.04037    0.00138    0.00451    0.00045
C8    1    0.618006    0.299929    0.166867    11.00000    0.06917    0.04171 =
         0.06297    0.02457   -0.00082   -0.01997
AFIX 137
H8A   2    0.658011    0.286431    0.178430    11.00000   -1.50000
H8B   2    0.592624    0.245548    0.165162    11.00000   -1.50000
H8C   2    0.594888    0.344751    0.180218    11.00000   -1.50000
AFIX   0
C9    1    0.719794    0.734118    0.097913    11.00000    0.05816    0.02708 =
         0.04120    0.00198    0.00014   -0.00588
AFIX 137
H9A   2    0.721121    0.714883    0.073747    11.00000   -1.50000
H9B   2    0.741924    0.791099    0.100292    11.00000   -1.50000
H9C   2    0.675781    0.741235    0.105168    11.00000   -1.50000
AFIX   0
C10   1    0.755953    0.586694    0.185719    11.00000    0.02645    0.03648 =
         0.04452    0.00079   -0.00459    0.00175
AFIX  23
H10A  2    0.775206    0.540160    0.200456    11.00000   -1.20000
H10B  2    0.790156    0.626026    0.177299    11.00000   -1.20000
AFIX   0
C11   1    0.708784    0.641961    0.207397    11.00000    0.02870    0.03480 =
         0.03051   -0.00497   -0.00939   -0.00523
C12   1    0.693430    0.730056    0.198153    11.00000    0.04183    0.03271 =
         0.02774   -0.00324    0.00227   -0.00547
AFIX  43
H12   2    0.715320    0.757655    0.179637    11.00000   -1.20000
AFIX   0
C13   1    0.646097    0.778319    0.215859    11.00000    0.04999    0.02830 =
         0.02959   -0.00008   -0.00057   -0.00384
C14   1    0.614625    0.740409    0.244485    11.00000    0.03930    0.03516 =
         0.02671   -0.00553   -0.00448   -0.00581
C15   1    0.631197    0.652552    0.254328    11.00000    0.03516    0.04673 =
         0.03050    0.00329   -0.00263   -0.00723
AFIX  43
H15   2    0.611282    0.626403    0.273802    11.00000   -1.20000
AFIX   0
C16   1    0.676602    0.603064    0.235852    11.00000    0.03495    0.03558 =
         0.03593    0.00498   -0.01048   -0.00304
C17   1    0.657059    0.468565    0.268976    11.00000    0.08254    0.06318 =
         0.13063    0.05603    0.03827    0.01807
AFIX 137
H17A  2    0.663394    0.497268    0.291433    11.00000   -1.50000
H17B  2    0.671024    0.406427    0.270229    11.00000   -1.50000
H17C  2    0.612195    0.470514    0.262889    11.00000   -1.50000
AFIX   0
C18   1    0.634035    0.886092    0.169596    11.00000    0.05309    0.03700 =
         0.04243    0.00337    0.01247    0.00334
AFIX 137
H18A  2    0.678746    0.891879    0.163540    11.00000   -1.50000
H18B  2    0.612230    0.942247    0.164701    11.00000   -1.50000
H18C  2    0.615022    0.838169    0.155927    11.00000   -1.50000
AFIX   0
C19   1    0.559806    0.789684    0.262720    11.00000    0.05089    0.03967 =
         0.02897   -0.00610    0.00609   -0.00713
AFIX  23
H19A  2    0.558772    0.772232    0.287366    11.00000   -1.20000
H19B  2    0.567315    0.854708    0.261565    11.00000   -1.20000
AFIX   0
C20   1    0.495460    0.768068    0.245959    11.00000    0.04193    0.02828 =
         0.03611   -0.00460    0.01166    0.00101
C21   1    0.475373    0.815675    0.216538    11.00000    0.04344    0.03128 =
         0.04041   -0.00017    0.00832   -0.00813
AFIX  43
H21   2    0.501339    0.861772    0.207615    11.00000   -1.20000
AFIX   0
C22   1    0.417530    0.796332    0.200057    11.00000    0.04747    0.02855 =
         0.03747    0.00005    0.00734    0.00113
C23   1    0.376712    0.729261    0.213200    11.00000    0.03781    0.03065 =
         0.03785   -0.00658    0.00988    0.00276
C24   1    0.397183    0.680609    0.242450    11.00000    0.04426    0.03029 =
         0.03570   -0.00006    0.01542   -0.00159
AFIX  43
H24   2    0.371084    0.634928    0.251575    11.00000   -1.20000
AFIX   0
C25   1    0.456005    0.699029    0.258314    11.00000    0.04215    0.03271 =
         0.03204   -0.00418    0.00926    0.00372
C26   1    0.446443    0.573411    0.297168    11.00000    0.05857    0.05163 =
         0.07782    0.02479    0.00267    0.00135
AFIX 137
H26A  2    0.402800    0.588269    0.303231    11.00000   -1.50000
H26B  2    0.467472    0.546597    0.317161    11.00000   -1.50000
H26C  2    0.446604    0.531072    0.277913    11.00000   -1.50000
AFIX   0
C27   1    0.440940    0.896695    0.151983    11.00000    0.07650    0.07395 =
         0.07289    0.03775   -0.01316   -0.03149
AFIX 137
H27A  2    0.451720    0.950055    0.165306    11.00000   -1.50000
H27B  2    0.422782    0.914345    0.129743    11.00000   -1.50000
H27C  2    0.479111    0.861294    0.148026    11.00000   -1.50000
AFIX   0
C28   1    0.312911    0.709460    0.195585    11.00000    0.03761    0.03877 =
         0.04781   -0.00003    0.01273    0.00214
AFIX  23
H28A  2    0.292155    0.766468    0.189565    11.00000   -1.20000
H28B  2    0.285235    0.677618    0.212074    11.00000   -1.20000
AFIX   0
C29   1    0.320217    0.652658    0.162567    11.00000    0.02417    0.03603 =
         0.03808    0.00171    0.00167   -0.00147
C30   1    0.329586    0.693486    0.130099    11.00000    0.03129    0.03251 =
         0.04380    0.00449   -0.00702    0.00006
AFIX  43
H30   2    0.328757    0.756582    0.128569    11.00000   -1.20000
AFIX   0
C31   1    0.340100    0.643320    0.100000    11.00000    0.02507    0.05036 =
         0.03257    0.01052   -0.00658   -0.00781
C32   1    0.339115    0.548526    0.100955    11.00000    0.01609    0.04484 =
         0.03254    0.00039   -0.00142   -0.00508
C33   1    0.327951    0.507400    0.133566    11.00000    0.02388    0.03276 =
         0.04017    0.00268    0.00408   -0.00317
AFIX  43
H33   2    0.325800    0.444336    0.134895    11.00000   -1.20000
AFIX   0
C34   1    0.320027    0.558141    0.163893    11.00000    0.02888    0.03814 =
         0.03008    0.00324    0.00655   -0.00257
C35   1    0.313619    0.426158    0.200070    11.00000    0.08395    0.04538 =
         0.05162    0.01497    0.01090    0.00456
AFIX 137
H35A  2    0.279721    0.399363    0.186349    11.00000   -1.50000
H35B  2    0.308440    0.409426    0.224361    11.00000   -1.50000
H35C  2    0.354509    0.404707    0.191676    11.00000   -1.50000
AFIX   0
C36   1    0.370304    0.774990    0.067159    11.00000    0.11075    0.07374 =
         0.04693    0.02548   -0.01631   -0.04801
AFIX 137
H36A  2    0.335690    0.811296    0.076290    11.00000   -1.50000
H36B  2    0.379840    0.793626    0.043479    11.00000   -1.50000
H36C  2    0.407820    0.782913    0.081629    11.00000   -1.50000
AFIX   0
C37   1    0.352147    0.492227    0.068446    11.00000    0.02457    0.05250 =
         0.03412   -0.00233   -0.00055   -0.01339
AFIX  23
H37A  2    0.339107    0.525933    0.047664    11.00000   -1.20000
H37B  2    0.326948    0.436746    0.069413    11.00000   -1.20000
AFIX   0
C38   1    0.423302    0.468568    0.065776    11.00000    0.02917    0.03720 =
         0.02526   -0.00643   -0.00088   -0.00901
C39   1    0.466071    0.526859    0.048997    11.00000    0.02719    0.03117 =
         0.02639    0.00043   -0.00385   -0.00625
AFIX  43
H39   2    0.450232    0.578653    0.037927    11.00000   -1.20000
AFIX   0
C40   1    0.531772    0.509882    0.048310    11.00000    0.02433    0.02543 =
         0.02867   -0.00490    0.00073   -0.00909
C41   1    0.556564    0.431685    0.064278    11.00000    0.02828    0.02542 =
         0.02503   -0.00423    0.00259   -0.00621
C42   1    0.513188    0.372568    0.080488    11.00000    0.03655    0.02296 =
         0.03502   -0.00117    0.00237   -0.00749
AFIX  43
H42   2    0.528622    0.319558    0.090841    11.00000   -1.20000
AFIX   0
C43   1    0.447718    0.390689    0.081583    11.00000    0.03489    0.03718 =
         0.03195   -0.00573    0.00470   -0.01766
PART 1  21.00
C44   1    0.416145    0.253179    0.108498    21.00000    0.03787    0.03506 =
         0.05847    0.00601    0.00881   -0.00225
AFIX  23
H44A  2    0.452457    0.252841    0.124585    21.00000   -1.20000
H44B  2    0.427103    0.216362    0.088153    21.00000   -1.20000
AFIX   0
C45   1    0.355856    0.214143    0.126930    21.00000    0.04282    0.03814 =
         0.07046    0.01403    0.01834   -0.00052
AFIX  23
H45A  2    0.352090    0.241095    0.150171    21.00000   -1.20000
H45B  2    0.317915    0.231148    0.113545    21.00000   -1.20000
AFIX   0
C46   1    0.357674    0.111414    0.130615    21.00000    0.05401    0.04277 =
         0.08553    0.01463    0.01757   -0.00428
AFIX  23
H46A  2    0.326817    0.092859    0.148413    21.00000   -1.20000
H46B  2    0.400161    0.093086    0.138532    21.00000   -1.20000
AFIX   0
C47   1    0.342202    0.063009    0.096073    21.00000    0.05822    0.05434 =
         0.09850    0.00434    0.00889   -0.01152
AFIX 137
H47A  2    0.302276    0.085715    0.086827    21.00000   -1.50000
H47B  2    0.338500   -0.001148    0.100261    21.00000   -1.50000
H47C  2    0.376094    0.074002    0.079396    21.00000   -1.50000
AFIX   0
PART 2  -21.00
C44'  1    0.438244    0.253435    0.120154   -21.00000    0.05484    0.04745 =
         0.06336    0.02758    0.00371   -0.01508
AFIX  23
H44C  2    0.461507    0.214327    0.103976   -21.00000   -1.20000
H44D  2    0.468482    0.277587    0.137248   -21.00000   -1.20000
AFIX   0
C45'  1    0.386343    0.201247    0.138321   -21.00000    0.05048    0.04913 =
         0.05892    0.02044    0.00243   -0.00310
AFIX  23
H45C  2    0.406327    0.150184    0.150245   -21.00000   -1.20000
H45D  2    0.368090    0.240162    0.156383   -21.00000   -1.20000
AFIX   0
C46'  1    0.332684    0.165575    0.116836   -21.00000    0.05391    0.05362 =
         0.05816    0.01857    0.00281   -0.01071
AFIX  23
H46C  2    0.311163    0.215586    0.105042   -21.00000   -1.20000
H46D  2    0.301598    0.135915    0.132070   -21.00000   -1.20000
AFIX   0
C47'  1    0.357172    0.097340    0.089206   -21.00000    0.06429    0.05948 =
         0.06055    0.01745    0.00203   -0.00995
AFIX 137
H47D  2    0.383190    0.128570    0.072149   -21.00000   -1.50000
H47E  2    0.321122    0.069511    0.077598   -21.00000   -1.50000
H47F  2    0.382490    0.051342    0.100621   -21.00000   -1.50000
AFIX   0
PART 0
C48   1    0.550301    0.648636    0.017492    11.00000    0.02268    0.02232 =
         0.03787   -0.00195    0.00164   -0.00214
AFIX  23
H48A  2    0.528137    0.682627    0.035736    11.00000   -1.20000
H48B  2    0.518875    0.632525   -0.000366    11.00000   -1.20000
AFIX   0
C49   1    0.600842    0.708092    0.001212    11.00000    0.02631    0.01960 =
         0.03129   -0.00464   -0.00125   -0.00012
C50   1    0.710693    0.729957   -0.020519    11.00000    0.02480    0.02371 =
         0.03084    0.00338    0.00644    0.00247
AFIX  23
H50A  2    0.691175    0.748567   -0.042597    11.00000   -1.20000
H50B  2    0.745293    0.688082   -0.026147    11.00000   -1.20000
AFIX   0
C51   1    0.740033    0.813738   -0.003126    11.00000    0.02183    0.02210 =
         0.03678    0.00484    0.00262    0.00101
AFIX  23
H51A  2    0.754744    0.797906    0.020349    11.00000   -1.20000
H51B  2    0.777148    0.833402   -0.016657    11.00000   -1.20000
AFIX   0
C52   1    0.710851    0.974809    0.005433    11.00000    0.02491    0.02154 =
         0.02234    0.00431    0.00291   -0.00346
C53   1    0.656433    1.040088    0.008314    11.00000    0.02582    0.01902 =
         0.02496    0.00485    0.00278   -0.00459
C54   1    0.659794    1.125099    0.026321    11.00000    0.02761    0.02310 =
         0.03642    0.00141    0.00236   -0.00849
AFIX  13
H54   2    0.698208    1.151170    0.037421    11.00000   -1.20000
AFIX   0
C55   1    0.597548    1.165254    0.025333    11.00000    0.03988    0.01791 =
         0.04186    0.00078    0.00704   -0.00165
AFIX  13
H55   2    0.585496    1.223592    0.035925    11.00000   -1.20000
AFIX   0
C56   1    0.556192    1.106830    0.006866    11.00000    0.02846    0.02781 =
         0.03888    0.00829    0.00173    0.00407
AFIX  13
H56   2    0.510247    1.117155    0.002490    11.00000   -1.20000
AFIX   0
C57   1    0.592038    1.028760   -0.003648    11.00000    0.02844    0.02304 =
         0.02877    0.00316   -0.00350   -0.00180
AFIX  13
H57   2    0.575263    0.976522   -0.016793    11.00000   -1.20000
AFIX   0
C58   1    0.548125    1.052704    0.096885    11.00000    0.06196    0.07212 =
         0.03442    0.01466    0.02239    0.02688
AFIX  13
H58   2    0.521354    1.103905    0.104542    11.00000   -1.20000
AFIX   0
C59   1    0.614449    1.043218    0.102317    11.00000    0.05582    0.06737 =
         0.03059    0.00745   -0.00364   -0.01492
AFIX  13
H59   2    0.642279    1.087193    0.114344    11.00000   -1.20000
AFIX   0
C60   1    0.634095    0.962332    0.087900    11.00000    0.05421    0.06693 =
         0.04476    0.02922    0.01061    0.01842
AFIX  13
H60   2    0.678256    0.938790    0.087998    11.00000   -1.20000
AFIX   0
C61   1    0.580859    0.919121    0.073210    11.00000    0.10752    0.03609 =
         0.03942    0.01056    0.01824   -0.01483
AFIX  13
H61   2    0.580970    0.859938    0.061346    11.00000   -1.20000
AFIX   0
C62   1    0.526766    0.975004    0.078615    11.00000    0.04150    0.10659 =
         0.03984    0.02603   -0.00103   -0.03341
AFIX  13
H62   2    0.482438    0.961938    0.071320    11.00000   -1.20000
AFIX   0
FE1   3    0.594697    1.041557    0.049857    11.00000    0.02745    0.02517 =
         0.02871    0.00342    0.00335   -0.00192
N1    4    0.662069    0.680638    0.000116    11.00000    0.02221    0.02135 =
         0.03083    0.00560   -0.00120   -0.00051
AFIX  43
H1    2    0.673315    0.633026    0.011745    11.00000   -1.20000
AFIX   0
N2    4    0.694143    0.888174   -0.000714    11.00000    0.01662    0.02345 =
         0.04719    0.00094    0.00204   -0.00155
AFIX  43
H2    2    0.653933    0.875920   -0.003387    11.00000   -1.20000
AFIX   0
O1    5    0.630691    0.334354    0.132214    11.00000    0.05377    0.02788 =
         0.04892    0.01060   -0.00074   -0.01209
O2    5    0.749847    0.668529    0.119160    11.00000    0.04187    0.02857 =
         0.05789    0.00894   -0.01384   -0.01275
O3    5    0.693042    0.514689    0.243160    11.00000    0.04959    0.04617 =
         0.05448    0.01835   -0.00118    0.00414
O4    5    0.628259    0.865294    0.206116    11.00000    0.07581    0.03201 =
         0.03618    0.00080    0.01649    0.00658
O5    5    0.478939    0.651984    0.287326    11.00000    0.05571    0.04277 =
         0.03999    0.00854    0.00774   -0.00290
O6    5    0.395237    0.843844    0.171090    11.00000    0.05424    0.04193 =
         0.04660    0.00940   -0.00042   -0.00640
O7    5    0.310961    0.521408    0.196883    11.00000    0.06463    0.03805 =
         0.03706    0.00567    0.01480   -0.00428
O8    5    0.351945    0.682188    0.067274    11.00000    0.06442    0.05721 =
         0.03530    0.01435   -0.01080   -0.01774
O9    5    0.403334    0.336378    0.098648    11.00000    0.04289    0.04133 =
         0.06213    0.00752    0.01660   -0.01636
O10   5    0.575870    0.567998    0.032343    11.00000    0.02267    0.02565 =
         0.03681    0.00501    0.00222   -0.00497
O11   5    0.582835    0.782265   -0.010664    11.00000    0.02272    0.02255 =
         0.06442    0.00506   -0.00115    0.00034
O12   5    0.767017    1.000378    0.008685    11.00000    0.02122    0.03076 =
         0.03738    0.00107    0.00002   -0.00650
HKLF 4 1  0.0000  0.0000 -1.0000 -1.0000  0.0000  0.0000  0.0000  1.0000  0.0000

REM  ZRM190127_a.res in P2(1)/c       New: Pbca
REM R1 =  0.0545 for    7039 Fo > 4sig(Fo)  and  0.1109 for all   11383 data
REM    741 parameters refined using     62 restraints

END

WGHT      0.0489      9.6116

REM Highest difference peak  0.482,  deepest hole -0.501,  1-sigma level  0.056
Q1    1   0.5283  0.6918  0.1173  11.00000  0.05    0.48
Q2    1   0.5670  1.0264  0.0258  11.00000  0.05    0.31
Q3    1   0.5378  0.5971  0.1755  11.00000  0.05    0.31
Q4    1   0.5041  0.5919  0.1396  11.00000  0.05    0.30
Q5    1   0.5238  0.5733  0.1834  11.00000  0.05    0.28
Q6    1   0.6118  0.4588  0.2505  11.00000  0.05    0.27
Q7    1   0.4653  0.5427  0.2747  11.00000  0.05    0.26
Q8    1   0.5978  0.2446  0.1505  11.00000  0.05    0.26
Q9    1   0.3203  0.0506  0.1442  11.00000  0.05    0.24
Q10   1   0.5661  1.1096  0.0543  11.00000  0.05    0.23
Q11   1   0.5347  0.4361  0.0808  11.00000  0.05    0.22
Q12   1   0.6873  0.6007  0.2108  11.00000  0.05    0.21
Q13   1   0.5489  0.4606  0.0467  11.00000  0.05    0.21
Q14   1   0.4943  0.7207  0.2496  11.00000  0.05    0.21
Q15   1   0.4070  0.7399  0.2035  11.00000  0.05    0.21
Q16   1   0.4105  0.1168  0.1401  11.00000  0.05    0.21
Q17   1   0.3476  0.5392  0.1194  11.00000  0.05    0.21
Q18   1   0.5972  0.6195  0.2568  11.00000  0.05    0.21
Q19   1   0.6405  1.0144  0.0406  11.00000  0.05    0.21
Q20   1   0.4824  0.4034  0.0867  11.00000  0.05    0.21
;
_shelx_res_checksum   96262

_shelx_hkl_file
;
   1   0   0   -0.10    0.70
  -1   0   0    0.30    0.40
  -1   0   0   -1.50    0.60
   1   0   0    0.00    0.40
  -2   0   0 3170.58   68.09
  -2   0   0 3080.89   69.99
   2   0   0 3198.18   68.09
  -3   0   0   -2.30    2.20
  -3   0   0   -0.70    1.40
   3   0   0   -0.30    1.30
   3   0   0    0.20    2.40
  -4   0   0 1412.66   33.00
   4   0   0 1441.96   33.00
  -4   0   0 1404.26   36.50
   4   0   0 1393.06   36.50
   5   0   0   -1.10    3.80
  -5   0   0   -0.50    2.40
   5   0   0    0.70    2.10
  -5   0   0    1.80    4.30
  -6   0   0  738.63   20.60
  -6   0   0  761.12   25.60
   6   0   0  741.63   20.30
   6   0   0  760.72   25.40
  -7   0   0   -0.10    3.30
   7   0   0    0.60    6.00
  -7   0   0   -1.70    6.00
   7   0   0    0.10    3.10
  -8   0   0  655.83   20.10
   8   0   0  659.23   19.80
  -8   0   0  651.23   26.20
   8   0   0  598.74   25.90
   9   0   0   -7.60    4.40
   9   0   0    2.00    7.90
  -9   0   0    1.80    4.60
  -9   0   0  -10.30    7.90
  10   0   0  347.97   15.50
  10   0   0  307.47   21.70
 -10   0   0  347.27   15.40
 -10   0   0  360.56   23.40
 -11   0   0    1.50    6.60
  11   0   0  -10.80   11.20
 -11   0   0  -13.90   11.40
  11   0   0   -7.10    6.60
  12   0   0  251.57   23.90
 -12   0   0  243.18   25.90
  12   0   0  204.68   21.20
 -12   0   0  206.48   15.80
 -13   0   0   -3.40    8.70
 -14   0   0  123.59   14.70
 -14   0   0  154.48   24.20
 -15   0   0  -19.40   20.50
 -15   0   0   -8.00   11.90
 -16   0   0  217.18   22.00
 -17   0   0    2.10   15.40
 -18   0   0    3.80   20.30
 -19   0   0   14.70   20.50
   0   0  -1    0.00    0.40
   0   0   1    0.40    0.40
  -1   0  -1    0.30    0.60
  -1   0   1    0.70    0.90
  -1   0   1   -0.90    0.60
  -1   0  -1    1.00    0.60
   1   0   1   -0.20    0.50
   1   0  -1   -0.60    0.60
   1   0   1    0.00    0.60
   1   0  -1   -0.70    1.00
   2   0  -1    1.30    1.90
  -2   0   1    1.70    1.90
   2   0   1   -0.40    0.90
  -2   0  -1    0.30    1.50
  -2   0   1    0.30    1.10
  -2   0  -1    0.30    1.00
   2   0  -1   -0.90    1.00
   2   0   1    1.20    1.30
   3   0  -1    0.20    2.90
   3   0   1    0.20    1.40
  -3   0  -1   -1.10    1.30
   3   0  -1   -1.70    1.50
  -3   0   1    4.00    1.80
   3   0   1    0.00    2.00
  -3   0  -1    2.40    2.50
  -3   0   1    2.70    2.80
  -4   0   1    0.10    2.10
   4   0  -1   -3.20    1.60
   4   0  -1    2.40    3.60
  -4   0   1    2.50    3.70
  -4   0  -1   -0.30    3.20
   4   0   1    6.90    2.90
   4   0   1   -1.10    1.70
  -4   0  -1    2.50    1.90
   5   0   1   -0.50    3.50
  -5   0  -1    3.90    4.00
  -5   0   1    2.80    2.60
   5   0   1    0.20    2.20
  -5   0  -1   -0.30    2.40
   5   0  -1    2.60    2.20
  -5   0   1   -5.60    3.80
   5   0  -1   -0.80    3.90
   6   0  -1   -2.30    2.70
   6   0   1   -1.00    2.70
  -6   0   1   -6.00    5.30
  -6   0  -1    1.00    2.60
  -6   0  -1   -0.10    5.10
   6   0  -1    5.70    5.60
  -6   0   1    2.20    3.10
   6   0   1    1.60    4.80
  -7   0   1    2.90    6.40
   7   0   1    1.10    3.50
   7   0  -1   -1.90    6.10
  -7   0   1    4.40    3.90
  -7   0  -1   -1.90    2.90
   7   0   1    1.90    6.00
  -7   0  -1   13.20    6.70
   7   0  -1   -3.30    3.20
   8   0  -1   -2.40    3.40
   8   0   1    1.30    6.50
   8   0  -1   -6.80    7.10
   8   0   1   -0.40    3.90
  -8   0  -1   -4.40    3.70
  -8   0   1    2.20    7.70
  -8   0   1    6.40    4.50
  -8   0  -1   -4.10    7.10
  -9   0   1   -1.60    8.70
   9   0   1    2.90    4.50
  -9   0   1   10.30    5.10
   9   0  -1    2.50    5.00
   9   0   1  -13.90    7.20
  -9   0  -1   -3.30    4.10
   9   0  -1    1.50    8.60
  -9   0  -1   -8.10    8.50
 -10   0  -1   12.10   10.40
 -10   0  -1   -3.40    5.30
  10   0   1   -7.40    5.50
 -10   0   1   12.30   10.90
  10   0  -1   17.00   10.50
  10   0   1   -9.00    8.60
 -10   0   1    0.60    6.20
  10   0  -1    6.70    5.90
 -11   0   1  -11.10   11.40
 -11   0  -1    6.90    5.80
  11   0   1    1.60   11.00
  11   0  -1    4.50   11.40
 -11   0  -1  -12.40   10.60
  11   0   1   10.60    7.40
  11   0  -1   -1.70    6.90
 -11   0   1    0.80    6.30
 -12   0   1   -5.80    7.90
  12   0  -1    1.50   13.00
 -12   0   1   -4.10   14.20
  12   0   1  -26.00   11.60
  12   0   1   13.00   10.20
 -12   0  -1   11.50   12.80
 -12   0  -1    2.50    7.60
 -13   0   1  -10.00   17.80
 -13   0   1   12.10    9.20
 -13   0  -1    2.00    8.70
 -13   0  -1    4.70   15.90
 -14   0  -1    1.20    9.70
 -14   0  -1  -16.40   17.70
 -14   0   1  -16.00   19.20
 -14   0   1    7.20   10.20
 -15   0   1  -24.50   20.40
 -15   0  -1    3.40   20.40
 -15   0  -1    6.20   11.40
 -15   0   1    1.00   12.20
 -16   0  -1   -6.70   14.10
 -16   0   1   12.00   15.50
 -17   0   1    9.10   17.30
 -17   0  -1   -4.00   16.40
 -18   0  -1  -27.50   17.10
 -18   0   1   -4.90   17.90
 -19   0  -1   -4.90   22.20
 -19   0   1  -17.00   20.90
   0   0  -2    3.50    1.00
  -1   0   2    4.00    1.30
  -1   0  -2    5.20    1.50
   1   0  -2    2.80    1.20
  -1   0   2    5.00    1.70
   1   0  -2    5.50    1.80
  -1   0  -2    4.00    1.20
  -2   0  -2  142.39    5.10
   2   0  -2  143.09    5.40
   2   0  -2  132.49    6.80
  -2   0  -2  145.49    5.10
   2   0   2  142.69    5.10
  -2   0   2  124.69    5.30
  -2   0   2  135.69    6.90
   2   0   2  137.69    5.00
  -3   0  -2 1468.65   34.70
  -3   0   2 1496.95   37.00
   3   0  -2 1500.65   33.90
  -3   0  -2 1426.66   33.30
  -3   0   2 1439.26   34.00
   3   0   2 1412.66   33.60
   3   0   2 1487.35   34.70
   3   0  -2 1369.46   36.60
  -4   0  -2  534.55   16.80
  -4   0   2  545.05   18.90
  -4   0   2  530.05   15.40
   4   0   2  544.65   16.80
   4   0   2  546.35   15.10
  -4   0  -2  549.74   14.70
   4   0  -2  517.55   18.60
   4   0  -2  564.04   15.20
   5   0  -2  393.86   14.30
   5   0  -2  435.26   17.60
  -5   0   2  411.66   17.50
  -5   0   2  427.06   13.70
  -5   0  -2  453.95   16.10
   5   0   2  435.36   13.30
  -5   0  -2  448.06   13.00
   5   0   2  396.66   15.50
   6   0  -2    6.80    6.60
  -6   0  -2   14.40    3.30
   6   0   2   18.90    5.50
  -6   0   2   21.00    6.80
  -6   0   2    9.90    3.90
   6   0  -2   15.70    3.80
   6   0   2   10.40    3.70
  -6   0  -2   21.40    6.10
  -7   0   2 5383.36  121.79
  -7   0  -2 5409.36  120.39
  -7   0  -2 5514.35  125.99
   7   0   2 5515.15  121.29
   7   0  -2 5428.96  128.49
   7   0   2 5146.88  125.29
  -7   0   2 5572.14  128.59
   7   0  -2 5538.45  120.89
   8   0   2   64.19    7.30
  -8   0   2   43.90    6.90
  -8   0   2   60.49   11.10
  -8   0  -2   44.30    5.70
   8   0   2   45.70    9.10
  -8   0  -2   55.19   10.20
   8   0  -2   29.20    9.30
   8   0  -2   50.99    6.20
   9   0   2   71.49    8.10
  -9   0  -2   71.69    7.60
  -9   0  -2   67.29   11.60
  -9   0   2   73.89    8.50
  -9   0   2   59.39   12.10
   9   0  -2   21.20   10.40
   9   0  -2   65.39    7.80
   9   0   2   53.09   10.30
 -10   0   2   27.20    7.60
  10   0   2   24.40   10.20
 -10   0   2   17.30   11.50
  10   0  -2   29.80    6.90
 -10   0  -2   20.50    9.50
 -10   0  -2   22.40    6.10
  10   0   2   27.30    7.40
  10   0  -2   20.30   11.10
 -11   0  -2  -16.00    9.70
  11   0  -2  -11.70    6.20
 -11   0   2   -6.50    6.20
  11   0  -2  -11.30   11.30
  11   0   2    2.10    7.30
 -11   0   2  -22.90   12.20
 -11   0  -2    4.90    6.40
  11   0   2    8.10   10.70
 -12   0  -2   83.09   16.00
  12   0  -2   65.59   16.00
  12   0   2   66.29   12.20
 -12   0   2   89.29   11.60
 -12   0   2   81.49   18.10
 -12   0  -2   58.89    9.40
 -13   0   2    0.70   17.40
 -13   0   2   16.70   10.40
 -13   0  -2   -2.60    8.30
 -13   0  -2   -3.70   15.50
 -14   0   2   13.90   21.80
 -14   0   2    8.10   11.80
 -14   0  -2   13.90   18.60
 -14   0  -2    7.40    9.90
 -15   0   2  122.89   26.00
 -15   0   2   77.79   15.50
 -15   0  -2  106.19   16.00
 -15   0  -2  114.19   22.30
 -16   0  -2   -7.40   12.80
 -16   0   2  -11.20   14.80
 -17   0  -2   89.49   18.70
 -17   0   2   87.49   21.10
 -18   0  -2  -20.40   17.90
 -18   0   2  -24.90   20.60
 -19   0   2   84.69   26.00
 -19   0  -2  128.19   25.50
   0   0  -3    0.20    1.10
   0   0   3    0.10    1.50
   0   0   3    0.80    1.10
   0   0  -3   -0.90    1.50
   1   0  -3   -2.30    1.50
  -1   0   3   -0.50    1.60
  -1   0  -3    0.20    0.40
   1   0  -3    1.70    1.90
   1   0   3    2.70    1.90
  -1   0   3    2.30    1.70
  -1   0  -3   -0.30    1.80
   2   0  -3    0.20    2.70
  -2   0  -3   -0.90    1.50
   2   0   3    0.40    1.20
  -2   0   3   -0.40    2.10
  -2   0  -3   -1.40    1.10
   2   0  -3    0.10    2.20
   2   0   3    1.10    1.80
  -2   0   3   -0.60    2.60
   3   0  -3    1.80    3.20
   3   0   3   -0.30    1.90
  -3   0   3    0.10    3.30
  -3   0  -3    0.10    1.90
   3   0  -3    3.20    2.50
   3   0   3    0.10    2.00
  -3   0  -3    0.00    1.90
  -3   0   3   -0.60    2.70
   4   0  -3   -1.80    3.80
   4   0  -3    2.70    2.50
  -4   0  -3   -0.80    2.60
  -4   0  -3    0.80    2.20
  -4   0   3    0.00    4.60
   4   0   3    2.10    2.30
   4   0   3    0.60    2.80
  -5   0  -3    1.00    3.90
   5   0   3   -3.20    3.40
   5   0  -3    3.00    5.30
   5   0  -3   -3.70    2.50
   5   0   3    1.50    2.80
  -5   0   3   -0.30    3.10
  -5   0  -3   -1.60    2.10
  -5   0   3   10.70    5.60
  -6   0  -3   -4.90    4.60
  -6   0  -3    2.60    2.60
  -6   0   3    2.20    6.20
  -6   0   3    7.10    4.10
   6   0   3    0.10    4.20
   6   0  -3    4.50    3.20
   6   0   3    0.80    3.40
   6   0  -3    1.20    5.90
  -7   0   3  -10.90    7.30
  -7   0  -3    5.20    5.50
   7   0  -3    4.00    7.00
   7   0   3    3.80    4.40
   7   0   3    5.80    5.60
  -7   0   3    0.80    4.00
   7   0  -3   -4.10    3.40
  -7   0  -3   -3.20    3.00
  -8   0  -3  -10.30    6.40
   8   0  -3   -0.90    4.10
  -8   0   3    1.70    4.70
  -8   0   3   -1.40    8.70
   8   0   3   -4.60    6.40
  -8   0  -3    3.50    3.80
   8   0   3    2.60    4.30
   8   0  -3   -6.90    8.00
  -9   0   3    4.10    5.70
  -9   0  -3   18.80    8.40
  -9   0   3   14.40   10.30
   9   0  -3    2.50    5.00
  -9   0  -3   -0.30    4.40
   9   0   3    0.10    7.80
   9   0   3   -9.90    5.40
   9   0  -3  -13.30    9.10
 -10   0   3    1.00   10.80
  10   0  -3  -10.00    5.70
 -10   0   3   -0.50    6.90
 -10   0  -3   -7.70    4.70
  10   0   3   17.20    7.00
 -10   0  -3   -4.30    9.00
  10   0   3   -4.80    8.70
  10   0  -3   -1.30   11.50
  11   0   3   -8.90   10.60
  11   0  -3   -0.60   12.90
  11   0   3   -7.60    8.20
 -11   0  -3    7.40    5.70
  11   0  -3    1.90    7.20
 -11   0   3  -10.00   12.70
 -11   0   3   -7.60    7.50
 -11   0  -3   -7.10   10.20
 -12   0  -3   11.40   12.40
  12   0  -3   -6.10   14.80
  12   0   3    0.70   10.80
 -12   0   3  -35.00   14.50
 -12   0  -3    5.10    7.10
 -12   0   3    9.10    8.70
 -13   0  -3   15.40    8.50
 -13   0  -3    2.40   15.40
 -13   0   3   -9.80   10.10
 -13   0   3  -13.90   18.30
 -14   0  -3  -24.00    8.70
 -14   0  -3   17.20   17.20
 -14   0   3   15.10   12.30
 -15   0   3   39.00   24.80
 -15   0   3  -15.90   12.90
 -15   0  -3   26.40   18.20
 -15   0  -3    5.10   11.60
 -16   0  -3    7.70   13.30
 -16   0   3   46.10   16.40
 -17   0  -3  -13.80   13.70
 -17   0   3  -28.60   17.20
 -18   0   3  -26.60   18.60
 -18   0  -3    1.20   18.80
   0   0  -4 9999.00  209.58
   0   0   4 9597.34  208.08
   0   0   4 9591.84  209.58
   1   0   4  110.99    6.30
  -1   0  -4  118.59    3.50
  -1   0  -4  131.99    6.50
   1   0  -4  115.49    6.20
   1   0   4  118.49    3.50
   1   0  -4  127.59    6.10
  -1   0   4  112.49    6.00
   1   0   4  123.59    3.20
  -1   0   4  125.59    6.30
   2   0  -4  360.16   11.80
  -2   0  -4  366.76   11.30
  -2   0  -4  384.06   12.50
  -2   0  -4  370.36    9.10
   2   0  -4  367.06   13.30
  -2   0   4  363.86   13.10
   2   0   4  378.66    8.90
  -2   0   4  376.86   12.40
   3   0  -4  898.01   26.60
  -3   0   4  890.61   24.10
   3   0   4  945.61   22.10
  -3   0  -4  922.71   23.40
  -3   0  -4  897.31   22.10
   3   0   4  951.20   23.70
   3   0  -4  917.61   23.90
  -3   0   4  892.41   26.30
  -4   0   4    4.90    3.30
  -4   0  -4    3.90    2.60
   4   0  -4   -8.90    3.90
  -4   0  -4    5.30    3.20
   4   0  -4    3.90    3.10
  -4   0   4   -3.80    4.80
   4   0   4   -1.90    2.60
   4   0   4    0.10    2.50
   5   0  -4  335.57   16.90
  -5   0   4  323.67   12.90
  -5   0  -4  346.87   13.20
  -5   0  -4  366.26   12.00
  -5   0   4  360.86   17.00
   5   0   4  336.97   12.90
   5   0  -4  358.76   12.50
  -6   0   4    2.70    4.00
  -6   0   4   10.60    7.10
  -6   0  -4    9.30    3.30
   6   0   4    4.50    4.00
  -6   0  -4    4.40    4.20
   6   0  -4    3.00    3.90
   6   0   4    2.60    4.30
   6   0  -4   15.00    6.90
   7   0  -4   24.10    9.50
  -7   0   4   14.50    8.40
  -7   0   4   29.10    6.20
   7   0  -4   22.40    5.10
   7   0   4   18.90    6.00
  -7   0  -4   20.10    4.20
   7   0   4   32.80    5.40
  -7   0  -4   30.70    7.30
   8   0   4  418.46   19.20
  -8   0   4  431.76   23.30
   8   0  -4  403.16   15.50
   8   0   4  395.76   15.80
  -8   0   4  421.56   17.60
  -8   0  -4  416.36   15.00
  -8   0  -4  386.06   18.90
  -9   0  -4   26.20    5.30
  -9   0   4   18.20   11.60
   9   0   4   17.10    6.70
  -9   0   4   24.10    7.30
  -9   0  -4    8.70    7.70
   9   0   4   17.70    8.40
   9   0  -4   27.70    6.00
  10   0  -4  552.34   19.80
  10   0  -4  527.85   30.40
 -10   0   4  512.25   29.50
 -10   0  -4  558.54   19.20
  10   0   4  504.85   20.40
  10   0   4  581.14   25.80
 -10   0  -4  525.55   25.30
 -10   0   4  567.14   22.70
  11   0   4    7.20    8.00
  11   0  -4   12.30    7.10
 -11   0   4   33.30   14.60
  11   0  -4   24.00   15.10
 -11   0  -4   13.90    6.40
 -11   0   4   14.80    8.40
 -11   0  -4   22.40   11.50
 -12   0   4  318.47   20.30
 -12   0  -4  313.87   24.70
  12   0  -4  313.47   30.30
 -12   0  -4  323.47   16.70
 -13   0   4   51.29   12.50
 -13   0  -4   37.20    9.30
 -13   0  -4   27.20   15.10
 -13   0   4   69.59   22.40
 -14   0   4   38.90   23.00
 -14   0  -4   51.39   11.60
 -14   0  -4   70.49   17.90
 -15   0  -4  108.49   15.00
 -15   0  -4   59.29   18.70
 -15   0   4  106.29   17.40
 -15   0   4   94.69   32.50
 -16   0  -4   93.79   15.60
 -16   0   4  108.69   18.80
 -17   0   4   49.00   19.20
 -17   0  -4   15.10   15.90
 -18   0  -4    1.80   17.30
 -18   0   4    2.00   21.80
   0   0   5    0.30    1.80
   0   0  -5   -1.10    2.90
   0   0   5   -5.50    2.60
   1   0  -5   -0.70    2.90
  -1   0  -5    1.70    3.20
  -1   0   5   -2.50    3.20
   1   0  -5   -1.20    2.70
   1   0   5   -0.50    1.30
   1   0   5    1.50    3.20
  -1   0   5   -1.10    2.70
   2   0  -5   -1.40    3.60
  -2   0   5   -2.80    3.30
   2   0   5    4.00    3.50
  -2   0  -5   -0.20    3.40
  -2   0  -5    1.10    2.70
  -2   0  -5    1.20    0.90
  -2   0   5   -2.40    3.20
   2   0  -5   -1.20    2.90
  -3   0   5   -1.10    3.20
   3   0  -5   -5.30    3.10
  -3   0  -5    1.40    2.70
  -3   0  -5    2.10    1.50
   3   0  -5    0.20    5.00
   3   0   5   -1.00    1.50
  -3   0  -5   -1.40    3.90
  -3   0   5    5.60    4.20
  -4   0   5    1.50    4.60
   4   0  -5   -0.10    3.70
  -4   0  -5   -0.70    2.90
  -4   0  -5    4.00    2.50
   4   0   5   -0.90    2.90
  -4   0   5    4.10    3.80
   4   0   5   -2.50    2.30
   5   0   5    9.40    3.90
   5   0   5    1.20    3.30
   5   0  -5    1.90    6.20
  -5   0   5    6.10    6.30
  -5   0  -5    0.90    3.00
  -5   0  -5   -4.40    3.20
  -5   0   5   -1.00    4.20
   5   0  -5   -0.80    3.40
  -6   0  -5   -4.40    3.80
   6   0  -5   -1.20    7.00
  -6   0  -5   -1.00    3.10
   6   0  -5   -7.10    3.50
   6   0   5    5.80    4.20
  -6   0   5   -7.80    7.10
  -6   0   5    4.10    5.00
   6   0   5    4.50    4.30
   7   0   5   -4.10    4.50
   7   0   5   -2.10    5.10
   7   0  -5    1.20    8.10
  -7   0  -5    6.60    5.30
  -7   0   5   -3.10    7.40
   7   0  -5    0.70    4.60
  -7   0  -5   10.50    4.10
  -7   0   5   -2.10    5.00
  -8   0  -5   -1.40    4.20
  -8   0   5   -6.50    5.90
   8   0  -5   -4.20    4.70
   8   0   5   10.00    5.40
   8   0   5   -1.50    6.50
  -8   0  -5   -1.50    6.30
  -8   0   5    1.10    9.40
   8   0  -5   -4.40    9.70
  -9   0   5  -11.70    5.80
   9   0  -5    4.60   11.60
   9   0  -5   -2.80    5.60
  -9   0  -5   -5.00    7.30
  -9   0  -5   -2.60    4.10
   9   0   5    6.30    6.50
   9   0   5    2.70    7.40
 -10   0  -5   -0.90    5.30
  10   0  -5   -8.00    6.60
 -10   0  -5   10.70    9.50
 -10   0   5   -4.70   12.80
  10   0  -5   12.70   12.30
  10   0   5    2.10    6.80
 -10   0   5    0.70    7.20
  11   0  -5  -18.20   13.50
 -11   0   5    3.60    7.90
 -11   0  -5   -4.30    5.80
  11   0   5   -4.10    9.10
 -11   0  -5  -13.20    9.80
  11   0  -5   12.50    9.00
 -11   0   5    6.50   14.50
 -12   0  -5    9.40   11.80
  12   0  -5   -7.70   15.80
 -12   0  -5  -17.60    7.10
 -12   0   5  -44.40   15.50
 -12   0   5   -3.70    8.70
 -13   0  -5  -15.60    7.60
 -13   0   5   -6.60   10.30
 -13   0   5    2.60   19.10
 -13   0  -5    3.50   14.10
 -14   0   5  -11.60   14.50
 -14   0  -5   -1.30    8.20
 -14   0   5  -33.70   21.50
 -14   0  -5  -13.40   16.20
 -15   0  -5   22.10   18.10
 -15   0   5   -0.10   14.50
 -15   0  -5   -2.10   10.50
 -16   0  -5  -19.40   12.60
 -16   0   5   18.20   16.50
 -17   0   5   14.40   19.90
 -17   0  -5   -2.70   14.70
 -18   0   5   57.79   24.30
 -18   0  -5    7.00   16.10
   0   0   6 1076.49   29.10
   0   0  -6 1134.79   29.10
   0   0   6 1106.69   27.10
   1   0  -6 1662.03   40.00
   1   0  -6 1622.84   39.80
   1   0   6 1583.24   40.30
   1   0   6 1610.14   35.40
  -1   0   6 1684.93   39.80
  -1   0   6 1513.25   42.40
  -1   0  -6 1630.14   40.20
   1   0   6 1642.24   36.20
   2   0   6  663.73   24.50
  -2   0   6  823.72   23.50
  -2   0  -6  789.42   17.70
   2   0  -6  801.82   23.70
  -2   0  -6  817.12   23.00
   2   0  -6  793.72   22.40
  -2   0   6  782.72   22.70
  -3   0   6    4.00    4.00
  -3   0   6    5.80    5.20
   3   0  -6    0.70    3.80
  -3   0  -6   -0.40    3.90
   3   0  -6   -3.60    4.10
  -3   0  -6    0.40    2.90
  -3   0  -6    2.40    1.30
  -4   0  -6  105.79    5.50
  -4   0  -6  131.49    7.60
   4   0   6  109.19    7.80
   4   0  -6  102.39   10.50
  -4   0  -6  101.59    9.50
   4   0  -6  122.29    8.60
  -4   0   6  108.69   10.50
  -4   0   6  105.29    8.30
   4   0   6  115.29    5.30
  -5   0  -6  569.24   17.90
  -5   0  -6  584.44   17.20
   5   0   6  554.94   18.70
   5   0   6  582.74   16.70
   5   0  -6  608.84   19.00
  -5   0   6  596.04   19.80
  -5   0   6  584.74   23.50
   5   0  -6  586.24   23.50
  -6   0  -6  135.49    8.50
   6   0   6  135.69    9.80
  -6   0   6  146.19   17.60
  -6   0   6  139.99   10.30
   6   0  -6  145.59   14.00
   6   0  -6  147.29   10.10
  -6   0  -6  127.19    8.90
   6   0   6  150.38    9.00
  -7   0   6  151.68   11.40
   7   0   6  170.98   11.30
  -7   0  -6  161.18   11.00
   7   0  -6  154.18   16.50
  -7   0   6  172.18   19.40
  -7   0  -6  164.48    9.60
   7   0   6  175.48   10.60
   7   0  -6  175.38   11.20
   8   0  -6  691.03   22.60
   8   0   6  703.93   24.10
  -8   0  -6  723.63   24.60
   8   0   6  654.83   23.30
  -8   0  -6  688.03   21.70
  -8   0   6  680.13   30.80
   8   0  -6  695.03   31.30
  -8   0   6  647.34   24.20
  -9   0   6   83.39   15.80
   9   0  -6   71.49    8.70
  -9   0  -6   67.59    7.90
   9   0  -6   51.69   14.20
   9   0   6   73.09    9.30
  -9   0  -6   74.69   10.20
  -9   0   6   79.79   11.20
 -10   0  -6  180.58   16.80
 -10   0   6  172.08   21.40
 -10   0   6  144.59   14.00
  10   0  -6  143.99   19.80
  10   0  -6  135.49   12.20
  10   0   6  117.59   12.60
 -10   0  -6  149.79   11.20
  11   0   6    8.40   10.00
 -11   0   6  -11.00    8.70
  11   0  -6   14.10   14.70
 -11   0  -6    8.90   10.60
 -11   0   6   -2.20   14.90
 -11   0  -6    1.40    5.80
 -12   0   6  -16.70   10.10
 -12   0  -6   31.20   12.90
 -12   0  -6    0.40    7.20
 -12   0   6  -15.40   17.60
 -13   0  -6   99.59   17.40
 -13   0   6   90.49   15.40
 -13   0  -6   85.89   11.20
 -13   0   6   38.20   21.00
 -14   0   6   21.80   14.90
 -14   0  -6   34.00   10.40
 -14   0   6  -30.00   23.00
 -14   0  -6   41.70   16.80
 -15   0   6   26.70   16.30
 -15   0  -6  -11.30   10.80
 -15   0  -6   -0.90   18.10
 -16   0  -6   68.89   15.30
 -16   0   6   81.99   19.20
 -17   0   6   59.89   23.20
 -17   0  -6   28.50   14.70
 -18   0  -6  -31.60   15.10
 -18   0   6  -14.30   23.40
   0   0   7   -0.30    3.80
   0   0   7   -0.20    2.50
   0   0  -7   -1.90    3.70
   1   0   7    2.90    4.10
   1   0   7   -0.70    1.90
   1   0   7   -1.10    1.10
  -1   0  -7    2.20    3.90
  -1   0   7    2.30    3.40
   1   0  -7   -2.90    2.90
  -1   0   7    1.50    3.80
  -2   0   7    0.10    3.90
   2   0  -7    5.20    4.10
   2   0  -7   -1.10    3.90
  -2   0   7    7.50    4.70
  -2   0  -7    1.00    1.30
  -2   0  -7   -4.90    4.30
   2   0   7   -6.50    3.90
  -3   0  -7   -9.70    4.40
   3   0  -7   -7.00    4.10
   3   0  -7   -1.70    4.00
  -3   0   7    7.00    4.20
  -3   0  -7    0.20    3.30
  -4   0   7   -1.20    5.90
  -4   0   7   -0.60    4.50
  -4   0  -7   -2.10    5.10
   4   0  -7   -0.70    5.90
  -4   0  -7    3.60    3.50
   4   0  -7    4.60    4.60
  -5   0  -7   -3.90    5.40
  -5   0   7    2.30    6.40
   5   0  -7   -5.30    6.50
   5   0  -7   -4.30    5.10
  -5   0  -7    0.60    3.70
  -5   0   7    4.40    5.00
   5   0   7    0.10    4.00
   6   0  -7   -2.70    4.90
   6   0  -7   -5.90    7.20
  -6   0  -7    8.80    4.10
  -6   0   7    1.40    5.80
  -6   0   7    0.70    7.80
   6   0   7    6.20    5.20
  -7   0  -7   -4.20    4.40
   7   0   7   -2.50    5.60
   7   0  -7    7.10    9.20
  -7   0   7   -3.50    9.20
   7   0  -7    1.60    5.70
  -7   0  -7    0.00    5.60
  -7   0   7   -3.10    6.20
  -8   0   7   15.50    7.50
   8   0   7   20.40    7.20
  -8   0   7   -4.80   10.50
   8   0  -7    6.00   10.80
  -8   0  -7   12.00    4.90
   8   0  -7    4.20    6.30
  -8   0  -7  -16.10    5.60
   9   0  -7   -2.90   11.70
  -9   0  -7    1.50    5.50
   9   0  -7    5.70    6.60
  -9   0   7   -8.40   11.80
  -9   0  -7   -7.20    7.00
  -9   0   7    2.30    7.40
   9   0   7    9.30    7.70
 -10   0   7    1.50    8.10
  10   0  -7    1.30    7.80
  10   0  -7   18.70   14.10
  10   0   7   -6.00    8.90
 -10   0  -7   -3.10    5.20
 -10   0  -7   -3.70    8.50
 -10   0   7    0.80   13.30
 -11   0   7   -0.20    9.20
 -11   0  -7   -5.20    6.50
  11   0   7   -1.10    9.40
  11   0  -7  -27.80   14.60
 -11   0   7   11.30   15.90
 -11   0  -7    8.30   10.00
 -12   0   7  -14.50   10.60
 -12   0   7  -33.90   17.30
 -12   0  -7  -10.40    6.60
 -12   0  -7  -10.10   11.60
 -13   0   7   15.40   21.20
 -13   0  -7    9.70    8.80
 -13   0  -7   22.40   15.00
 -13   0   7   32.50   13.80
 -14   0   7  -28.20   24.10
 -14   0  -7    2.40   16.50
 -14   0  -7  -14.70    9.10
 -14   0   7  -28.60   12.10
 -15   0  -7   22.70   22.30
 -15   0  -7   -0.60   11.00
 -15   0   7   14.00   16.10
 -16   0  -7    5.20   13.30
 -16   0   7   29.70   17.70
 -17   0  -7   -5.10   14.30
 -17   0   7   -2.10   19.40
 -18   0   7   46.70   25.30
 -18   0  -7  -11.30   16.60
   0   0   8  564.44   19.40
   0   0  -8  578.04   19.20
   0   0   8  547.55   16.60
   1   0  -8 1084.39   29.90
  -1   0   8 1078.59   29.00
  -1   0   8 1038.10   30.30
   1   0   8 1059.29   30.50
   1   0   8 1085.99   24.30
  -1   0  -8 1038.20   29.90
  -2   0  -8 1934.01   48.80
   2   0  -8 1883.21   48.90
  -2   0   8 1911.91   48.70
   2   0   8 1907.91   49.20
   2   0  -8 1954.60   48.20
  -2   0   8 1897.21   48.60
  -3   0  -8   18.20    4.40
  -3   0   8   19.30    5.80
  -3   0  -8   16.90    1.80
  -3   0   8   11.70    5.70
  -3   0  -8    2.90    5.60
   3   0  -8   10.20    5.10
   3   0  -8    2.80    5.10
   4   0  -8  145.49   12.70
  -4   0   8  144.89   12.90
  -4   0  -8  145.29    9.30
  -4   0  -8  154.08   11.90
  -4   0   8  119.99   10.20
   4   0  -8  139.79   10.40
  -4   0  -8  140.29    5.30
   5   0  -8   45.00    7.40
   5   0  -8   54.79    9.70
  -5   0  -8   52.09    8.40
  -5   0   8   40.00    8.90
  -5   0  -8   47.30    4.80
  -5   0   8   50.89    8.00
  -5   0  -8   56.09    7.00
  -6   0   8 1000.30   31.60
  -6   0  -8 1074.89   27.30
  -6   0   8 1003.00   36.10
  -6   0  -8 1027.70   29.60
  -6   0  -8 1048.30   33.20
   6   0  -8 1037.50   36.30
   6   0  -8 1045.90   31.00
   6   0   8 1045.40   30.70
   7   0  -8  157.58   12.40
   7   0   8  166.18   12.50
  -7   0  -8  161.18   10.20
  -7   0  -8  173.28   10.70
   7   0  -8  147.29   16.60
  -7   0   8  157.38   17.30
  -7   0   8  141.69   12.60
  -8   0   8   75.69   10.80
  -8   0  -8   56.49    7.90
  -8   0  -8   48.90    7.40
   8   0  -8   47.60   13.20
   8   0  -8   65.29    9.60
  -8   0   8   52.09   13.20
   8   0   8   62.09    9.50
   9   0   8   15.60    8.40
  -9   0   8    8.40   13.50
   9   0  -8   14.20    7.70
  -9   0  -8   17.60    6.10
  -9   0  -8   18.30    7.60
  -9   0   8   25.30    9.40
   9   0  -8   36.30   14.30
  10   0   8    4.20    9.10
 -10   0  -8   10.50    8.40
 -10   0   8   16.90   14.50
 -10   0  -8    9.80    6.30
 -10   0   8   27.10    9.80
  10   0  -8   -7.00   14.20
 -11   0   8   62.99   19.00
 -11   0   8   32.40   12.40
  11   0   8   19.60   13.50
 -11   0  -8   38.40    8.00
 -11   0  -8   36.50   11.60
 -12   0   8   98.89   15.60
 -12   0  -8   85.09   14.70
 -12   0   8   59.79   21.10
 -12   0  -8   86.89   11.10
 -13   0  -8   -2.60    8.90
 -13   0   8   36.60   23.60
 -13   0  -8   -0.40   13.50
 -13   0   8    5.40   14.80
 -14   0   8   23.00   15.30
 -14   0   8  -18.10   26.30
 -14   0  -8   36.00   16.30
 -15   0   8   66.99   18.60
 -15   0  -8   60.79   13.60
 -15   0  -8  101.79   34.40
 -16   0   8    8.70   20.50
 -16   0  -8   13.40   12.90
 -17   0  -8   87.99   17.20
 -17   0   8  105.19   24.70
 -18   0   8   32.60   25.80
 -18   0  -8  -24.00   18.30
   0   0   9    3.50    3.40
   0   0  -9   -0.20    5.20
   0   0   9    6.90    5.40
   1   0   9   -1.30    2.50
  -1   0   9   12.90    5.70
   1   0  -9    5.60    4.90
  -1   0  -9    4.30    4.80
   1   0   9   -1.00    1.60
   1   0   9    1.90    5.30
  -1   0   9   -3.60    3.90
  -2   0  -9    6.30    5.70
   2   0  -9    5.10    5.40
  -2   0   9    4.90    5.20
   2   0   9   -6.30    5.40
  -2   0   9    4.50    5.10
   3   0  -9   -3.80    4.90
  -3   0  -9    3.00    4.10
  -3   0   9   -1.50    5.70
  -3   0  -9   -4.30    5.60
   3   0   9    0.20    5.80
  -3   0   9   -1.90    5.30
  -3   0  -9    0.10    1.60
   3   0  -9   -1.40    5.30
   4   0  -9    3.70    5.50
  -4   0   9    8.50    6.00
  -4   0  -9    1.50    1.70
  -4   0   9   -1.30    6.70
  -4   0  -9    3.20    6.30
   4   0  -9   -2.90    6.20
  -4   0  -9    1.60    4.80
  -5   0   9   -4.70    5.60
  -5   0  -9    9.60    6.90
   5   0  -9    9.90    6.00
  -5   0  -9    0.70    2.30
  -5   0  -9    4.50    4.80
  -5   0   9    1.20    7.70
   5   0  -9    0.00    7.40
   6   0  -9    6.80    6.30
  -6   0   9    1.70    9.30
   6   0  -9    1.20    8.20
  -6   0  -9   -8.20    7.10
  -6   0  -9    1.60    5.30
  -6   0   9   -9.00    6.00
  -6   0  -9    1.50    3.30
  -7   0  -9   -9.20    9.40
   7   0  -9   12.30    6.90
  -7   0  -9   -0.80    4.10
  -7   0   9   -3.20    9.90
  -7   0   9    3.20    7.60
   7   0   9    1.70    6.70
   7   0  -9   -8.30    9.20
  -7   0  -9   -5.50    4.80
  -8   0  -9    0.40    5.40
  -8   0   9   22.40   12.40
  -8   0   9   -2.30    7.90
   8   0  -9  -10.80    7.00
  -8   0  -9   -2.50    5.10
   8   0   9    3.00    7.90
   8   0  -9    6.20   11.40
  -9   0   9    8.90    8.70
  -9   0  -9    2.90    6.50
   9   0   9    9.00    9.10
   9   0  -9    4.30    7.70
  -9   0   9   -0.40   13.40
   9   0  -9    7.90   13.80
  -9   0  -9    0.40    6.20
 -10   0   9   -2.50   14.70
  10   0   9    0.00   10.00
 -10   0  -9    0.00    6.90
 -10   0   9  -13.30    9.20
  10   0  -9   -3.80   14.70
 -10   0  -9   -9.90    7.20
 -11   0   9  -17.00   10.90
 -11   0  -9    3.20    9.10
 -11   0   9  -34.80   16.30
 -11   0  -9   -8.80    7.40
 -12   0  -9    5.90    8.50
 -12   0   9    9.00   21.60
 -12   0  -9   -6.90   10.60
 -12   0   9    6.40   12.40
 -13   0   9   30.70   26.10
 -13   0  -9    0.60   12.40
 -13   0  -9   -2.50    8.90
 -13   0   9  -21.90   13.50
 -14   0  -9    5.50   14.50
 -14   0  -9    9.80   10.50
 -14   0   9  -18.70   15.40
 -14   0   9    8.20   29.60
 -15   0   9   -5.60   16.30
 -15   0  -9  -14.20   10.50
 -16   0  -9   -1.30   12.60
 -16   0   9   16.00   21.60
 -17   0   9    3.60   22.90
 -17   0  -9  -17.60   13.90
 -18   0  -9   18.40   17.60
 -18   0   9  -28.00   27.40
   0   0  10   66.39    7.30
   0   0  10   66.99    8.80
   0   0 -10   84.09    9.60
   1   0 -10    7.30    6.00
  -1   0 -10    2.20    5.90
   1   0  10    0.30    1.90
  -1   0  10   -4.80    4.20
   1   0  10   -7.00    4.90
   1   0  10   -4.80    2.60
  -1   0  10   -7.40    5.60
  -2   0 -10   11.50    6.90
   2   0 -10   17.10    6.90
  -2   0  10   18.10    6.10
  -2   0  10    9.10    6.50
   2   0  10    9.00    6.50
  -3   0  10  308.77   15.70
   3   0  10  268.97   15.50
   3   0 -10  325.67   15.20
  -3   0 -10  293.27   13.60
  -3   0  10  296.27   16.50
  -3   0 -10  296.27   16.30
  -4   0 -10 1087.29   34.30
  -4   0  10 1119.09   34.30
  -4   0  10 1090.29   35.60
  -4   0 -10 1118.59   25.20
   4   0 -10 1042.40   32.40
  -4   0 -10 1140.49   32.30
   4   0 -10 1073.29   36.00
  -5   0  10  163.98   16.80
  -5   0 -10  187.78   11.40
   5   0 -10  169.08   16.80
   5   0 -10  175.58   13.00
  -5   0  10  163.98   13.50
  -5   0 -10  167.78   14.00
  -5   0 -10  185.68    6.50
  -6   0 -10    5.30    6.40
   6   0 -10   -0.40    9.00
   6   0 -10  -13.70    6.80
  -6   0 -10    1.10    2.90
  -6   0 -10    8.70    8.70
  -6   0  10   17.00   10.30
  -6   0  10    9.90    7.80
  -7   0  10  139.69   13.90
  -7   0  10  143.19   17.90
  -7   0 -10  148.29   15.80
  -7   0 -10  142.69   11.70
  -7   0 -10  128.99    8.30
   7   0 -10  144.59   13.10
   7   0 -10  171.28   19.10
  -8   0 -10   36.10    6.40
  -8   0 -10   38.80    7.60
   8   0 -10   30.70    9.30
  -8   0  10   37.80   11.00
  -8   0  10   47.70   13.50
   8   0 -10   20.20   14.30
  -8   0 -10   45.40   12.70
   9   0  10  192.08   17.10
  -9   0 -10  225.68   13.50
  -9   0 -10  215.48   13.50
   9   0 -10  213.58   23.60
  -9   0 -10  181.98   19.30
  -9   0  10  215.08   17.90
  -9   0  10  166.18   21.60
 -10   0  10  456.75   24.60
 -10   0  10  421.66   33.10
 -10   0 -10  501.45   20.80
 -10   0 -10  494.05   20.80
  10   0  10  426.06   24.00
 -11   0  10   59.09   22.50
 -11   0 -10  125.29   13.20
 -11   0 -10  114.79   12.00
 -11   0  10  100.29   16.20
 -12   0 -10  137.59   15.30
 -12   0 -10  111.69   12.80
 -12   0  10  140.99   25.70
 -13   0 -10   14.00   12.40
 -13   0 -10   22.70   10.20
 -13   0  10   22.50   15.30
 -13   0  10  -13.00   26.00
 -14   0  10   38.10   18.30
 -14   0 -10   49.40   13.10
 -14   0 -10   45.30   15.60
 -14   0  10   67.99   31.20
 -15   0 -10    5.30   11.10
 -15   0  10   35.50   18.20
 -16   0 -10   99.99   17.50
 -16   0  10   73.99   22.70
 -17   0 -10   35.50   16.90
 -17   0  10  -34.30   21.20
   0   0  11   26.80    5.10
   0   0  11   19.30    7.20
   0   0 -11   24.30    7.20
   1   0  11   -0.30    6.70
   1   0  11   -2.70    2.10
  -1   0  11   -4.70    5.10
   1   0 -11    8.40    6.40
  -1   0  11   -1.10    6.80
  -1   0 -11   -1.70    6.90
   1   0  11   -2.60    3.30
   2   0  11    6.10    7.30
   2   0 -11    0.30    6.20
  -2   0  11   -6.80    6.10
  -2   0 -11   -1.10    7.00
  -2   0  11   -1.10    5.70
  -3   0  11    3.50    6.80
  -3   0 -11   -2.80    6.50
  -3   0  11   -4.40    6.20
   3   0 -11   -1.00    6.60
   3   0  11   -2.70    6.90
  -4   0 -11    8.40    7.40
  -4   0  11   -1.50    6.60
  -4   0 -11   -0.30    5.70
   4   0 -11   -9.20    7.20
  -4   0  11    5.10    8.30
  -5   0  11    5.20    7.20
  -5   0 -11  -14.60    7.60
  -5   0  11   11.40    9.10
  -5   0 -11   -4.70    5.80
   5   0 -11   -4.90    7.90
  -5   0 -11    0.70    1.90
   6   0 -11   -7.40    8.80
  -6   0  11    2.50    7.50
  -6   0 -11    0.50    9.80
  -6   0 -11    3.30    2.70
   6   0 -11    1.50    7.90
  -6   0 -11    5.70    5.80
  -6   0  11   -5.10   10.50
  -7   0  11    1.90   11.80
   7   0 -11  -12.80    8.40
  -7   0  11    3.90    8.70
  -7   0 -11    0.50   10.60
  -7   0 -11    5.20    3.50
  -7   0 -11   -0.60    6.00
  -8   0  11   29.60   14.20
  -8   0 -11   -1.40    6.50
  -8   0  11  -15.40    8.30
  -8   0 -11   -1.10    4.20
  -8   0 -11   10.50   12.00
  -9   0  11    3.40   10.40
  -9   0 -11   -4.40   13.50
  -9   0 -11    0.60    7.40
  -9   0 -11    2.50    5.60
  -9   0  11   -6.40   16.00
 -10   0 -11    0.70    8.00
 -10   0  11  -16.50   16.70
 -10   0  11  -15.50   10.50
 -10   0 -11    5.30    6.80
 -11   0  11  -38.80   21.00
 -11   0 -11    2.90    7.90
 -11   0 -11    8.70    8.90
 -11   0  11   12.30   12.60
 -12   0  11   22.20   24.80
 -12   0  11    4.10   14.90
 -12   0 -11   17.10    9.60
 -12   0 -11    5.80    9.70
 -13   0  11    8.70   27.80
 -13   0 -11    6.30   11.40
 -13   0  11   24.50   16.90
 -14   0  11   13.70   17.10
 -14   0 -11  -29.50   10.80
 -14   0 -11   10.30   13.30
 -15   0 -11    4.50   12.60
 -15   0  11   20.00   20.70
 -16   0 -11   -5.30   14.10
 -16   0  11  -27.20   20.70
 -17   0  11    6.10   25.80
 -17   0 -11   -0.10   15.40
   0   0  12  451.35   16.20
   0   0  12  436.56   13.90
   0   0 -12  424.76   19.10
   0   0  12  423.96   20.20
   1   0 -12  372.06   18.00
  -1   0  12  335.27   19.00
   1   0  12  359.56   10.50
   1   0  12  365.96   12.40
   1   0  12  364.76   19.40
  -1   0 -12  399.76   19.30
  -1   0  12  352.26   16.20
  -2   0  12  285.47   17.20
   2   0  12  277.97   17.00
  -2   0  12  268.97   16.20
   2   0 -12  268.37   15.90
  -2   0 -12  289.77   17.30
   3   0 -12   -8.20    6.90
   3   0  12   -6.20    7.20
  -3   0  12   -0.60    7.80
  -3   0  12   -1.00    7.10
  -3   0 -12    4.50    8.60
   4   0 -12  165.78   14.00
  -4   0 -12  140.99   14.20
  -4   0 -12  160.28   12.90
  -4   0  12  170.38   16.80
  -4   0  12  155.38   15.40
  -5   0 -12   22.20    9.90
  -5   0 -12   39.80    8.80
  -5   0  12   19.70   10.60
  -5   0  12   40.20   10.70
  -5   0 -12   38.10    3.80
   5   0 -12   51.19   10.20
  -6   0 -12   28.60    3.40
  -6   0 -12   30.60    8.30
  -6   0  12   29.40   13.20
  -6   0  12   42.00   10.40
  -6   0 -12   27.80   11.60
   6   0 -12   32.30   10.10
  -7   0  12  558.84   25.80
   7   0 -12  467.35   24.40
  -7   0 -12  562.04   15.60
  -7   0  12  502.45   29.60
  -7   0 -12  584.24   22.80
  -7   0 -12  575.44   28.00
  -8   0 -12  367.96   18.00
  -8   0  12  367.86   23.20
  -8   0 -12  369.96   13.10
  -8   0 -12  317.07   24.80
  -8   0  12  340.97   28.30
  -9   0 -12  336.77   31.10
  -9   0 -12  294.57   17.70
  -9   0 -12  277.67   13.20
  -9   0  12  276.07   21.60
  -9   0  12  260.17   29.60
 -10   0 -12   11.70    8.80
 -10   0  12  -11.50   10.70
 -10   0  12   27.40   20.30
 -10   0 -12    6.20    6.60
 -11   0 -12    2.80    9.60
 -11   0  12   16.10   22.80
 -11   0 -12    8.70    7.60
 -11   0  12    1.50   17.10
 -12   0 -12   20.30   10.30
 -12   0 -12   24.90    9.00
 -12   0  12   24.10   17.10
 -13   0  12    5.30   17.20
 -13   0 -12   -8.40   10.50
 -13   0 -12   -1.80   10.70
 -14   0 -12   40.60   14.10
 -14   0 -12   33.60   13.20
 -14   0  12   66.29   21.20
 -15   0  12   27.20   22.50
 -15   0 -12    7.70   13.30
 -16   0 -12   20.80   15.40
 -16   0  12  -12.70   24.20
 -17   0 -12   31.20   17.10
 -17   0  12   69.09   28.50
   0   0  13    5.20    4.10
   0   0  13    8.70    8.30
   0   0 -13   19.70    8.60
   0   0  13   11.20    5.50
   1   0  13   12.70    9.00
  -1   0  13    0.80    6.20
  -1   0 -13    8.00    8.60
   1   0  13   -7.70    3.80
  -1   0  13   -2.30    8.20
   1   0  13    1.00    2.50
   1   0 -13    5.00    7.90
  -2   0  13   -6.00    6.80
   2   0  13   -7.50    7.40
  -2   0 -13    7.40    8.60
  -2   0  13    4.30    8.50
   2   0 -13    6.60    8.30
   3   0  13    8.20    8.80
  -3   0  13  -10.90    8.20
  -3   0  13   10.20    8.40
   3   0 -13    9.40    8.30
  -3   0 -13   -2.20    8.40
   4   0 -13   11.90    9.20
  -4   0 -13   -9.60    6.80
  -4   0  13   -0.90    8.60
  -4   0  13   -5.00    9.80
  -4   0 -13    2.80    9.90
  -5   0  13   -5.60    8.70
  -5   0 -13  -18.60    9.50
  -5   0  13   -4.80   10.60
   5   0 -13  -14.00    8.90
  -5   0 -13   -1.20    6.60
  -6   0 -13   13.20    7.60
   6   0 -13  -16.10    9.10
  -6   0 -13    0.60    2.60
  -6   0  13   -5.40    9.00
  -6   0  13   24.20   13.30
  -6   0 -13    6.10   11.20
  -7   0 -13   -2.10    7.20
  -7   0 -13   -1.90    2.90
  -7   0  13    8.90    9.90
  -7   0 -13  -28.10   11.60
  -7   0  13    4.10   13.80
  -8   0 -13    3.40   13.40
  -8   0  13   24.90   11.50
  -8   0 -13   16.40    8.80
  -8   0  13   29.50   16.40
  -9   0  13   -9.00   17.90
  -9   0 -13   -3.00    8.70
  -9   0 -13   -1.30    4.60
  -9   0  13  -30.40   10.20
 -10   0  13    9.10   14.50
 -10   0 -13   -4.90    5.50
 -10   0 -13   -9.60    8.10
 -11   0 -13    3.00    7.20
 -11   0  13  -23.30   14.60
 -11   0 -13  -11.20    8.90
 -12   0  13   32.00   16.80
 -12   0 -13   -1.10    8.40
 -13   0  13   13.50   18.70
 -13   0 -13    8.00   11.80
 -13   0 -13    6.90   10.20
 -14   0 -13    0.40   12.30
 -14   0  13  -22.30   20.90
 -14   0 -13   -7.20   11.80
 -15   0 -13   10.70   14.70
 -15   0  13    9.00   22.40
 -16   0  13   18.70   24.50
 -16   0 -13    8.40   15.80
   0   0  14  342.37   20.10
   0   0  14  302.87   14.70
   0   0  14  334.37   12.10
   0   0 -14  336.57   19.30
   1   0  14  104.99    5.60
   1   0  14   95.99    7.70
  -1   0 -14  129.59   14.60
  -1   0  14   83.49    9.80
  -1   0  14  133.69   15.10
   1   0 -14  128.59   14.30
   1   0  14  117.59   14.20
  -2   0  14   27.20   11.30
  -2   0 -14   16.80   10.70
   2   0  14   43.70   12.00
  -2   0  14   31.90    8.80
   2   0 -14   16.00    9.40
   3   0  14  517.15   25.90
   3   0 -14  491.15   23.50
  -3   0  14  494.45   24.40
  -3   0 -14  471.35   24.60
  -3   0  14  553.34   25.20
  -4   0 -14   26.60   11.90
  -4   0 -14   23.50    8.30
  -4   0  14    2.30    9.80
   4   0 -14    8.70   10.10
  -4   0  14    4.40   10.50
  -5   0  14   -1.60   11.80
  -5   0  14   -3.40    9.50
  -5   0 -14   -9.40   11.80
  -5   0 -14  -11.60    6.90
   5   0 -14   -9.50   12.60
  -6   0  14  503.55   25.60
  -6   0  14  449.56   28.70
  -6   0 -14  511.45   22.80
  -6   0 -14  432.76   25.20
  -7   0  14   89.39   15.70
  -7   0 -14   88.09   16.70
  -7   0 -14  100.89   12.80
  -7   0  14   87.89   18.30
  -7   0 -14   90.39    5.80
  -8   0 -14  179.78   17.00
  -8   0  14  189.58   20.20
  -8   0 -14  177.58    8.40
  -9   0 -14  782.02   21.40
  -9   0 -14  775.72   30.00
  -9   0  14  687.53   35.30
 -10   0 -14   10.60    5.70
 -10   0 -14   10.70   10.20
 -10   0  14   17.20   14.50
 -11   0 -14   46.20   12.80
 -11   0  14   19.60   17.10
 -11   0 -14   22.60    7.30
 -12   0 -14   11.60    7.80
 -12   0 -14  -11.20   10.40
 -12   0  14    1.20   17.30
 -13   0 -14    6.40   12.60
 -13   0 -14   21.10   10.20
 -13   0  14   15.50   18.70
 -14   0  14   62.69   22.20
 -14   0 -14   49.40   14.90
 -14   0 -14   42.10   12.60
 -15   0 -14   64.69   16.90
 -15   0  14   64.19   26.10
 -16   0 -14  -15.60   16.20
 -16   0  14  -11.80   25.90
   0   0 -15    0.60   10.10
   0   0  15    7.60    4.00
   0   0  15   -0.10    6.40
   0   0  15   -3.30   10.00
  -1   0 -15    1.60    9.70
   1   0  15   -7.50    9.30
   1   0  15    1.20    4.20
   1   0 -15   17.60   10.60
   1   0  15   -3.70    2.80
  -1   0  15    5.90    9.50
  -1   0  15    9.20    7.80
   2   0 -15   -0.20   10.50
   2   0  15   20.50   10.80
  -2   0 -15   20.10   10.90
  -2   0  15    5.20    8.80
  -2   0  15    2.40    9.90
   3   0 -15   -0.80    9.90
  -3   0  15   -0.60    9.70
  -3   0  15   -7.40   10.00
   3   0  15    3.60   11.10
  -3   0 -15   11.20   10.90
  -4   0  15    3.40   11.50
  -4   0  15   -3.20    9.60
  -4   0 -15    3.40   13.10
  -4   0 -15   -8.20    8.50
  -5   0 -15   26.60   13.90
  -5   0  15    9.90   11.40
  -5   0 -15   -1.00    8.70
  -6   0 -15   -6.60    8.80
  -6   0  15   20.00   12.00
  -7   0  15   -8.00   13.00
  -7   0 -15    5.20    8.80
  -8   0 -15   -1.10    9.00
  -8   0 -15    2.90    3.40
  -9   0 -15    0.40    4.10
  -9   0 -15    5.80   10.80
 -10   0 -15    6.60    5.10
 -10   0 -15  -14.00    9.30
 -11   0 -15   -5.40    5.90
 -11   0  15    9.90   18.00
 -11   0 -15   -2.40   11.60
 -12   0 -15    2.60   11.40
 -12   0  15   10.00   19.60
 -12   0 -15   -3.00    7.50
 -13   0  15    1.70   19.10
 -13   0 -15   -3.50    8.90
 -13   0 -15   21.90   12.50
 -14   0  15    1.00   23.10
 -14   0 -15   13.30   15.60
 -14   0 -15   -5.60   10.40
 -15   0  15  -16.20   23.10
 -15   0 -15   -6.00   15.60
   0   0  16  340.87   12.60
   0   0  16  331.97   16.40
   0   0 -16  352.36   22.20
   0   0  16  339.17   24.40
   1   0  16   96.89    5.90
   1   0  16   86.59    7.90
   1   0  16  122.79   16.70
  -1   0  16   94.89   14.50
  -1   0 -16   71.49   13.50
  -1   0  16   81.19   11.30
  -1   0  16   91.99    9.80
   2   0  16  246.08   20.40
  -2   0 -16  177.88   18.60
  -2   0  16  233.38   20.40
  -3   0 -16  155.18   20.20
  -3   0  16  137.89   17.00
   3   0  16  156.48   19.10
  -4   0  16  355.66   24.10
  -4   0 -16  291.47   18.90
  -5   0  16  392.16   26.80
  -5   0 -16  362.46   22.10
  -6   0 -16  231.08   17.60
  -6   0  16  246.68   24.30
  -7   0 -16   32.90   12.00
  -8   0 -16   94.99   13.50
  -9   0 -16   21.70   12.30
  -9   0 -16   33.90    4.30
 -10   0  16  140.89   21.80
 -10   0 -16  128.99    8.40
 -10   0 -16  112.69   20.10
 -11   0 -16   12.50   12.40
 -11   0 -16   11.50    5.70
 -11   0  16   14.50   17.70
 -12   0  16  123.59   23.70
 -12   0 -16  131.79   17.80
 -12   0 -16  128.59   11.90
 -13   0 -16    0.00   14.40
 -13   0 -16   -0.90    8.00
 -13   0  16  -38.10   21.60
 -14   0 -16  104.29   15.30
 -14   0  16   87.29   26.10
 -14   0 -16   77.59   17.00
 -15   0 -16   16.20   16.20
 -15   0  16   44.10   28.10
   0   0  17   -0.30    4.50
   0   0  17    6.80   12.40
   1   0  17    6.10    3.20
  -1   0  17   10.20   12.40
   1   0  17    3.20    4.40
   1   0  17    8.30   12.10
  -1   0  17   -3.80    5.80
   2   0  17   11.00   12.80
  -2   0  17    2.60   11.80
   3   0  17   19.70   13.50
  -3   0  17    2.80   13.20
  -4   0 -17  -14.90    9.20
  -4   0  17   -4.70   12.30
  -5   0  17   -2.00   13.50
  -5   0 -17   -1.30   10.00
  -6   0 -17    3.70   10.40
  -7   0 -17   -0.60   10.30
  -8   0 -17  -19.50   11.50
  -9   0 -17    9.40   15.10
 -10   0  17   19.40   19.60
 -10   0 -17   -4.50   13.50
 -10   0 -17    4.10    4.10
 -11   0 -17  -11.70   12.00
 -11   0  17   24.90   20.50
 -12   0 -17  -12.60   13.40
 -12   0 -17  -15.00    9.70
 -12   0  17   21.30   23.20
 -13   0 -17   -2.40    7.40
 -13   0 -17    7.00   14.40
 -13   0  17  -25.20   21.10
 -14   0  17  -16.00   26.10
 -14   0 -17  -25.60   16.10
 -14   0 -17   -2.30    9.30
   0   0  18   36.70    5.70
   0   0  18   13.90   13.80
   1   0  18    9.50    3.10
  -1   0  18   12.60    6.50
   1   0  18   19.40   15.10
  -1   0  18  -11.20   12.60
  -2   0  18    1.60   13.00
   2   0  18  -12.20   13.50
  -3   0  18  304.87   25.40
   3   0  18  277.07   27.30
  -4   0 -18  106.89   15.30
  -4   0  18   88.49   17.70
  -5   0 -18  238.38   20.90
  -6   0 -18   49.80   14.80
  -7   0 -18  352.46   28.70
  -8   0 -18  -10.70   12.00
  -9   0 -18   36.40   13.60
  -9   0  18   53.89   20.10
 -10   0  18   12.50   18.90
 -10   0 -18  -18.30   14.40
 -11   0 -18   19.10   14.10
 -11   0  18   15.80   20.00
 -12   0 -18   14.60   15.10
 -12   0  18   58.79   23.80
 -12   0 -18   24.50    5.50
 -13   0  18  -12.70   23.60
 -13   0 -18   25.60   15.60
 -13   0 -18   -6.30    6.60
 -14   0 -18    1.90   18.50
 -14   0 -18    3.80    8.10
 -14   0  18   45.80   27.70
   0   0  19   -0.50    5.00
   0   0  19   -8.30   14.30
  -1   0  19   -3.00    6.50
  -1   0  19  -19.20   14.10
   1   0  19   16.50   16.30
  -2   0  19   18.70   15.00
   2   0  19    4.90   15.00
  -2   0  19   -8.10    7.80
   3   0  19   26.90   16.50
  -4   0 -19   -2.60   12.50
  -5   0 -19    0.30   15.40
  -6   0 -19   19.60   14.80
  -7   0 -19   -1.70   12.50
  -8   0 -19   14.30   13.70
  -9   0  19    4.30   18.80
  -9   0 -19   -8.30   14.70
 -10   0  19    0.90   19.90
 -10   0 -19   -2.20   14.50
 -11   0 -19  -13.70   16.30
 -11   0  19  -13.60   23.00
 -12   0  19  -27.70   22.50
 -12   0 -19    0.80   16.90
 -13   0 -19  -14.30   17.60
 -13   0  19   60.09   27.70
   0   0  20  162.38   10.10
  -1   0  20   17.90    7.40
  -2   0  20   21.00    9.00
   3   0  20   25.30   21.70
  -4   0 -20    8.00   13.50
  -5   0 -20   52.49   15.60
  -5   0  20   43.70   19.00
  -6   0 -20   15.00   14.90
  -6   0  20   21.40   19.40
  -7   0 -20   68.79   18.40
  -7   0  20  107.99   22.40
  -8   0  20    1.80   19.80
  -8   0 -20   10.30   14.80
  -9   0  20  -10.30   23.00
  -9   0 -20   10.00   16.40
 -10   0  20   56.99   24.40
 -10   0 -20   38.10   17.40
 -11   0 -20  -10.00   15.90
 -11   0  20   18.60   25.00
 -12   0  20   95.59   29.40
 -12   0 -20  102.69   20.30
  -1   0  21   13.40    7.60
  -2   0  21    4.20    9.40
  -2   0  21  -23.40   16.80
  -3   0  21    6.10   11.70
  -3   0  21   -0.20   19.20
  -4   0  21   17.30   19.30
  -4   0 -21   35.50   17.30
  -5   0 -21    9.90   14.80
  -5   0  21  -14.20   19.50
  -6   0  21   21.40   21.40
  -6   0 -21   -5.40   16.00
  -7   0 -21    4.60   15.80
  -7   0  21    9.10   20.50
  -8   0  21   -0.80   20.80
  -8   0 -21    6.30   17.70
  -9   0  21  -49.00   23.90
  -9   0 -21  -10.10   16.70
 -10   0 -21    5.30   16.20
 -10   0  21   -8.30   25.70
 -11   0 -21   14.90   19.30
 -11   0  21   18.30   28.40
 -12   0  21  -50.39   26.70
 -12   0 -21   36.90   21.00
   0   0  22   76.09   24.60
  -1   0  22   20.30   21.00
  -1   0  22    7.60    8.30
   1   0  22   37.20   19.90
   2   0  22   54.19   23.10
  -2   0  22   36.40   21.80
  -2   0  22    2.60   24.30
   3   0  22   74.49   25.80
  -3   0  22   82.39   24.70
  -3   0 -22  123.29   22.20
  -4   0  22   29.30   22.00
  -4   0 -22   19.20   18.70
  -5   0  22   72.69   22.30
  -5   0 -22   42.80   19.50
  -6   0  22    3.10   23.50
  -6   0 -22    0.50   17.50
  -7   0  22   27.60   24.10
  -7   0 -22   29.40   17.50
  -8   0  22   32.70   24.90
  -8   0 -22  -45.20   17.10
  -9   0 -22   -2.30   19.60
  -9   0  22   -6.50   28.00
 -10   0  22   17.10   26.40
 -10   0 -22   34.20   20.30
 -11   0 -22   48.50   20.40
 -11   0  22    9.40   29.70
   0   0  23  -39.80   21.50
  -1   0  23    9.70   21.00
   1   0  23    8.00   23.20
   2   0  23   13.40   22.80
  -2   0  23    1.00   23.20
  -3   0  23   11.20   24.10
  -3   0 -23   13.90   18.70
   3   0  23  -10.50   24.20
  -4   0  23   25.00   23.50
  -4   0 -23   -9.60   18.90
  -5   0  23    8.40   24.90
  -5   0 -23    5.60   19.30
  -6   0 -23   -9.60   19.00
  -6   0  23  -19.00   23.30
  -7   0  23   10.80   27.00
  -7   0 -23   24.80   20.60
  -8   0  23    1.00   27.60
  -8   0 -23  -24.90   17.20
  -9   0  23   40.00   27.00
  -9   0 -23   12.60   19.40
 -10   0 -23   -5.10   22.10
 -10   0  23   29.00   28.00
   0   0  24    1.90   23.70
   1   0  24   -5.10   27.10
  -1   0  24   24.00   24.90
   2   0  24   10.80   26.80
  -2   0  24   31.80   23.90
  -3   0 -24  -17.70   18.10
  -3   0  24   19.60   25.30
   3   0  24   49.99   26.50
  -4   0 -24   -3.30   21.20
  -4   0  24   34.40   24.40
  -5   0 -24   39.80   20.90
  -5   0  24   58.29   27.80
  -6   0  24  -19.30   27.20
  -6   0 -24  -34.60   19.90
  -7   0 -24   99.89   24.80
  -7   0  24   54.29   28.50
  -8   0 -24   -4.90   21.50
  -8   0  24   17.40   29.80
   0   0  25  -27.30   24.10
   1   0  25   -7.10   29.00
  -1   0  25   -8.70   25.10
   2   0  25   33.30   30.00
  -2   0  25   -4.00   25.90
  -3   0 -25  -21.70   23.50
  -3   0  25   27.20   28.80
   3   0  25   17.90   30.30
  -4   0 -25   -0.70   23.10
  -4   0  25   39.50   27.80
  -5   0  25    3.10   26.80
  -5   0 -25   36.20   22.00
  -6   0 -25   42.80   24.60
  -6   0  25   32.50   30.10
  -7   0  25    0.30   30.60
  -7   0 -25  -28.80   20.80
   0   0  26  103.59   33.50
   1   0  26  -62.79   29.90
  -1   0  26  -28.50   29.60
  -2   0  26   61.09   31.50
   2   0  26  -10.90   28.70
  -3   0 -26   68.39   24.30
  -3   0  26   80.39   30.10
  -4   0 -26   67.19   24.40
  -4   0  26  110.69   32.10
  -5   0 -26   87.89   25.20
  -5   0  26  134.89   35.00
   0   0  27   29.10   33.90
   1   1   0    0.00    0.40
   1   1   0   -0.90    0.70
  -1  -1   0    0.40    0.40
   1  -1   0    0.00    0.30
  -1   1   0    0.40    0.30
  -1  -1   0   -0.30    0.70
   2  -1   0 2926.51   62.09
  -2  -1   0 2863.31   62.29
  -2  -1   0 2920.31   64.19
   2   1   0 2573.54   63.89
  -2   1   0 2992.90   64.19
   2   1   0 2915.21   62.29
  -2   1   0 2894.41   62.09
  -3   1   0   -0.60    1.20
   3  -1   0   -2.10    2.20
   3   1   0    0.10    1.40
  -3  -1   0    1.00    2.60
   3   1   0    0.80    2.50
   3  -1   0    0.30    1.30
  -3   1   0    0.30    2.50
  -3  -1   0    1.70    1.40
  -4  -1   0  179.78    9.60
   4  -1   0  179.78    6.30
   4  -1   0  187.48    9.60
  -4   1   0  166.88    9.20
   4   1   0  167.68    6.60
   4   1   0  165.98    9.50
  -4  -1   0  155.28    6.50
  -4   1   0  171.48    6.40
  -5  -1   0   -1.90    2.30
  -5   1   0    2.10    4.30
   5  -1   0    0.40    3.80
  -5  -1   0   -5.20    4.00
   5   1   0    0.40    3.90
   5  -1   0   -0.30    2.10
   5   1   0   -2.20    2.10
   6  -1   0  625.34   17.50
   6   1   0  608.04   22.60
   6  -1   0  616.84   22.30
  -6  -1   0  588.74   22.20
   6   1   0  639.14   17.90
  -6   1   0  592.44   22.40
  -6   1   0  646.34   17.90
  -6  -1   0  610.34   17.80
   7   1   0    4.10    3.60
  -7  -1   0   -3.50    5.80
  -7   1   0   -1.50    6.20
   7   1   0  -10.90    5.50
  -7   1   0   -1.40    3.30
   7  -1   0   -2.40    3.20
   7  -1   0    3.50    6.00
  -7  -1   0    4.30    3.60
   8  -1   0  304.67   11.90
   8   1   0  301.47   18.50
  -8   1   0  275.97   12.40
  -8   1   0  301.67   18.30
   8  -1   0  293.67   17.90
   8   1   0  320.87   12.40
  -8  -1   0  264.67   17.40
  -8  -1   0  289.87   12.30
   9  -1   0    1.90    8.40
   9   1   0    4.10    8.20
  -9  -1   0   -1.60    4.40
  -9   1   0    4.70    8.80
  -9   1   0    3.70    4.60
  -9  -1   0    6.60    8.90
   9   1   0    0.90    4.60
   9  -1   0    3.70    4.40
  10  -1   0   -2.70    5.40
 -10   1   0   -5.60    4.80
  10  -1   0    1.50    9.60
 -10  -1   0    5.70    5.80
  10   1   0   14.60   10.10
  10   1   0   -7.20    5.10
 -10   1   0   -9.60    9.90
 -10  -1   0   17.20   10.30
  11   1   0    2.60    6.50
 -11  -1   0  -30.10   10.50
 -11   1   0  -10.60    5.60
  11  -1   0   -2.50    6.10
  11   1   0    0.20   11.00
 -11  -1   0   -3.60    6.30
 -11   1   0   -1.80   11.10
  12   1   0    9.80   13.90
 -12   1   0    4.60    7.70
 -12  -1   0    9.30   13.40
 -12  -1   0    7.70    7.40
 -12   1   0  -16.00   13.60
  12  -1   0    1.20    7.60
 -13  -1   0   16.10   16.70
  13   1   0   -0.60   14.30
 -13   1   0    0.70    9.30
 -13  -1   0    9.10    8.70
 -13   1   0  -22.70   15.70
 -14  -1   0   15.30   18.80
 -14   1   0   11.10   10.60
 -14  -1   0    8.80   10.80
 -14   1   0   19.00   18.80
 -15  -1   0   -2.40   11.30
 -15  -1   0   18.90   20.70
 -15   1   0   16.90   12.60
 -15   1   0   29.20   21.50
 -16   1   0   17.10   13.20
 -16  -1   0   13.30   14.40
 -17  -1   0   10.30   17.50
 -17   1   0  -46.00   16.10
 -18  -1   0    5.80   18.30
 -18   1   0   12.50   19.30
 -19   1   0   32.70   22.90
 -19  -1   0   -1.10   21.80
   0  -1   1    0.20    0.40
   0   1  -1    0.00    0.40
   0  -1  -1    0.10    0.30
   0   1   1    0.20    0.30
   0  -1  -1   -0.20    0.50
   0   1   1   -0.30    0.50
  -1   1  -1    1.00    0.50
  -1  -1   1    0.00    1.00
   1   1   1    1.20    0.70
   1   1   1    0.70    0.60
   1  -1  -1    0.80    0.60
  -1  -1  -1   -1.00    0.60
  -1   1   1    0.50    1.00
   1  -1   1    2.90    0.60
   1   1  -1    0.70    0.60
  -1   1   1    2.00    0.70
   2   1   1    6.60    1.40
   2  -1  -1   13.30    2.50
  -2   1  -1   11.50    1.40
   2  -1  -1    8.10    1.50
  -2  -1   1   10.30    2.60
  -2   1  -1    9.10    1.90
  -2  -1   1   13.70    1.90
   2   1  -1   11.60    2.60
   2  -1   1    8.20    1.80
  -2  -1  -1    9.60    1.90
   2   1  -1   13.60    1.70
  -2   1   1    8.10    2.40
   2  -1   1    8.90    1.30
  -2   1   1   12.20    1.70
  -2  -1  -1    8.30    1.50
  -3  -1   1  702.33   20.30
  -3   1  -1  710.23   19.40
   3  -1  -1  708.33   17.40
   3   1   1  711.83   17.60
   3  -1  -1  742.63   20.60
  -3  -1   1  684.73   17.70
  -3   1  -1  694.43   17.00
  -3  -1  -1  697.83   19.40
   3  -1   1  708.43   17.20
   3   1  -1  713.63   20.50
  -3   1   1  689.23   17.60
  -3  -1  -1  687.63   17.30
   3   1  -1  730.73   17.60
  -3   1   1  727.63   20.60
  -4   1  -1   74.29    6.60
  -4  -1   1   83.09    7.60
   4  -1  -1   92.89    7.90
   4  -1  -1   88.09    4.50
  -4  -1   1   88.19    5.10
   4   1   1   81.09    4.80
  -4   1  -1   80.69    4.40
  -4  -1  -1   82.99    4.70
  -4   1   1   81.09    4.80
  -4  -1  -1   78.49    7.10
   4   1  -1   93.59    4.90
   4   1  -1   88.29    7.90
  -4   1   1   80.29    7.80
   4  -1   1   78.19    4.30
  -5  -1   1  141.39   10.40
   5  -1  -1  133.19    6.10
  -5  -1   1  124.39    6.60
   5   1   1  133.69    6.30
  -5   1  -1  122.69    9.50
   5  -1  -1  147.19   10.20
  -5   1   1  120.79    6.50
  -5   1   1  130.39    9.70
  -5  -1  -1  127.49    9.30
   5   1  -1  129.99    6.30
  -5  -1  -1  133.79    6.20
   5  -1   1  134.39    6.00
   5   1  -1  119.39   10.00
   6   1   1  208.08    8.80
   6  -1  -1  211.08    8.80
  -6  -1   1  206.98    9.40
  -6   1  -1  203.58   12.50
  -6   1  -1  218.48    8.70
   6  -1  -1  201.88   13.40
  -6  -1   1  196.98   13.50
   6   1  -1  220.08    8.90
  -6  -1  -1  205.88   12.60
  -6   1   1  204.58    9.00
   6  -1   1  211.48    8.80
   6   1  -1  229.28   13.80
  -6  -1  -1  206.68    8.90
  -6   1   1  210.78   13.60
  -7  -1   1   94.09    7.30
  -7   1  -1   80.69    9.50
   7   1   1  117.69    7.30
   7  -1  -1  108.49    6.90
  -7  -1   1  131.69   12.90
   7  -1  -1  111.79   12.60
  -7   1  -1  109.49    6.80
  -7   1   1  110.89   12.20
  -7  -1  -1  102.59    6.90
  -7   1   1  109.59    8.00
   7   1  -1   95.09   11.20
   7  -1   1  117.19    7.60
  -7  -1  -1  100.99   10.70
   7   1  -1  102.89    7.30
   8   1   1  119.59   13.50
  -8  -1   1  182.78   10.10
  -8  -1   1  173.98   15.40
   8  -1  -1  195.08    9.50
   8   1   1  195.88    9.90
  -8   1  -1  204.88   10.00
   8  -1  -1  179.28   15.60
  -8   1  -1  162.78   14.50
  -8  -1  -1  184.98   10.00
   8  -1   1  184.98    9.90
   8   1  -1  186.08   16.20
  -8  -1  -1  196.78   15.40
   8   1  -1  151.88    9.10
  -8   1   1  180.58   10.00
  -8   1   1  192.48   16.10
  -9  -1   1   -2.70    8.70
   9  -1  -1    7.30    8.60
  -9   1  -1   -5.40    4.10
   9   1   1    3.80    4.90
   9   1   1    5.50    8.40
  -9  -1   1   -3.20    4.50
   9  -1  -1    1.70    5.00
  -9   1  -1    0.30    8.20
  -9   1   1    0.60    8.90
   9  -1   1  -17.70    7.50
   9   1  -1   -3.00    4.50
  -9  -1  -1    2.60    4.40
  -9  -1  -1   13.30    8.10
  -9   1   1    3.50    5.20
   9  -1   1    7.80    5.20
   9   1  -1    1.10    8.80
 -10  -1   1   38.80    7.70
 -10   1  -1   36.20   11.20
  10   1   1   47.70   11.30
 -10  -1   1   28.50   12.10
  10   1   1   23.50    6.50
  10  -1  -1   18.90   10.50
  10  -1  -1   32.40    7.00
 -10   1  -1   38.00    6.80
 -10  -1  -1   46.10   11.80
 -10  -1  -1   21.40    6.30
 -10   1   1   24.40   11.50
  10  -1   1   27.50    7.10
  10   1  -1   20.90   11.30
 -10   1   1   45.30    8.40
  10   1  -1   39.70    7.30
  10  -1   1    7.20    8.80
 -11  -1   1  459.55   19.80
 -11   1  -1  437.76   27.00
  11  -1  -1  521.25   28.80
  11  -1  -1  497.25   19.70
 -11  -1   1  436.36   28.10
  11   1   1  463.35   27.40
  11   1   1  511.35   20.50
 -11   1  -1  498.15   19.80
 -11  -1  -1  472.45   27.20
  11  -1   1  496.35   19.40
 -11   1   1  488.85   29.00
 -11   1   1  508.45   20.80
 -11  -1  -1  489.35   19.40
  11   1  -1  477.45   20.00
  11   1  -1  474.25   28.60
 -12   1  -1   48.70   15.40
 -12   1  -1   57.99   10.00
 -12  -1   1   63.99   16.80
  12  -1  -1   26.40   10.40
  12   1   1   24.70   13.70
 -12  -1   1   63.29   10.70
  12  -1   1   50.69    9.90
 -12   1   1   17.80   15.30
 -12   1   1   68.69   10.60
 -12  -1  -1   47.70   14.80
  12   1  -1   34.30   14.40
 -12  -1  -1   56.09    9.30
 -13   1  -1  290.07   17.50
  13   1   1  229.68   26.00
 -13   1  -1  275.27   28.60
 -13  -1   1  268.87   30.00
 -13  -1   1  276.47   19.40
 -13   1   1  228.78   26.10
 -13  -1  -1  259.57   16.90
 -13  -1  -1  237.28   25.60
  13   1  -1  249.78   27.40
 -13   1   1  283.07   18.90
 -14  -1   1   11.40   10.90
 -14   1  -1    6.30   18.40
 -14   1  -1    7.20   10.00
 -14  -1   1   -6.90   18.70
 -14   1   1  -16.00   19.50
 -14  -1  -1    1.70   18.20
 -14   1   1   -2.70   10.50
 -14  -1  -1   17.20   11.00
 -15   1  -1  175.38   21.10
 -15   1  -1  102.79   22.90
 -15  -1   1  171.48   27.40
 -15  -1   1  168.68   18.90
 -15   1   1  167.98   25.60
 -15  -1  -1  183.98   25.40
 -15  -1  -1  149.69   17.60
 -15   1   1  171.38   19.20
 -16   1  -1   78.69   15.60
 -16  -1   1   72.29   17.70
 -16   1   1  107.89   18.30
 -16  -1  -1   76.49   16.60
 -17  -1   1   21.40   17.60
 -17   1  -1   -2.20   16.30
 -17  -1  -1   26.50   15.70
 -17   1   1   39.70   17.10
 -18  -1   1   17.10   21.00
 -18   1  -1   -5.70   19.10
 -18  -1  -1   34.30   20.00
 -18   1   1    6.30   20.50
 -19   1  -1   27.00   21.70
 -19  -1   1   -6.10   22.30
 -19  -1  -1    9.80   22.80
 -19   1   1   27.90   24.50
   0   1  -2   -0.60    0.60
   0   1   2   -2.00    0.90
   0  -1   2    0.10    0.60
   0   1  -2    1.10    0.90
   0  -1  -2    1.10    1.00
   0  -1   2    1.80    1.10
  -1   1  -2  162.18    4.90
   1   1   2  153.78    5.10
  -1  -1   2  165.78    5.40
   1   1   2  158.38    4.30
   1  -1  -2  153.88    5.30
  -1  -1   2  132.29    5.60
  -1  -1  -2  167.18    5.20
   1   1  -2  171.38    6.10
   1   1  -2  141.09    5.10
  -1   1   2  165.98    5.40
   1  -1   2  161.98    5.40
  -1  -1  -2  126.79    5.40
   2   1   2  735.63   17.90
  -2   1  -2  730.73   17.60
   2  -1  -2  750.02   19.90
   2   1   2  726.03   17.90
   2  -1  -2  733.83   18.00
  -2  -1   2  709.13   18.00
  -2  -1   2  706.73   19.70
  -2   1  -2  707.43   17.30
  -2  -1  -2  727.43   17.70
  -2   1   2  745.93   20.00
  -2  -1  -2  747.63   17.80
  -2   1   2  708.33   18.00
   2   1  -2  731.13   17.90
   2  -1   2  713.13   17.50
   2   1  -2  737.83   19.90
  -3   1  -2  114.39    6.00
  -3   1  -2  118.79    4.90
   3  -1  -2  124.09    7.90
   3  -1  -2  123.99    5.50
  -3  -1   2  111.79    7.40
   3   1   2  129.69    5.50
   3   1   2  128.59    6.30
  -3  -1   2  123.99    6.00
  -3   1   2  128.19    5.80
  -3   1   2  118.19    7.80
   3  -1   2  133.89    5.30
   3   1  -2  109.69    7.70
   3  -1   2  118.39    5.90
   3   1  -2  133.49    5.50
  -3  -1  -2  128.19    6.20
  -3  -1  -2  120.49    5.10
   4  -1  -2  470.15   13.20
   4  -1  -2  463.65   16.90
  -4  -1   2  455.85   13.70
   4   1   2  450.85   13.20
   4   1   2  449.06   14.90
  -4  -1   2  425.36   16.40
  -4   1  -2  454.85   12.60
  -4   1  -2  459.65   14.90
  -4  -1  -2  464.25   15.00
  -4   1   2  440.66   13.50
   4   1  -2  412.06   16.40
   4  -1   2  441.56   14.60
  -4   1   2  439.56   16.70
   4  -1   2  445.36   12.80
   4   1  -2  459.95   13.20
  -4  -1  -2  459.25   12.90
  -5   1  -2   54.79    6.40
  -5  -1   2   71.89    8.40
   5  -1  -2   74.09    5.30
   5   1   2   64.29    7.30
  -5  -1   2   70.59    5.60
   5  -1  -2   61.69    7.80
   5   1   2   69.19    5.10
   5   1  -2   60.19    7.90
   5  -1   2   53.89    6.30
  -5  -1  -2   70.39    5.10
  -5  -1  -2   66.89    7.50
  -5   1   2   60.29    7.60
  -5   1   2   81.49    5.80
   5  -1   2   77.59    5.40
   6  -1  -2   28.10    6.60
   6   1   2   38.60    4.90
  -6  -1   2   23.50    7.80
  -6  -1   2   38.20    5.20
   6  -1  -2   33.10    4.30
   6   1   2   25.40    5.50
  -6   1  -2   28.00    5.90
  -6   1  -2   30.90    3.90
   6   1  -2   26.70    4.20
  -6  -1  -2   35.30    6.70
   6   1  -2   29.50    7.40
  -6   1   2   23.90    7.50
  -6   1   2   38.60    5.10
   6  -1   2   41.80    6.50
   6  -1   2   31.10    4.30
  -6  -1  -2   21.90    3.60
  -7  -1   2   23.50    7.90
   7   1   2    2.70    4.00
   7  -1  -2    8.00    3.90
   7   1   2    3.50    5.40
   7  -1  -2    6.60    7.10
  -7   1  -2    9.00    3.40
  -7  -1   2    4.70    4.40
  -7   1  -2    8.60    6.10
   7   1  -2   11.60    3.90
   7   1  -2    0.30    6.70
  -7   1   2    8.60    4.30
  -7   1   2   -3.10    6.80
   7  -1   2    3.80    6.00
  -7  -1  -2    5.50    3.30
  -7  -1  -2   -2.10    6.30
   7  -1   2    6.80    3.60
  -8   1  -2    4.30    3.80
  -8   1  -2    1.60    6.80
  -8  -1   2    7.60    4.90
   8   1   2   -4.60    4.00
  -8  -1   2   21.30    9.10
   8   1   2   12.80    7.30
   8  -1  -2    8.00    8.20
   8  -1  -2   -1.00    4.20
   8  -1   2    1.20    4.00
  -8   1   2   -3.20    7.80
   8   1  -2   -6.40    7.80
  -8  -1  -2   13.30    7.50
  -8  -1  -2    1.50    4.10
   8   1  -2    4.70    4.10
   8  -1   2   -0.70    6.70
  -8   1   2   -6.70    4.10
   9   1   2    0.80    7.80
  -9  -1   2    7.90    9.50
  -9   1  -2    9.50    9.30
   9   1   2    6.00    5.30
  -9  -1   2    8.20    5.40
   9  -1  -2    3.70    9.10
  -9   1  -2    8.20    5.00
   9  -1  -2   11.30    5.00
   9  -1   2   10.40    5.30
   9   1  -2    3.40    9.10
  -9  -1  -2    4.40    8.40
   9   1  -2    3.00    4.80
   9  -1   2    0.10    7.90
  -9   1   2  -15.30    8.60
  -9  -1  -2    9.20    4.40
  -9   1   2   -2.40    5.20
  10   1   2   80.69   12.80
  10   1   2   92.89   10.10
  10  -1  -2  100.89    9.20
 -10  -1   2   95.89   15.20
 -10   1  -2  107.09    9.60
 -10  -1   2  105.99   10.80
  10  -1  -2   94.29   14.60
 -10   1  -2   91.59   12.80
  10  -1   2  103.49   13.60
  10   1  -2  114.29   10.40
 -10   1   2  117.69   15.80
  10   1  -2   74.99   14.20
 -10   1   2  104.59   11.40
 -10  -1  -2   92.19   13.40
 -10  -1  -2  102.69    9.20
  10  -1   2  114.59    9.90
  11   1   2   55.69   12.40
  11  -1  -2   84.29   16.30
  11  -1  -2   64.29    8.80
 -11  -1   2   87.19   11.10
 -11  -1   2   87.49   16.00
  11   1   2   56.59   10.00
 -11   1  -2   69.69    8.80
 -11   1  -2  115.19   16.20
 -11   1   2   85.09   17.00
 -11   1   2   84.09   10.40
  11   1  -2   65.79    9.30
 -11  -1  -2   94.39   14.40
 -11  -1  -2   80.79    9.20
  11  -1   2   72.89   10.40
  11   1  -2   65.59   14.90
 -12  -1   2    1.00    8.60
 -12   1  -2   13.10    7.70
  12   1   2   -7.80   12.00
 -12   1  -2   12.70   12.60
 -12  -1   2   12.90   15.10
 -12   1   2  -11.40    7.40
  12   1  -2    8.90   14.20
 -12   1   2  -19.70   14.10
  12  -1   2   13.60    9.60
 -12  -1  -2    4.30   12.60
 -12  -1  -2   13.70    7.70
 -13  -1   2   31.20   18.00
 -13  -1   2   23.00   10.90
 -13   1  -2   56.29   17.90
 -13   1  -2   32.40    9.40
 -13   1   2   47.80   11.50
 -13  -1  -2   28.90    9.30
 -13   1   2   21.40   18.90
  13   1  -2   14.80   15.70
 -13  -1  -2   18.40   15.00
 -14  -1   2   59.49   21.20
 -14   1  -2   35.20   10.30
 -14   1  -2   63.09   19.40
 -14  -1   2   51.59   12.40
 -14   1   2  -17.90   19.80
 -14  -1  -2   41.50   18.20
 -14   1   2   48.70   13.20
 -14  -1  -2   38.00   10.70
 -15   1  -2    9.20   18.80
 -15   1  -2   -2.90   12.30
 -15  -1   2  -22.80   22.10
 -15  -1   2   16.00   14.10
 -15  -1  -2    0.00   11.20
 -15  -1  -2   54.19   19.80
 -15   1   2   -1.50   13.00
 -15   1   2   26.10   23.20
 -16  -1   2   20.20   15.40
 -16   1  -2   10.20   12.50
 -16  -1  -2   -8.20   13.20
 -16   1   2    2.50   14.60
 -17  -1   2   -2.80   15.90
 -17   1  -2  -11.40   13.70
 -17   1   2    8.20   16.30
 -17  -1  -2   15.60   17.10
 -18   1  -2   -7.50   16.80
 -18  -1   2  -21.40   18.10
 -18  -1  -2  -20.60   17.90
 -18   1   2   54.39   21.30
 -19  -1   2   25.10   21.20
 -19   1  -2   44.40   20.90
 -19   1   2    0.90   23.10
 -19  -1  -2   16.60   22.40
   0  -1   3    0.80    1.00
   0  -1   3    0.60    1.60
   0   1  -3    0.80    1.10
   0  -1  -3   -1.90    1.60
   0   1   3    1.70    1.70
   0   1  -3   -0.80    1.50
  -1  -1   3    1.60    1.70
   1  -1  -3    1.40    1.70
   1   1   3    0.30    1.90
  -1  -1   3    2.10    1.80
  -1   1  -3    1.50    1.70
   1   1   3    1.70    0.70
  -1   1   3    1.90    1.80
   1   1  -3   -0.40    1.70
  -1  -1  -3   -2.30    1.80
  -1   1   3    5.40    2.00
   1   1  -3    5.50    1.90
   1  -1   3   -1.00    1.60
  -1  -1  -3    3.20    0.70
   2  -1  -3 1808.22   40.70
   2   1   3 1754.02   40.40
  -2  -1   3 1768.52   40.70
   2  -1  -3 1623.44   42.00
  -2   1  -3 1713.93   39.80
   2   1   3 1786.32   39.20
  -2  -1   3 1820.72   42.40
  -2   1  -3 1772.42   38.80
  -2   1   3 1784.92   42.50
  -2  -1  -3 1786.62   39.00
  -2   1   3 1750.72   40.70
   2  -1   3 1745.83   40.00
   2   1  -3 1816.12   40.50
   2   1  -3 1709.23   42.30
  -2  -1  -3 1698.03   40.10
  -3  -1   3    1.60    2.70
   3  -1  -3   -0.10    2.30
   3  -1  -3   -0.50    3.10
   3   1   3    3.80    2.20
  -3   1  -3    1.30    2.10
  -3  -1   3    3.90    3.30
   3   1   3    2.80    2.10
  -3   1  -3    4.60    2.00
   3   1  -3    5.60    3.70
   3  -1   3    3.60    2.00
  -3  -1  -3    5.80    2.30
   3   1  -3    4.70    2.70
  -3  -1  -3    6.40    2.20
  -3   1   3   -1.30    3.50
  -3   1   3    1.60    2.90
   3  -1   3    1.80    2.00
   4  -1  -3  503.45   18.60
  -4   1  -3  516.75   14.30
  -4   1  -3  519.65   15.70
  -4  -1   3  519.85   18.80
   4  -1  -3  520.65   15.00
   4   1   3  516.85   15.90
   4   1   3  504.65   15.00
  -4  -1  -3  528.75   15.90
   4  -1   3  514.85   14.70
   4   1  -3  524.75   15.00
   4   1  -3  503.85   18.60
   4  -1   3  547.85   15.70
  -4  -1  -3  511.05   14.60
  -4   1   3  443.66   16.90
  -4   1   3  498.75   18.60
   5  -1  -3  651.73   21.00
   5   1   3  732.23   21.70
  -5  -1   3  714.63   20.50
  -5   1  -3  689.13   19.00
  -5   1  -3  723.83   21.50
   5  -1  -3  702.33   24.30
  -5  -1   3  706.33   24.20
  -5   1   3  698.63   20.20
   5   1  -3  696.33   24.50
   5  -1   3  706.63   19.60
   5  -1   3  685.53   20.90
  -5  -1  -3  708.13   19.30
   5   1  -3  739.33   19.90
  -5  -1  -3  685.83   21.20
  -5   1   3  682.83   24.00
  -6   1  -3  658.03   21.70
   6  -1  -3  646.34   18.70
   6  -1  -3  615.24   23.90
   6   1   3  658.13   19.40
   6   1   3  638.84   21.60
  -6  -1   3  591.84   19.30
  -6  -1   3  676.03   24.90
  -6   1  -3  667.53   18.20
  -6   1   3  609.74   24.30
  -6  -1  -3  631.94   18.30
  -6  -1  -3  630.34   21.40
  -6   1   3  622.04   19.50
   6  -1   3  616.54   18.60
   6  -1   3  626.04   20.90
   6   1  -3  622.44   24.40
   6   1  -3  639.54   18.80
  -7   1  -3  177.98   12.80
   7   1   3  193.98    9.80
   7   1   3  171.18   12.60
  -7   1  -3  178.98    8.70
  -7  -1   3  179.28   15.50
   7  -1  -3  171.08   15.10
   7  -1  -3  171.58    9.40
  -7  -1   3  173.38   10.60
  -7   1   3  180.18   15.90
   7   1  -3  143.99   14.10
  -7  -1  -3  186.28    8.80
   7  -1   3  190.98   12.30
   7   1  -3  181.58    9.20
  -7   1   3  176.98   10.10
   7  -1   3  170.38    9.20
  -7  -1  -3  185.88   12.60
   8  -1  -3 1295.87   42.70
   8   1   3 1342.27   39.60
   8   1   3 1295.37   35.40
  -8   1  -3 1308.47   39.50
   8  -1  -3 1356.66   34.60
  -8   1  -3 1345.37   34.00
  -8  -1   3 1320.97   42.60
  -8  -1   3 1275.67   35.90
  -8   1   3 1288.77   42.60
  -8  -1  -3 1328.47   39.40
   8   1  -3 1287.87   42.90
  -8   1   3 1278.77   35.80
   8  -1   3 1310.77   35.20
   8  -1   3 1307.47   39.00
   8   1  -3 1346.77   34.80
  -8  -1  -3 1347.77   34.50
  -9  -1   3  164.38   11.40
  -9  -1   3  171.08   17.90
   9   1   3  186.28   16.00
   9  -1  -3  169.98   18.80
  -9   1  -3  169.08   10.10
   9  -1  -3  165.08   10.80
  -9   1  -3  150.18   15.30
   9   1   3  137.69   10.40
  -9   1   3  151.58   11.90
   9  -1   3  170.68   11.30
  -9  -1  -3  135.39   15.20
   9   1  -3  175.58   10.90
   9  -1   3  183.08   15.70
  -9   1   3  153.28   16.50
  -9  -1  -3  178.88   10.50
   9   1  -3  182.38   18.20
 -10   1  -3  113.39   13.40
  10   1   3   97.49   13.40
 -10   1  -3  128.29   10.20
 -10  -1   3  125.39   12.10
  10   1   3  104.59   10.60
  10  -1  -3  109.69    9.60
 -10  -1   3  100.79   15.60
  10  -1  -3   89.99   14.60
  10  -1   3  121.39   11.20
 -10  -1  -3  109.59    9.90
  10   1  -3   92.99    9.60
 -10  -1  -3  122.59   15.10
  10   1  -3   81.09   15.20
 -10   1   3  121.89   11.50
 -10   1   3  105.29   15.40
 -11  -1   3  155.98   19.60
 -11   1  -3  134.19   11.40
 -11   1  -3  109.99   16.00
  11   1   3  115.89   12.20
 -11  -1   3  128.59   13.30
  11  -1  -3  128.99   12.60
  11   1   3  120.09   15.20
  11  -1  -3  137.19   18.20
 -11  -1  -3  125.69   11.10
  11  -1   3  134.39   12.70
 -11   1   3  138.09   14.10
  11   1  -3  140.79   11.70
 -11   1   3  156.88   20.40
 -11  -1  -3  131.89   15.90
  11   1  -3  129.69   18.30
 -12  -1   3  107.29   12.70
  12   1   3   82.59   15.90
 -12   1  -3  110.79   12.10
 -12   1  -3  110.99   16.80
 -12  -1   3  115.69   20.60
  12  -1   3   74.09   12.20
 -12   1   3  103.29   12.60
 -12   1   3   99.19   19.30
 -12  -1  -3  120.09   11.40
 -12  -1  -3  101.89   17.60
  12   1  -3  115.69   20.90
 -13  -1   3  104.69   13.60
 -13   1  -3   73.49   17.10
 -13  -1   3   66.79   21.30
 -13   1  -3  124.49   13.10
 -13  -1  -3   97.39   18.00
 -13  -1  -3   94.99   12.10
  13   1  -3   76.69   23.00
 -13   1   3  107.69   22.20
 -13   1   3  117.39   15.00
 -14  -1   3   60.59   13.90
 -14   1  -3   69.39   21.90
 -14   1  -3   77.79   12.40
 -14   1   3   68.19   13.60
 -14  -1  -3   98.29   20.70
 -14  -1  -3   84.59   13.20
 -14   1   3   40.20   24.60
 -15   1  -3  -11.40   12.50
 -15   1  -3    9.30   18.80
 -15  -1   3    8.40   13.30
 -15  -1   3  -18.60   24.70
 -15   1   3  -20.90   24.80
 -15  -1  -3   12.80   11.00
 -15   1   3    6.30   12.60
 -15  -1  -3   -7.50   18.50
 -16  -1   3   69.69   18.50
 -16   1  -3   42.80   13.60
 -16  -1  -3   33.20   14.80
 -16   1   3   30.80   16.80
 -17  -1   3   -7.30   16.60
 -17   1  -3   -9.10   15.50
 -17  -1  -3   -4.40   15.10
 -17   1   3   -7.10   18.10
 -18   1  -3   68.29   21.40
 -18  -1   3   82.59   24.00
 -18  -1  -3   89.39   20.40
 -18   1   3   38.50   22.30
   0   1   4   -0.60    1.50
   0  -1   4   -1.00    2.10
   0  -1   4   -1.30    1.40
   0   1   4   -0.60    2.10
   0   1  -4   -0.90    1.50
   0  -1  -4   -1.10    2.30
   0   1  -4   -2.10    2.00
   1   1   4  361.96   12.10
  -1  -1   4  386.36   11.90
  -1   1  -4  394.66   11.90
  -1   1  -4  368.56    8.90
   1   1   4  382.06    9.10
   1  -1  -4  376.06   11.80
  -1  -1   4  362.56   11.60
  -1  -1  -4  383.96    9.30
   1  -1   4  388.46   12.00
  -1  -1  -4  385.76   12.10
  -1   1   4  390.36   12.20
   1   1  -4  381.66   12.10
  -1   1   4  375.26   11.90
   1   1  -4  377.86   11.60
   2  -1  -4 2353.06   52.89
  -2   1  -4 2299.97   49.60
   2  -1  -4 2178.38   54.19
  -2   1  -4 2334.87   53.19
  -2  -1   4 2269.47   52.89
  -2  -1   4 2296.67   54.29
   2   1   4 2266.57   50.19
  -2   1  -4 2286.77   51.99
  -2   1   4 2378.46   54.69
  -2  -1  -4 2271.67   52.29
  -2   1   4 2286.87   52.99
   2   1  -4 2324.67   52.69
  -2  -1  -4 2350.66   53.79
  -2  -1  -4 2266.07   50.09
   2   1  -4 2274.37   54.49
  -3  -1   4  507.65   17.60
   3   1   4  496.25   13.60
   3  -1  -4  522.55   15.20
  -3   1  -4  509.15   13.40
  -3   1  -4  501.35   14.20
  -3  -1   4  494.45   15.30
   3   1   4  508.95   14.80
   3  -1  -4  491.15   17.30
   3  -1   4  496.85   14.50
  -3   1   4  490.25   17.40
   3   1  -4  496.95   17.70
  -3  -1  -4  499.45   13.40
  -3  -1  -4  492.45   14.50
  -3   1   4  487.05   15.40
   3   1  -4  495.45   14.90
   4   1   4   11.30    3.20
   4  -1  -4   11.30    3.40
  -4   1  -4   13.90    3.00
   4   1   4    9.10    3.20
  -4   1  -4   10.50    2.90
  -4  -1   4    4.40    4.90
   4  -1  -4    8.80    4.70
  -4  -1   4    6.10    3.70
   4   1  -4    9.90    3.90
  -4   1   4    8.20    5.50
  -4  -1  -4    8.40    3.40
   4   1  -4    7.50    4.50
  -4   1   4    3.60    3.80
   4  -1   4    9.00    2.90
   4  -1   4    9.80    2.90
  -4  -1  -4    8.50    2.80
   5  -1  -4   -1.90    5.30
  -5   1  -4    7.10    3.00
  -5  -1   4   -1.80    3.50
  -5  -1   4    3.10    5.90
  -5   1  -4   -0.70    3.70
   5   1   4    1.70    3.20
   5  -1  -4    7.00    3.70
   5   1   4    2.00    3.60
   5   1  -4    1.90    3.10
  -5   1   4    8.60    5.80
  -5  -1  -4    9.50    3.40
  -5  -1  -4    3.50    3.60
   5  -1   4    8.00    3.70
  -5   1   4    1.30    3.70
   5   1  -4    3.20    5.60
   5  -1   4   -0.60    3.40
   6   1   4   50.09    6.10
   6   1   4   38.10    6.40
   6  -1  -4   57.09    6.10
  -6  -1   4   59.19    9.60
  -6   1  -4   47.00    6.70
  -6  -1   4   37.20    5.90
  -6   1  -4   44.20    4.80
   6  -1  -4   46.90    8.60
   6   1  -4   50.79    9.10
  -6  -1  -4   47.30    6.70
   6  -1   4   58.09    6.70
  -6   1   4   41.20    6.10
   6  -1   4   50.89    5.90
  -6  -1  -4   44.10    5.10
   6   1  -4   51.49    5.80
  -6   1   4   42.50    8.90
   7  -1  -4   42.90    9.60
  -7   1  -4   29.10    6.60
  -7   1  -4   30.60    4.90
  -7  -1   4   23.30    9.00
   7  -1  -4   23.90    5.10
  -7  -1   4   28.90    5.90
   7   1   4   41.70    7.60
   7   1   4   35.00    5.80
  -7  -1  -4   41.50    7.30
   7  -1   4   34.70    6.90
   7   1  -4   33.70    5.50
  -7   1   4   28.90    9.10
  -7  -1  -4   26.70    4.80
  -7   1   4   33.10    6.60
   7   1  -4   32.80   11.00
   7  -1   4   31.30    5.40
   8   1   4   50.49    9.20
  -8   1  -4   64.59    9.10
   8   1   4   54.69    7.60
  -8  -1   4   43.80    7.50
  -8  -1   4   91.99   13.10
  -8   1  -4   58.19    6.30
   8  -1  -4   43.80   13.20
   8  -1  -4   74.89    7.40
   8  -1   4   57.99    9.50
  -8   1   4   70.99    8.20
  -8   1   4   50.09   11.00
  -8  -1  -4   50.79    8.70
  -8  -1  -4   69.89    7.40
   8  -1   4   56.59    7.30
   8   1  -4   47.60    6.40
   9   1   4   15.20    8.20
   9  -1  -4    4.80    5.60
  -9   1  -4   15.20    5.30
  -9  -1   4    9.00   10.10
  -9  -1   4   15.40    7.20
   9   1   4   20.70    7.00
  -9   1  -4    3.90    7.90
  -9   1   4    1.30   10.50
  -9  -1  -4   18.20    8.20
  -9  -1  -4   20.30    5.20
  -9   1   4    2.50    6.10
   9   1  -4   16.20   11.90
   9  -1   4    8.50    6.10
   9   1  -4    3.50    5.90
 -10  -1   4   39.60   13.80
  10  -1  -4   22.60   17.00
  10   1   4   37.80    8.10
 -10   1  -4   42.00   10.90
  10   1   4   40.80   10.70
 -10   1  -4   65.49    8.00
  10  -1  -4   70.99    8.30
 -10  -1   4   73.99   10.30
  10   1  -4   43.70   14.20
 -10   1   4   66.69   15.60
  10  -1   4   56.49    8.50
 -10   1   4   80.79   10.80
 -10  -1  -4   69.09    8.40
 -10  -1  -4   63.69   11.70
  10   1  -4   72.89    9.10
  11   1   4   73.79   10.60
 -11  -1   4   85.59   11.40
 -11  -1   4  101.69   18.00
 -11   1  -4   85.19    9.50
  11   1   4   69.69   13.20
  11  -1  -4   76.69    9.70
 -11   1  -4   76.49   13.80
  11  -1   4   72.39   10.50
  11   1  -4   52.99    8.90
  11   1  -4   46.40   15.90
 -11   1   4   51.89   16.20
 -11  -1  -4   72.49   13.90
 -11  -1  -4   91.29    9.50
 -11   1   4   83.09   11.30
  12   1   4   -7.80   11.40
 -12  -1   4  -15.50   18.50
 -12  -1   4   -0.10    8.60
 -12   1  -4    1.80    6.80
 -12   1  -4    8.90   11.90
 -12  -1  -4    1.70    7.10
 -12  -1  -4  -12.70   11.60
 -12   1   4  -11.30    9.40
  12   1  -4   -4.70   15.90
  12  -1   4   12.60   10.30
 -13   1  -4   -4.20   13.70
 -13   1  -4   25.20    9.20
 -13  -1   4    7.60   10.20
 -13  -1   4    9.60   18.90
  13   1  -4    5.20   17.70
 -13  -1  -4   15.60   14.10
 -13   1   4   10.30   19.60
 -13   1   4    9.90   11.50
 -13  -1  -4   15.20    8.50
 -14   1  -4   49.50   11.10
 -14  -1   4  -27.10   21.20
 -14   1  -4   48.00   18.40
 -14  -1  -4    0.10   16.90
 -14  -1  -4   41.60   10.40
 -14   1   4   29.20   12.70
 -14   1   4  -15.50   22.50
 -15  -1   4  116.79   18.30
 -15  -1   4   79.29   31.80
 -15   1  -4  108.49   15.50
 -15   1  -4  109.89   21.70
 -15  -1  -4   95.29   13.50
 -15   1   4    3.90   32.20
 -15   1   4   99.89   18.00
 -15  -1  -4  127.29   22.10
 -16  -1   4   59.69   18.50
 -16   1  -4   30.80   14.20
 -16  -1  -4   52.19   14.80
 -16   1   4   29.40   17.50
 -17  -1   4  -16.00   19.50
 -17   1  -4    4.80   14.70
 -17   1   4   16.00   19.80
 -17  -1  -4   25.50   16.10
 -18   1  -4   18.90   18.60
 -18  -1   4   27.50   20.50
 -18  -1  -4   23.40   16.80
 -18   1   4  -23.20   21.40
   0  -1   5    1.00    1.80
   0   1  -5   -2.00    1.80
   0   1   5   -7.10    2.70
   0   1  -5    1.00    3.00
   0  -1  -5   -3.80    2.80
   0   1   5    3.60    2.00
   0  -1   5    1.50    3.10
   1   1   5 6268.17  138.99
   1  -1  -5 6491.75  138.59
  -1  -1   5 6315.37  138.49
  -1  -1   5 6339.67  138.19
   1   1   5 5941.01  134.69
  -1   1  -5 6557.64  138.59
   1   1  -5 6313.37  138.59
   1   1  -5 6488.45  138.29
  -1  -1  -5 6179.08  135.19
  -1   1   5 6246.98  138.59
  -1  -1  -5 6398.16  138.89
   1  -1   5 6094.09  138.39
  -1   1   5 6498.55  138.69
  -2  -1   5 6340.07  136.89
   2  -1  -5 6328.57  135.59
  -2  -1   5 6103.79  135.59
  -2   1  -5 6034.80  134.49
  -2   1  -5 5959.10  130.79
  -2   1  -5 6283.57  135.69
   2   1   5 5967.90  131.59
   2  -1  -5 6263.07  137.09
   2   1  -5 6313.37  135.39
   2  -1   5 6121.49  135.89
  -2  -1  -5 6015.10  134.79
  -2  -1  -5 6380.66  136.49
   2   1  -5 6211.48  137.79
  -2   1   5 6171.38  135.79
  -2   1   5 6256.07  137.09
  -2  -1  -5 5874.31  131.59
   3  -1  -5  721.93   20.10
   3   1   5  685.03   19.40
   3   1   5  697.23   17.10
  -3   1  -5  702.73   16.80
  -3   1  -5  680.93   18.90
  -3  -1   5  656.63   19.90
  -3   1  -5  692.33   20.40
  -3  -1   5  690.13   22.10
   3  -1  -5  640.64   24.40
   3   1  -5  725.53   20.00
  -3  -1  -5  678.73   20.90
  -3   1   5  694.43   20.70
  -3  -1  -5  634.54   20.60
  -3   1   5  703.53   22.30
  -3  -1  -5  676.53   16.90
  -4  -1   5  130.09    8.50
   4   1   5  130.79    6.80
   4  -1  -5  134.09    7.70
  -4  -1   5  122.49   10.40
  -4   1  -5  123.39    8.30
   4   1   5  131.19    8.70
  -4   1  -5  128.79    6.50
  -4   1   5  126.89    8.60
   4   1  -5  123.29    7.90
  -4  -1  -5  138.59    7.30
  -4  -1  -5  128.09    6.40
   4   1  -5  128.19   13.10
   4  -1   5  131.39    7.20
  -4   1   5  120.39   10.80
   5   1   5  858.91   24.20
   5  -1  -5  839.72   29.50
  -5   1  -5  863.31   23.30
  -5   1  -5  878.71   23.70
  -5  -1   5  867.21   29.00
   5   1   5  832.12   23.60
  -5  -1   5  828.52   24.80
   5  -1  -5  867.41   24.20
   5   1  -5  878.61   24.20
   5  -1   5  849.32   24.00
  -5  -1  -5  836.92   23.40
  -5  -1  -5  845.92   23.60
   5   1  -5  887.81   29.70
  -5   1   5  875.41   29.10
  -5   1   5  834.42   24.80
  -6   1  -5   -2.30    4.00
   6  -1  -5   -0.40    4.00
  -6  -1   5    4.00    7.90
   6  -1  -5    0.70    7.20
   6   1   5   -0.30    4.40
  -6   1  -5    5.20    3.30
   6   1   5    0.00    3.80
  -6  -1   5    4.90    4.70
   6  -1   5    6.00    4.20
   6   1  -5   -2.30    3.80
  -6   1   5    2.80    4.60
  -6  -1  -5   -3.40    3.80
  -6   1   5   -9.90    6.70
   6   1  -5   -0.90    6.90
  -6  -1  -5    5.00    3.40
   7  -1  -5  147.99   15.20
  -7  -1   5  157.28   11.40
  -7  -1   5  123.19   13.60
   7   1   5  146.79   11.50
  -7   1  -5  137.99   11.10
   7   1   5  151.28   10.50
  -7   1  -5  145.49    8.60
   7  -1  -5  138.69    9.70
  -7   1   5  143.49   10.60
   7   1  -5  145.09   15.40
   7  -1   5  147.39   10.00
  -7  -1  -5  152.98   11.20
  -7   1   5  159.48   16.50
   7   1  -5  154.08    9.50
  -7  -1  -5  139.79    8.80
  -8  -1   5    1.10    5.80
   8   1   5   12.50    6.90
   8  -1  -5   10.60   10.00
  -8   1  -5    3.20    3.90
  -8  -1   5   16.10   10.20
  -8   1  -5   13.90    6.70
   8  -1  -5    6.70    5.70
   8   1   5   10.60    5.60
   8   1  -5    7.40    5.40
   8   1  -5    8.30   10.00
  -8   1   5   -2.60    9.50
  -8  -1  -5   10.90    4.80
   8  -1   5    8.20    5.90
  -8  -1  -5   20.50    7.00
  -8   1   5    0.50    5.60
   9   1   5   45.60    8.40
  -9  -1   5   34.90    8.70
   9  -1  -5   28.40   12.30
   9   1   5   48.30    9.60
  -9   1  -5   35.10    6.20
   9  -1  -5   34.70    6.90
  -9   1  -5   39.20    9.60
  -9  -1  -5   36.30    6.00
  -9   1   5   30.90   14.20
   9   1  -5   40.60    7.70
   9   1  -5   33.50   12.50
   9  -1   5   38.80    7.40
  -9   1   5   41.10    8.50
  -9  -1  -5   36.90    9.00
 -10  -1   5   18.20    7.50
 -10   1  -5   37.50   10.10
  10   1   5   32.20    9.60
  10   1   5   27.50    7.90
  10  -1  -5   32.40    7.30
  10  -1  -5    4.40   12.10
 -10  -1   5   25.70   13.40
 -10   1  -5   30.00    6.30
 -10   1   5   26.40    8.50
 -10  -1  -5   27.50    6.80
  10   1  -5   29.60    7.30
  10  -1   5   26.30    8.00
 -10   1   5   40.60   16.20
  10   1  -5   41.80   14.20
 -10  -1  -5   34.40   10.00
 -11  -1   5  503.35   33.20
 -11   1  -5  513.75   19.80
  11   1   5  498.45   26.50
 -11  -1   5  505.55   22.70
  11   1   5  496.45   23.00
  11  -1  -5  460.55   20.60
 -11   1  -5  545.95   27.10
  11   1  -5  495.95   32.90
 -11   1   5  498.55   32.40
 -11   1   5  539.05   23.10
 -11  -1  -5  527.35   19.60
  11  -1   5  476.35   22.40
 -11  -1  -5  469.65   26.00
 -12   1  -5    1.00   12.90
 -12  -1   5   -2.00   17.40
 -12   1  -5   -1.00    6.30
 -12  -1   5   -4.30    9.40
 -12   1   5   10.60    9.40
  12   1  -5   -4.60   15.40
 -12  -1  -5   10.70   12.40
 -12   1   5   -5.50   16.20
 -12  -1  -5   -9.70    6.70
 -13   1  -5   48.50   10.10
 -13  -1   5   49.20   21.60
 -13   1  -5   35.70   16.00
 -13  -1   5   61.39   12.80
 -13   1   5   44.10   20.80
 -13  -1  -5   70.69   16.30
 -13  -1  -5   49.99    9.90
 -13   1   5   75.49   14.30
  13   1  -5   65.29   20.80
 -14   1  -5    2.40   16.20
 -14  -1   5   12.80   13.70
 -14  -1   5   10.40   23.40
 -14   1  -5   16.60    9.70
 -14  -1  -5   39.40   16.40
 -14   1   5    4.00   22.10
 -14  -1  -5   33.90   10.90
 -15  -1   5   72.49   16.70
 -15   1  -5   98.29   21.30
 -15   1  -5   82.99   14.50
 -15   1   5   86.29   17.20
 -15  -1  -5  131.59   22.60
 -15  -1  -5   80.99   13.50
 -16   1  -5   16.40   13.70
 -16  -1   5   23.80   18.10
 -16  -1  -5   10.90   12.00
 -16   1   5    3.60   18.10
 -17  -1   5   39.40   20.80
 -17   1  -5   11.70   15.70
 -17   1   5  -11.20   19.30
 -17  -1  -5    6.30   14.50
 -18   1  -5   50.29   19.20
 -18  -1   5    3.90   24.00
 -18   1   5   62.39   24.50
 -18  -1  -5   33.40   18.10
   0  -1   6   -4.10    3.60
   0  -1   6    0.40    2.20
   0  -1  -6    0.30    3.30
   0   1  -6   -0.60    2.30
   0   1   6   -1.60    2.50
   0   1  -6   -5.90    3.30
   0   1   6   -3.60    3.40
   1   1   6  220.58    6.30
   1   1   6  216.48   11.20
  -1  -1   6  213.68   10.30
  -1   1  -6  223.58    9.80
  -1  -1   6  217.58    9.50
   1   1   6  233.08    7.40
   1  -1  -6  215.68    9.90
   1  -1   6  212.78   10.30
   1  -1   6  223.88    5.90
  -1   1   6  228.68   10.00
  -1  -1  -6  215.58   10.40
   1   1  -6  222.68    9.90
   1   1  -6  219.58    9.70
   1  -1   6  219.48    5.50
  -2  -1   6  254.27   10.90
   2   1   6  253.77    6.70
  -2   1  -6  255.87    6.10
  -2  -1   6  270.77   11.80
  -2   1  -6  249.18   11.10
   2  -1  -6  255.87   10.80
  -2   1   6  231.58   10.80
  -2  -1  -6  250.47   11.50
   2   1  -6  219.78   11.30
  -2   1   6  250.87   11.80
   2   1  -6  264.97   11.00
   2  -1   6  254.07   11.50
  -2  -1  -6  249.28    6.90
  -3  -1   6  107.29    7.80
  -3  -1   6  104.79    9.30
  -3   1  -6   95.19    7.50
   3   1   6  116.09    4.60
  -3   1  -6  100.29    3.90
   3  -1  -6   97.19    9.50
  -3   1  -6  104.79    7.80
   3  -1  -6   98.39    7.90
  -3   1   6  130.29   10.00
  -3  -1  -6  107.89    4.30
   3   1  -6   93.49    9.10
  -3   1   6  115.49    8.40
  -3  -1  -6   94.79    6.90
  -3  -1  -6   98.89    8.70
   3   1  -6  108.99    7.40
  -4  -1   6  533.95   20.70
  -4   1  -6  556.04   14.90
   4   1   6  539.85   17.40
   4  -1  -6  576.04   18.00
   4   1   6  539.75   14.90
   4  -1  -6  543.55   21.20
  -4  -1   6  516.95   18.10
  -4   1  -6  554.24   16.90
  -4   1   6  547.15   21.10
   4   1  -6  550.64   17.60
  -4   1   6  541.55   18.20
  -4  -1  -6  553.74   14.90
  -4  -1  -6  535.65   17.00
  -4  -1  -6  555.74   19.40
   4   1  -6  525.35   21.20
  -5   1  -6   29.10    4.50
  -5  -1   6   20.00    7.40
   5   1   6   23.10    5.50
   5  -1  -6   32.70    5.80
   5   1   6   30.00    4.40
  -5  -1   6   36.90    6.50
   5  -1  -6   29.40    7.50
  -5   1  -6   34.10    4.70
  -5  -1  -6   32.10    4.30
  -5   1   6   25.10    7.50
   5   1  -6   24.50    7.80
  -5   1   6   26.50    5.70
   5   1  -6   31.10    5.60
  -5  -1  -6   26.00    4.50
   5  -1   6   27.90    5.00
  -6   1  -6   64.99    6.90
   6  -1  -6   76.19   10.80
  -6   1  -6   59.89    6.60
   6  -1  -6   71.49    7.70
   6   1   6   60.19    6.80
   6   1   6   55.29    7.00
  -6  -1   6   55.89    7.60
  -6   1   6   67.99   11.60
   6   1  -6   54.79    9.40
   6   1  -6   64.39    7.30
  -6   1   6   57.29    7.70
  -6  -1  -6   53.29    6.10
   6  -1   6   66.79    7.40
  -6  -1  -6   66.59    6.60
  -7  -1   6   24.00    7.00
   7   1   6   28.10    6.70
   7  -1  -6   15.60    5.60
  -7  -1   6   26.00   10.00
   7  -1  -6    1.20    8.70
   7   1   6   29.60    6.40
  -7   1  -6   22.10    4.90
  -7   1  -6   21.10    6.00
  -7  -1  -6   24.40    5.70
   7   1  -6   16.50    5.70
  -7   1   6   19.90    6.80
  -7   1   6   14.30   10.90
  -7  -1  -6   19.40    5.40
   7  -1   6   25.10    5.80
   7   1  -6   25.70    9.50
   8  -1  -6    8.20    9.90
   8   1   6   -1.00    5.80
  -8   1  -6    3.30    6.10
  -8   1  -6    6.70    4.80
   8   1   6    6.20    6.60
   8  -1  -6   17.00    6.40
  -8  -1   6    4.60    7.10
  -8  -1   6   10.70   10.20
   8   1  -6    9.60    5.90
  -8   1   6   -2.50    6.40
  -8   1   6    3.50   10.40
   8  -1   6   14.30    6.00
  -8  -1  -6   10.80    5.10
   8   1  -6   -4.90   10.70
  -8  -1  -6    7.20    6.50
   9  -1  -6   38.90    7.90
  -9  -1   6   19.50   11.90
   9   1   6   32.00    8.70
   9   1   6   34.10    7.90
  -9   1  -6   43.50    9.30
  -9   1  -6   21.40    6.00
   9  -1  -6   30.50   13.00
  -9  -1   6   38.70    9.20
   9  -1   6   54.39    8.60
  -9   1   6   33.00   13.20
   9   1  -6   24.20   12.80
  -9   1   6   15.10    7.70
  -9  -1  -6   20.40    8.10
   9   1  -6   26.70    7.00
  -9  -1  -6   29.40    6.30
 -10   1  -6   15.00    9.30
  10  -1  -6  -17.20   12.20
  10   1   6    1.00    8.40
  10   1   6   -3.90    7.90
 -10  -1   6   10.10    8.30
  10  -1  -6   -4.60    6.70
 -10   1  -6    0.50    5.40
 -10  -1   6   -2.70   13.40
  10   1  -6   -8.30    7.00
 -10   1   6   -6.60   12.90
 -10   1   6    6.70    8.40
 -10  -1  -6   -2.70    5.80
  10  -1   6    8.60    8.30
  10   1  -6    3.10   13.80
 -10  -1  -6   10.60    8.90
 -11   1  -6   34.70   12.30
 -11   1  -6   21.30    6.90
 -11  -1   6   24.10   16.00
 -11  -1   6   23.80   11.00
  11   1   6   44.60   11.70
 -11   1   6   40.80   16.60
  11   1  -6   26.20   16.00
  11  -1   6   31.90   10.20
 -11  -1  -6   35.00    8.00
 -11   1   6   44.70   11.20
 -11  -1  -6   40.70   11.50
 -12  -1   6    3.20   10.90
 -12   1  -6   -9.30   11.60
 -12  -1   6   17.30   17.90
 -12   1  -6   -5.20    6.70
  12   1  -6   17.80   17.20
 -12  -1  -6    3.50    7.40
 -12   1   6   15.90   10.30
 -12  -1  -6  -11.50   10.90
 -12   1   6    4.00   17.00
 -13  -1   6    6.60   11.70
 -13  -1   6   43.80   21.20
 -13   1  -6    1.00   14.10
 -13   1  -6   25.40    8.50
 -13   1   6   26.90   13.30
 -13   1   6    1.80   20.40
 -13  -1  -6   11.30   13.70
  13   1  -6   11.20   18.50
 -13  -1  -6   24.30    9.40
 -14  -1   6  -29.00   22.70
 -14   1  -6    5.30   16.00
 -14   1  -6    6.10    8.50
 -14  -1   6   17.70   13.30
 -14   1   6   18.30   13.40
 -14  -1  -6   -4.70   15.10
 -14   1   6   -8.40   22.90
 -14  -1  -6   -0.70    9.80
 -15   1  -6    1.10   18.70
 -15  -1   6   -1.70   14.80
 -15   1  -6    9.30   11.10
 -15  -1  -6    5.00   11.60
 -15  -1  -6   -6.00   20.20
 -15   1   6   12.80   14.90
 -16   1  -6   37.50   13.40
 -16  -1   6   63.59   20.60
 -16   1   6   63.99   20.20
 -16  -1  -6   53.59   15.20
 -17  -1   6   36.60   20.00
 -17   1  -6   28.80   16.10
 -17   1   6   56.79   20.10
 -17  -1  -6   57.49   16.60
 -18  -1   6   29.40   22.80
 -18   1  -6   19.90   17.70
 -18   1   6  -15.70   35.30
 -18  -1  -6   -8.40   16.80
   0  -1   7   -2.90    3.70
   0   1  -7    1.80    2.50
   0   1  -7    7.50    4.00
   0  -1  -7   -2.10    5.00
   0   1   7   -0.50    2.80
   0   1   7   -2.60    4.10
   0  -1   7   -1.90    2.40
  -1  -1   7  173.48    8.80
   1   1   7  167.98    5.30
  -1   1  -7  151.08    9.30
  -1  -1   7  142.29    8.90
   1   1   7  172.48    6.70
   1   1   7  153.08   10.10
   1  -1   7  159.98    4.60
  -1   1   7  172.58    9.20
  -1   1   7  154.58    9.30
   1   1  -7  164.88    9.00
   1   1  -7  165.08   13.50
   1  -1   7  129.29    8.80
   1  -1   7  165.68    5.30
  -1  -1  -7  149.69   11.30
  -2  -1   7  248.08   11.60
   2   1   7  269.27    6.80
   2   1   7  276.67   12.70
   2  -1  -7  257.37   11.40
   2   1   7  260.87    7.20
  -2   1  -7  260.87   11.80
  -2  -1   7  234.48   12.30
  -2   1   7  248.38   11.60
   2   1  -7  250.97   11.30
  -2  -1  -7  256.97    7.40
   2   1  -7  252.57   12.30
  -2   1   7  261.27   12.80
   2  -1   7  267.07   12.50
  -3   1  -7   59.69    6.40
  -3   1  -7   61.59    2.60
  -3  -1   7   61.29    7.00
   3  -1  -7   58.59    6.90
   3   1   7   58.69    2.80
   3  -1  -7   60.19    8.30
   3   1  -7   52.09    7.20
  -3  -1  -7   60.59    3.30
  -3  -1  -7   62.29    6.50
  -3  -1  -7   66.49    7.70
   3   1  -7   65.29    7.10
  -3   1   7   54.89    7.00
   4   1   7  891.71   20.80
   4  -1  -7  865.81   25.40
  -4  -1   7  834.62   25.80
  -4  -1   7  832.02   28.20
  -4   1  -7  900.41   20.90
  -4   1  -7  836.82   24.20
  -4   1  -7  877.31   26.40
   4  -1  -7  834.92   28.50
  -4   1   7  847.42   26.20
  -4  -1  -7  829.42   24.40
  -4   1   7  885.51   29.50
   4   1  -7  860.61   28.90
  -4  -1  -7  864.21   21.30
  -4  -1  -7  864.91   27.00
   4   1  -7  866.71   25.20
  -5   1  -7  109.59   10.60
   5  -1  -7   98.09    8.70
  -5   1  -7   98.29    7.50
   5  -1  -7   90.89   11.30
   5   1   7   99.29    6.40
  -5  -1   7  118.29   12.90
  -5  -1   7   88.39    9.00
  -5   1  -7  104.69    6.70
   5   1   7  105.29    9.00
  -5  -1  -7  108.79   11.60
   5   1  -7   89.79   11.10
  -5  -1  -7   93.49    7.40
  -5   1   7  110.69    9.40
   5  -1   7   90.89    8.40
  -5  -1  -7  100.09    6.40
   5   1  -7   91.79    9.30
  -5   1   7   89.89   10.80
  -6   1  -7 1100.69   30.10
  -6   1  -7  992.60   34.50
  -6  -1   7 1105.89   32.60
   6   1   7 1144.99   31.90
   6  -1  -7 1156.38   31.90
   6  -1  -7 1066.29   37.00
  -6  -1   7 1070.69   36.60
   6   1   7 1136.09   29.20
  -6  -1  -7 1123.69   30.70
  -6  -1  -7 1102.89   29.20
  -6   1   7 1039.60   32.10
   6  -1   7 1115.29   31.20
   6   1  -7 1143.59   31.70
   6   1  -7 1097.69   37.40
  -6   1   7 1131.29   37.70
  -7   1  -7    4.50    4.50
   7  -1  -7   -3.40    5.70
   7  -1  -7   -3.10    8.70
   7   1   7    1.80    5.10
  -7  -1   7   -1.80    9.40
   7   1   7    6.30    5.70
  -7  -1   7    6.80    5.90
   7   1  -7   13.00    9.60
   7  -1   7    4.40    5.90
  -7   1   7    1.20    8.90
  -7  -1  -7   15.60    5.30
  -7  -1  -7   10.00    4.60
   7   1  -7   17.80    6.10
  -7   1   7   18.50    6.80
  -8  -1   7  886.11   29.70
   8   1   7  871.51   27.40
   8  -1  -7  869.51   27.10
   8  -1  -7  832.12   35.10
  -8   1  -7  862.41   25.70
  -8  -1   7  853.01   35.30
   8   1   7  863.51   28.20
  -8   1   7  842.02   34.90
  -8  -1  -7  831.12   26.00
   8   1  -7  871.71   27.10
  -8   1   7  823.82   28.50
  -8  -1  -7  880.81   27.60
   8   1  -7  888.31   36.20
   8  -1   7  830.92   27.10
   9  -1  -7   43.50    8.50
  -9   1  -7   42.90    7.40
  -9  -1   7   25.30    8.70
   9  -1  -7   23.40   13.30
   9   1   7   37.60    8.50
   9   1   7   55.79    9.60
  -9  -1   7   30.80   13.90
  -9   1  -7   21.90    9.80
   9   1  -7   13.30   12.70
  -9   1   7   24.20   13.60
   9  -1   7   45.00    8.30
  -9   1   7   22.30    8.30
   9   1  -7   27.40    7.60
  -9  -1  -7   48.60    7.30
  -9  -1  -7   33.00    8.60
 -10   1  -7   59.09    7.80
  10  -1  -7   63.49    9.50
  10   1   7   50.99   10.80
 -10  -1   7   52.79   15.70
 -10  -1   7   66.79   11.30
 -10   1  -7   73.69   12.10
 -10   1   7   48.60   10.70
 -10   1   7   47.20   15.40
  10  -1   7   76.09   10.90
  10   1  -7   65.99   17.20
 -10  -1  -7   54.89    8.00
  10   1  -7   58.89    9.20
 -10  -1  -7   61.99   11.10
  11   1   7   46.40   11.90
 -11   1  -7   59.79    8.90
 -11  -1   7   69.29   18.70
 -11  -1   7   69.79   12.50
 -11   1  -7   32.00   11.70
 -11   1   7   47.60   11.30
  11  -1   7   39.10   11.80
 -11  -1  -7   53.89   12.20
 -11  -1  -7   57.99    9.00
  11   1  -7   61.49   17.90
 -11   1   7   64.79   17.70
 -12   1  -7   27.40   12.60
 -12   1  -7    4.40    6.70
 -12  -1   7   27.00   11.30
 -12  -1   7  -11.70   18.00
 -12  -1  -7   20.80   12.40
 -12  -1  -7    3.60    7.10
 -12   1   7   19.30   18.70
 -12   1   7    8.10   11.40
  12   1  -7    7.20   16.90
 -13   1  -7  112.59   12.90
 -13  -1   7   81.69   17.50
 -13  -1   7  108.59   24.70
 -13   1  -7  127.39   18.50
 -13  -1  -7  131.99   13.50
 -13  -1  -7  143.79   19.20
 -13   1   7  135.29   16.90
 -13   1   7   94.49   25.10
 -14   1  -7  -11.90   16.10
 -14   1  -7    3.10    8.70
 -14  -1   7  -24.60   13.90
 -14  -1   7  -46.00   23.70
 -14  -1  -7  -21.70   15.80
 -14   1   7    5.00   15.20
 -14   1   7   29.00   25.20
 -15   1  -7   34.00   23.30
 -15   1  -7   35.60   12.10
 -15  -1   7   31.10   17.10
 -15   1   7   13.30   16.60
 -15  -1  -7   31.40   12.10
 -15  -1  -7   11.60   24.60
 -16  -1   7   -6.20   18.70
 -16   1  -7   36.70   14.20
 -16   1   7    1.90   19.40
 -16  -1  -7   44.70   14.40
 -17   1  -7    8.00   14.40
 -17  -1   7  -10.40   20.30
 -17  -1  -7   10.70   15.90
 -17   1   7   54.49   23.00
 -18  -1   7   42.90   25.90
 -18   1  -7   67.19   19.60
 -18  -1  -7   65.09   18.30
 -18   1   7   48.60   25.50
   0   1   8    3.60    4.50
   0  -1   8   -0.20    4.00
   0  -1  -8   -0.10    4.30
   0  -1   8    2.10    2.90
   0   1  -8    4.40    4.60
   0   1   8   -1.10    3.00
   1   1   8   -0.20    5.10
  -1   1  -8    8.00    4.90
   1   1   8    2.20    2.90
   1   1   8    1.60    1.60
  -1  -1   8    5.80    3.80
  -1  -1   8    5.80    4.40
   1  -1  -8    4.40    4.40
   1  -1   8    0.40    3.10
  -1  -1  -8    2.80    4.40
   1  -1   8   -0.60    1.30
   1   1  -8    0.00    3.40
  -1   1   8   -6.10    4.20
   1   1  -8    4.60    4.50
  -1   1   8   10.00    4.30
   1  -1   8   -1.70    4.30
   2   1   8  180.58   11.20
  -2  -1   8  173.38   10.60
  -2   1  -8  170.78   11.00
   2   1   8  197.38    5.40
  -2  -1   8  196.78   11.40
   2  -1  -8  195.58   10.80
  -2  -1  -8  209.48   11.90
   2  -1   8  181.18   11.40
   2   1  -8  203.08   10.90
  -2   1   8  171.68   10.60
   2   1  -8  167.88   11.20
  -2   1   8  167.18   11.20
  -3   1  -8   41.00    5.70
  -3  -1   8   46.30    6.90
  -3   1  -8   38.50    6.70
   3  -1  -8   39.80    6.40
  -3   1  -8   40.70    2.20
  -3  -1   8   30.90    6.40
  -3  -1  -8   40.70    6.80
  -3  -1  -8   36.50    2.90
  -3  -1  -8   52.79    6.60
   3   1  -8   52.39    7.10
   3   1  -8   46.40    7.40
  -3   1   8   45.80    7.30
  -3   1   8   29.30    6.20
   4  -1  -8   66.19    8.10
   4  -1  -8   48.90    8.40
  -4  -1   8   52.89    9.00
  -4   1  -8   53.09    7.70
  -4   1  -8   67.69    7.20
  -4  -1   8   29.80    6.60
  -4   1  -8   49.99    3.20
  -4  -1  -8   48.00    6.60
  -4   1   8   41.40    8.40
  -4  -1  -8   53.69    8.60
  -4  -1  -8   49.90    3.70
   4   1  -8   64.59    7.90
  -4   1   8   50.79    7.30
   4   1  -8   43.90    8.40
  -5  -1   8   66.19    8.90
  -5   1  -8   60.79    8.80
  -5   1  -8   58.19    6.80
   5  -1  -8   84.69   11.10
  -5   1  -8   58.69    5.00
   5  -1  -8   81.19    8.90
  -5  -1   8   76.19   10.80
  -5   1   8   47.30    9.80
   5   1  -8   55.09    9.70
  -5  -1  -8   63.59    5.20
  -5  -1  -8   47.40    6.30
  -5  -1  -8   54.29    9.30
   5   1  -8   59.29    7.60
  -5   1   8   67.69    8.50
   6  -1  -8   12.70    8.30
   6   1   8   10.90    6.10
  -6  -1   8   15.00    8.80
   6  -1  -8    5.50    5.90
  -6   1  -8   12.20    7.90
  -6   1  -8    0.50    3.60
  -6  -1   8   11.20    6.30
  -6   1  -8   13.00    5.10
  -6  -1  -8    2.70    7.60
   6  -1   8    5.30    5.50
   6   1  -8    8.30    5.60
  -6  -1  -8   10.20    5.20
  -6   1   8   -7.50    6.00
  -6  -1  -8    5.30    3.70
   6   1  -8    3.50    8.10
  -6   1   8   -2.20    8.60
  -7   1  -8   25.00    5.90
  -7  -1   8   16.80   10.30
   7  -1  -8    8.20   10.10
  -7   1  -8   31.60    6.20
   7   1   8   24.70    7.70
  -7  -1   8    9.50    7.20
   7  -1  -8   35.70    7.70
  -7  -1  -8   20.50    5.60
   7  -1   8   21.10    7.70
  -7   1   8   24.60   10.20
  -7  -1  -8   31.00    6.00
   7   1  -8   19.60    6.80
   7   1  -8    9.00    9.90
  -7   1   8   27.30    7.90
  -8   1  -8   95.99    9.30
   8  -1  -8  118.99   11.40
  -8  -1   8   80.69   11.20
  -8   1  -8   83.59    8.90
   8  -1  -8   76.09   14.70
   8   1   8  111.29   11.30
  -8  -1   8  101.49   15.10
  -8   1   8   81.39   14.40
   8   1  -8  109.99   16.10
   8  -1   8  114.99   11.40
  -8  -1  -8  107.99    9.80
   8   1  -8  111.19   11.20
  -8  -1  -8  100.99   10.80
  -8   1   8  115.09   12.80
  -9  -1   8   43.30   10.00
   9  -1  -8   65.49   10.10
   9   1   8   62.39   11.10
  -9  -1   8   49.99   14.80
  -9   1  -8   64.89    8.00
  -9   1  -8   51.59    8.80
  -9  -1  -8   63.49    9.50
  -9   1   8   51.59   14.50
  -9  -1  -8   54.09    8.40
   9  -1   8   46.30    9.20
  -9   1   8   56.09   10.50
   9   1  -8   45.90   14.40
   9   1  -8   28.90    9.40
  10   1   8  126.69   14.40
 -10   1  -8  102.59   12.20
 -10  -1   8  122.29   18.90
 -10   1  -8  115.59   10.40
 -10  -1   8  111.69   14.30
 -10  -1  -8  111.99   11.40
 -10   1   8  135.49   19.80
 -10  -1  -8  107.69   12.50
  10   1  -8   92.49   18.50
  10  -1   8  115.09   13.50
 -10   1   8  107.09   13.50
 -11  -1   8   52.09   18.30
 -11  -1   8   47.20   13.30
 -11   1  -8   30.30    7.80
 -11   1  -8   26.20   10.90
  11  -1   8   38.30   12.30
  11   1  -8   71.39   18.80
 -11  -1  -8   42.70   12.00
 -11  -1  -8   38.20    8.50
 -11   1   8   35.20   18.90
 -11   1   8   35.80   11.80
 -12   1  -8   -8.00   10.30
 -12  -1   8   13.70   20.50
 -12  -1   8    7.90   11.10
 -12   1  -8  -13.80    7.30
 -12  -1  -8   18.20   11.40
  12   1  -8  -28.80   16.20
 -12  -1  -8   -6.80    7.90
 -12   1   8  -14.20   11.10
 -12   1   8   22.30   19.50
 -13  -1   8    0.30   13.70
 -13   1  -8   26.30    9.80
 -13  -1   8   18.80   22.30
 -13   1  -8    1.90   13.60
 -13   1   8   44.60   27.70
 -13   1   8  -18.70   22.80
 -13  -1  -8   24.00   10.00
 -13  -1  -8   28.40   14.30
 -14  -1   8   11.40   26.80
 -14   1  -8    2.00   10.60
 -14   1  -8    0.30   14.80
 -14  -1   8   -2.80   13.60
 -14   1   8   -0.70   13.60
 -14   1   8    1.30   25.90
 -14  -1  -8   -8.00    9.00
 -14  -1  -8  -10.90   15.20
 -15  -1   8   50.99   18.70
 -15   1  -8   61.19   22.60
 -15   1  -8   24.40   12.30
 -15  -1  -8   45.90   12.50
 -15   1   8   62.89   18.80
 -16  -1   8   30.60   19.70
 -16   1  -8   18.70   13.60
 -16  -1  -8   15.30   13.10
 -16   1   8   -0.70   18.00
 -17  -1   8    4.10   22.00
 -17   1  -8   34.80   15.30
 -17   1   8    7.40   22.50
 -17  -1  -8    5.50   14.90
 -18   1  -8    5.00   18.30
 -18  -1   8   40.70   23.10
 -18   1   8   45.10   27.00
 -18  -1  -8   19.60   18.40
   0   1  -9    7.50    5.00
   0  -1   9    0.90    3.10
   0  -1   9    2.90    5.00
   0   1   9   -8.50    4.50
   0  -1  -9   -8.70    4.30
   0   1   9    4.20    3.50
   1   1   9 1036.50   31.50
   1  -1  -9 1120.99   31.30
   1   1   9 1074.39   25.00
  -1   1  -9 1083.69   31.00
  -1  -1   9 1060.49   29.20
   1   1   9 1100.19   26.60
  -1  -1   9 1059.39   31.40
   1  -1   9 1041.50   31.20
  -1  -1  -9 1060.79   31.10
   1  -1   9 1074.69   24.30
   1  -1   9 1062.99   25.10
  -1   1   9 1036.20   29.60
   1   1  -9 1058.99   29.80
  -1   1   9 1043.30   31.50
   1   1  -9 1081.79   30.90
   2   1   9  536.75   20.50
   2   1   9  524.55   12.90
   2   1   9  528.75   12.30
   2  -1  -9  502.55   19.10
  -2  -1   9  500.05   19.10
  -2   1  -9  534.65   19.60
  -2  -1   9  495.25   18.90
  -2   1   9  525.65   19.70
   2  -1   9  500.75   19.90
   2   1  -9  503.65   18.70
  -2  -1  -9  526.45   19.90
  -2   1   9  520.05   19.50
   2   1  -9  511.45   19.30
  -3   1  -9   90.59    8.20
   3  -1  -9   74.09    8.50
   3   1   9   77.89   10.10
  -3  -1   9   73.89    8.60
  -3  -1   9  101.69   11.00
  -3   1  -9   71.89    9.10
  -3  -1  -9   62.79    7.60
  -3   1   9   70.99    8.30
   3   1  -9   79.49    8.90
  -3   1   9   83.59    9.60
  -3  -1  -9   79.19    4.20
   3   1  -9   59.29    8.70
   3  -1   9   84.49    9.60
  -3  -1  -9   77.79    9.60
  -4  -1   9  351.16   18.50
  -4   1  -9  368.66   17.30
   4  -1  -9  371.76   16.00
  -4  -1   9  398.76   17.20
  -4   1  -9  364.46    9.30
  -4   1  -9  383.66   15.30
  -4  -1  -9  335.87   16.80
  -4  -1  -9  364.76   10.20
   4   1  -9  352.36   18.90
  -4   1   9  333.47   18.40
   4   1  -9  379.66   16.50
  -4  -1  -9  386.06   15.60
  -4   1   9  359.56   16.60
  -5  -1   9  174.28   15.10
  -5   1  -9  165.38   10.80
  -5   1  -9  162.88    6.40
  -5  -1   9  169.88   12.80
  -5   1  -9  193.98   13.30
   5  -1  -9  157.58   11.60
  -5  -1  -9  160.28   11.10
   5   1  -9  202.88   13.00
  -5   1   9  172.68   12.60
  -5  -1  -9  174.58   14.20
  -5  -1  -9  164.68    6.90
   5   1  -9  153.48   15.40
  -5   1   9  177.18   16.00
   6  -1  -9  663.23   23.50
   6  -1  -9  633.44   28.20
  -6   1  -9  622.34   17.70
  -6  -1   9  620.04   28.10
  -6   1  -9  636.24   25.30
  -6   1  -9  633.34   21.50
  -6  -1   9  599.04   23.60
  -6   1   9  596.04   28.10
  -6   1   9  664.73   24.20
  -6  -1  -9  653.53   26.10
  -6  -1  -9  645.74   18.00
   6   1  -9  645.84   22.80
  -6  -1  -9  613.04   21.30
   6   1  -9  611.94   27.80
   7  -1  -9   -1.20    9.60
   7  -1  -9    2.20    6.90
  -7  -1   9    4.90    6.70
  -7   1  -9    2.40    9.00
  -7   1  -9    7.10    5.60
   7   1   9   -0.50    6.20
  -7   1  -9    3.20    4.30
  -7  -1   9   -1.60   10.40
  -7  -1  -9    3.80    4.20
  -7   1   9   11.20    8.10
  -7   1   9   23.20   11.10
  -7  -1  -9    3.60    5.20
   7   1  -9   -9.90    9.10
   7   1  -9   -1.70    6.30
  -7  -1  -9   10.90    9.50
  -8   1  -9  325.57   15.30
  -8  -1   9  299.97   23.90
  -8   1  -9  322.17   14.70
   8   1   9  306.67   17.70
  -8  -1   9  307.37   18.10
   8  -1  -9  284.27   16.30
   8  -1   9  286.27   16.80
   8   1  -9  298.17   16.60
  -8  -1  -9  321.77   14.50
  -8  -1  -9  303.97   14.70
   8   1  -9  343.27   25.00
  -8   1   9  332.47   18.60
  -8   1   9  272.07   23.60
  -9   1  -9  589.14   22.20
   9   1   9  519.25   23.20
   9  -1  -9  574.24   24.00
  -9  -1   9  574.44   25.40
  -9   1  -9  565.74   20.90
  -9  -1   9  592.44   33.40
  -9   1   9  601.44   25.60
   9  -1   9  625.84   24.80
   9   1  -9  549.85   22.80
  -9  -1  -9  597.74   22.10
  -9  -1  -9  608.94   22.10
  -9   1   9  542.75   32.20
   9   1  -9  675.33   34.80
 -10   1  -9   12.20    7.10
 -10   1  -9  -12.90    7.50
  10   1   9  -20.90   10.30
 -10  -1   9   -9.30    8.90
 -10  -1   9    6.90   15.20
  10  -1   9   12.60    9.70
 -10  -1  -9   -2.20    7.70
  10   1  -9   -2.00   15.10
 -10   1   9   -5.00    8.80
 -10  -1  -9    2.50    6.70
 -10   1   9   13.60   16.00
 -11   1  -9   20.10    8.10
 -11   1  -9   27.50   10.60
 -11  -1   9   29.40   18.30
 -11  -1   9   23.20   11.90
  11   1  -9  -14.60   16.50
 -11  -1  -9   22.50    8.40
 -11   1   9   40.80   12.50
 -11   1   9    8.10   18.20
 -11  -1  -9   24.30   10.00
 -12  -1   9   -8.10   12.60
 -12   1  -9    5.50    8.40
 -12   1  -9    6.40   10.80
 -12  -1   9   17.30   20.90
 -12   1   9  -10.30   11.70
 -12  -1  -9   -5.10   10.50
 -12  -1  -9   -2.00    8.50
 -12   1   9   31.10   20.70
 -13  -1   9   69.89   26.00
 -13   1  -9   71.39   15.20
 -13  -1   9   57.59   15.50
 -13   1  -9   72.19   11.70
 -13   1   9   45.00   16.50
 -13  -1  -9   64.89   10.90
 -13   1   9   39.20   25.80
 -13  -1  -9   54.69   14.40
 -14  -1   9   -0.90   29.50
 -14  -1   9   11.00   15.20
 -14   1  -9   15.00   14.50
 -14   1  -9   21.40   12.50
 -14   1   9    5.90   29.40
 -14   1   9   12.90   15.50
 -14  -1  -9   -6.80   10.10
 -14  -1  -9    6.20   14.80
 -15   1  -9   32.10   11.80
 -15  -1   9   20.50   18.20
 -15  -1  -9    5.10   11.20
 -15   1   9   19.70   18.70
 -16   1  -9   69.39   14.80
 -16  -1   9   60.49   21.40
 -16   1   9   22.90   19.90
 -16  -1  -9   51.29   15.10
 -17  -1   9   21.20   22.40
 -17   1  -9    9.90   15.10
 -17  -1  -9   16.10   15.50
 -17   1   9  -11.30   23.10
 -18   1  -9   23.50   18.10
 -18  -1   9   21.00   26.40
 -18   1   9   23.90   24.60
 -18  -1  -9    8.70   17.80
   0   1 -10    9.50    5.40
   0  -1  10    1.10    3.70
   0   1  10   -0.80    2.70
   0   1  10    0.30    6.50
   0  -1 -10    3.90    5.60
   0  -1  10   16.50    6.40
   0   1  10    9.70    4.20
   1  -1 -10  145.99   11.20
  -1  -1  10  149.99   12.00
  -1   1 -10  157.48   11.30
   1   1  10  138.49   11.60
   1   1  10  161.58    6.10
   1   1  10  156.98    8.00
  -1  -1  10  143.49   10.10
  -1   1  10  150.98   10.40
  -1   1  10  167.48   11.80
   1  -1  10  144.89   12.00
   1   1 -10  151.28   12.00
   1  -1  10  160.88    6.60
  -1  -1 -10  151.28   11.40
   1  -1  10  149.49    5.30
   2  -1 -10    9.10    5.90
  -2  -1  10    1.70    5.30
   2   1  10    4.20    1.70
   2   1  10    7.00    2.20
   2   1  10   -1.70    6.10
  -2  -1  10   -4.70    5.30
  -2   1 -10    0.60    6.60
   2   1 -10    2.10    5.20
   2  -1  10    0.80    6.00
   2   1 -10   10.60    6.10
  -2   1  10    7.90    6.10
  -2   1  10    4.50    5.70
  -2  -1 -10   -1.00    5.70
   3  -1 -10  108.19   10.50
  -3   1 -10   76.49    9.30
   3   1  10   88.39   11.00
  -3  -1  10   68.59    9.10
  -3  -1  10   71.69    9.80
   3  -1  10   89.09   10.50
  -3  -1 -10  111.09    9.60
   3   1 -10   79.39    9.30
  -3   1  10  101.19   10.90
  -3   1  10   88.59   10.50
   3   1 -10   96.79   11.00
  -3  -1 -10   87.49   10.30
  -4  -1  10  160.68   15.00
  -4  -1  10  157.48   12.70
   4  -1 -10  181.48   12.60
  -4   1 -10  180.48    5.30
  -4   1 -10  177.08   11.60
  -4   1 -10  165.08   13.70
  -4   1  10  163.18   15.70
  -4  -1 -10  166.78    6.20
  -4   1  10  169.28   13.10
   4   1 -10  184.88   15.30
  -4  -1 -10  152.88   14.00
   4   1 -10  162.58   13.20
  -4  -1 -10  169.18   11.50
  -5   1 -10  216.08   14.40
  -5   1 -10  198.68    6.50
  -5  -1  10  202.78   15.00
   5  -1 -10  167.78   12.90
  -5  -1  10  184.98   17.30
  -5   1 -10  196.28   12.30
  -5  -1 -10  204.58    7.30
  -5   1  10  188.18   14.70
  -5  -1 -10  208.98   11.90
  -5  -1 -10  172.68   15.50
   5   1 -10  182.08   13.20
  -5   1  10  212.08   17.60
   5   1 -10  225.68   18.00
  -6   1 -10  144.09   14.80
  -6  -1  10  165.78   14.90
   6  -1 -10  137.59   12.60
  -6   1 -10  149.39    6.90
  -6  -1  10  128.29   14.80
  -6   1 -10  123.89   10.90
  -6  -1 -10  139.99    7.20
  -6   1  10  147.29   13.30
  -6   1  10  159.38   17.80
   6   1 -10  149.49   16.90
   6   1 -10  129.59   12.60
  -6  -1 -10  147.89   14.80
  -6  -1 -10  138.49   10.70
  -7   1 -10   25.80   10.30
  -7  -1  10   10.90    8.60
   7  -1 -10    8.60    7.60
  -7  -1  10   33.20   12.60
  -7   1 -10   16.40    6.30
  -7   1 -10   22.00    4.40
  -7  -1 -10    9.40    4.10
  -7   1  10  -14.10   10.40
  -7  -1 -10   22.00    7.00
  -7  -1 -10    3.30   10.30
   7   1 -10   17.30   11.10
   7   1 -10   12.50    8.10
  -7   1  10   23.70    9.50
  -8   1 -10   11.90    6.50
   8  -1 -10    5.40    8.70
  -8  -1  10   15.80   12.40
  -8   1 -10    5.30   10.40
  -8  -1  10    2.60    9.70
  -8   1 -10   -1.80    5.00
  -8  -1 -10   -3.70   11.50
   8   1 -10  -24.70   11.90
  -8  -1 -10    5.80    7.00
  -8   1  10   -0.60   12.40
  -8   1  10    1.90    8.80
   8   1 -10  -14.00    7.70
  -8  -1 -10   -0.40    5.00
   9   1  10   49.80   11.60
  -9   1 -10   26.80   13.70
  -9   1 -10   51.19    8.90
  -9  -1  10   35.80   15.80
  -9  -1  10   42.90   11.80
  -9   1 -10   45.00    8.00
  -9  -1 -10   14.30   13.60
   9   1 -10   65.89   17.10
  -9  -1 -10   42.60    8.80
  -9  -1 -10   43.50    8.10
  -9   1  10   48.90   11.40
  -9   1  10   30.60   16.10
   9  -1  10   53.89   11.20
 -10   1 -10  198.18   13.50
 -10  -1  10  203.68   25.10
 -10   1 -10  203.58   15.20
 -10  -1  10  194.38   20.30
 -10  -1 -10  188.18   14.90
  10  -1  10  172.48   16.90
 -10   1  10  208.58   18.80
 -10   1  10  223.68   24.40
 -10  -1 -10  204.68   13.80
  10   1 -10  201.18   24.90
 -11   1 -10   16.90    8.50
 -11  -1  10    3.70   19.10
 -11  -1  10   29.20   13.30
 -11   1 -10    4.80    9.10
 -11   1  10  -14.00   18.70
 -11  -1 -10   13.00    8.90
 -11   1  10   33.60   12.00
  11   1 -10   13.10   17.90
 -11  -1 -10    9.70    8.80
 -12  -1  10   -0.70   23.40
 -12   1 -10   30.80    9.90
 -12   1 -10   11.00   10.90
 -12  -1 -10   11.60    8.50
 -12  -1 -10   -6.80    9.90
 -12   1  10   -4.30   21.80
 -13   1 -10   18.80   12.70
 -13  -1  10    7.90   26.00
 -13   1 -10   19.90    9.70
 -13  -1  10    8.80   15.70
 -13   1  10    7.50   14.70
 -13   1  10   -6.50   26.30
 -13  -1 -10    5.20   10.90
 -13  -1 -10   41.20   13.00
 -14   1 -10   13.70   11.00
 -14   1 -10   -3.50   14.20
 -14  -1  10   25.10   16.70
 -14  -1  10    0.90   29.60
 -14  -1 -10    2.90   13.80
 -14   1  10  -36.60   15.90
 -14  -1 -10    0.20   11.20
 -14   1  10  -29.40   29.90
 -15   1 -10   -2.70   10.80
 -15  -1  10    6.00   19.20
 -15  -1 -10   11.30   12.20
 -15   1  10   -7.30   18.90
 -16   1 -10    6.40   13.70
 -16  -1  10   67.89   22.50
 -16  -1 -10    9.50   14.30
 -16   1  10   26.30   23.20
 -17   1 -10   -6.10   16.10
 -17  -1  10   18.10   25.90
 -17   1  10  -20.50   24.60
 -17  -1 -10    1.70   15.30
   0   1  11   -2.10    4.50
   0  -1  11    0.90    6.40
   0   1 -11    4.30    6.90
   0   1  11   -0.40    2.90
   0  -1 -11    4.10    6.40
   0   1  11    7.10    6.90
   0  -1  11    4.20    4.20
  -1   1 -11  524.05   20.50
   1   1  11  495.85   21.90
   1   1  11  511.45   15.70
  -1  -1  11  499.45   18.50
   1   1  11  520.95   13.80
   1  -1 -11  505.15   20.30
  -1  -1  11  512.45   21.00
   1  -1  11  479.35   21.10
   1   1 -11  505.95   20.00
  -1   1  11  493.75   21.00
   1  -1  11  531.15   14.30
  -1  -1 -11  499.65   20.50
  -1   1  11  554.44   19.50
   2   1  11   -5.40    6.60
  -2  -1  11    8.30    6.10
   2   1  11    0.50    1.60
   2  -1 -11   -5.10    6.40
  -2   1 -11    7.40    6.60
   2   1  11    0.40    2.20
  -2  -1  11   -1.10    6.80
   2   1 -11   -4.00    6.10
   2  -1  11   11.40    7.40
  -2   1  11   -2.50    7.10
  -2   1  11   -0.90    6.10
  -2  -1 -11   -0.20    6.90
  -3   1 -11   68.69   10.20
  -3  -1  11   79.29   11.00
   3  -1 -11   83.69   10.20
   3   1  11   69.49   11.10
  -3  -1  11   84.89   10.40
  -3   1  11   74.99   10.80
  -3  -1 -11   63.19   10.00
  -3   1  11   66.99    9.80
   3   1 -11   93.89   10.80
   3  -1  11   72.39   10.30
   3   1 -11   75.79   10.80
  -4   1 -11   86.69    9.80
  -4  -1  11   85.49   11.80
  -4   1 -11   89.39   11.70
   4  -1 -11   92.29   10.70
  -4  -1  11   90.59   11.10
  -4   1  11   90.79   11.30
  -4   1  11   98.09   12.70
   4   1 -11   96.99   10.70
   4   1 -11   77.29   11.70
  -4  -1 -11   82.69    4.80
  -4  -1 -11   98.69   11.90
  -4  -1 -11   94.09   10.10
  -5   1 -11   79.19    3.90
  -5  -1  11   91.29   11.60
   5  -1 -11   91.59   11.10
  -5   1 -11   83.19    9.70
  -5   1 -11   86.09   11.60
  -5  -1  11  100.39   14.00
  -5   1  11  102.59   12.30
   5   1 -11   93.39   11.00
  -5   1  11   91.69   12.70
   5   1 -11   66.49   11.90
  -5  -1 -11  115.09   13.40
  -5  -1 -11   88.49    5.00
  -5  -1 -11   90.49    9.70
  -6   1 -11  303.07   19.80
  -6   1 -11  321.07   15.20
  -6  -1  11  267.27   17.70
  -6  -1  11  299.47   22.70
   6  -1 -11  284.47   16.70
  -6   1 -11  303.27    9.30
  -6   1  11  300.87   18.90
  -6   1  11  302.07   22.30
  -6  -1 -11  300.37   10.10
  -6  -1 -11  280.57   18.50
   6   1 -11  309.77   22.10
  -6  -1 -11  280.17   15.70
   6   1 -11  315.77   17.10
  -7  -1  11   15.40    8.90
  -7   1 -11   10.70    3.70
  -7  -1  11   -0.90   11.20
  -7   1 -11   15.20    6.70
  -7   1 -11   26.00   11.20
   7  -1 -11   23.50    9.70
  -7   1  11   28.60   13.00
  -7  -1 -11   17.30   11.30
   7   1 -11   13.40    9.30
  -7  -1 -11    9.30    7.20
  -7  -1 -11   13.80    3.90
   7   1 -11    9.10   12.80
  -7   1  11   16.20    9.70
  -8  -1  11   18.80   14.60
  -8  -1  11   17.00    9.50
  -8   1 -11    3.30    6.90
   8  -1 -11    4.80   10.60
  -8   1 -11    3.80    4.50
  -8   1 -11   -8.20   12.20
  -8   1  11   -0.70    9.20
   8   1 -11   16.50   13.80
  -8  -1 -11   -8.90   11.60
  -8  -1 -11    2.10    4.60
  -8  -1 -11    5.30    7.00
  -8   1  11   12.80   13.30
  -9   1 -11  -25.80   13.60
  -9  -1  11   10.10   10.50
  -9   1 -11    4.50    6.20
  -9   1 -11    9.30    7.70
  -9  -1  11  -19.70   16.30
   9   1 -11   14.70   15.70
  -9  -1 -11   19.40    8.00
  -9  -1 -11   17.20   14.50
  -9   1  11   11.50   15.90
  -9  -1 -11   11.20    5.90
  -9   1  11   25.80   11.40
 -10  -1  11   -8.50   17.90
 -10   1 -11   -6.60    6.80
 -10   1 -11    2.90    7.40
 -10  -1  11    9.80   12.10
 -10  -1 -11    8.60    6.80
 -10   1  11   11.50   11.50
  10   1 -11  -27.20   15.80
 -10  -1 -11    2.90    8.50
 -10   1  11   28.00   18.60
 -11  -1  11   12.50   21.60
 -11   1 -11   18.30    8.80
 -11   1 -11   38.90    9.40
 -11  -1  11   18.80   12.90
 -11   1  11    2.50   20.20
 -11  -1 -11   27.30    8.50
 -11   1  11   30.20   14.60
 -11  -1 -11    9.50    8.70
 -12   1 -11  104.89   13.20
 -12  -1  11   85.19   16.80
 -12   1 -11  102.49   13.10
 -12  -1  11   57.09   26.60
 -12   1  11   39.20   25.50
 -12  -1 -11  109.99   13.30
 -12  -1 -11   79.09   12.00
 -12   1  11   58.09   15.70
 -13  -1  11  -35.80   30.50
 -13   1 -11    5.80   10.50
 -13  -1  11  -39.30   13.70
 -13   1 -11    6.20   11.50
 -13   1  11   -7.90   15.00
 -13   1  11   17.30   27.70
 -13  -1 -11    2.70   12.00
 -13  -1 -11    2.00   10.70
 -14   1 -11   19.80   14.00
 -14  -1  11   -5.10   18.30
 -14   1 -11   -2.90   10.70
 -14   1  11    1.10   18.20
 -14  -1 -11    1.60   11.00
 -14  -1 -11   -8.00   13.30
 -15  -1  11   52.09   21.00
 -15   1 -11   65.29   14.40
 -15  -1 -11   42.50   14.60
 -15   1  11   76.39   22.50
 -16  -1  11   33.80   24.80
 -16   1 -11    5.00   14.10
 -16  -1 -11  -16.10   13.60
 -16   1  11  -14.20   22.40
 -17  -1  11   37.50   24.30
 -17   1 -11    7.40   15.50
 -17   1  11    9.00   25.60
 -17  -1 -11    9.70   15.60
   0   1  12    3.70    5.20
   0  -1  12   -3.70    6.90
   0   1  12    8.70    3.60
   0  -1  12    3.50    4.90
   0  -1 -12    3.50    6.90
   0   1  12    0.70    7.10
   0   1 -12    5.90    7.50
  -1  -1  12   36.10    9.50
   1   1  12   32.60    9.30
   1   1  12   40.40    5.30
   1  -1 -12   39.40    9.00
  -1  -1  12   35.90    6.70
   1   1  12   28.60    4.20
  -1   1 -12   32.20    8.20
  -1   1  12   39.70    7.20
   1   1 -12   39.90    8.90
  -1  -1 -12   39.10    9.20
   1  -1  12   30.90    3.20
  -1   1  12   24.20    8.50
   1  -1  12   35.00    4.10
   1  -1  12   26.40    9.00
  -2  -1  12   17.50    7.80
   2   1  12   23.70    2.60
  -2   1 -12   17.30    8.20
   2   1  12   23.50    2.80
   2   1  12   22.30    9.10
   2  -1 -12   28.60    8.90
  -2  -1  12   18.40    7.40
  -2   1  12   25.50    8.50
   2  -1  12   26.20    9.20
   2   1 -12   19.00    7.90
  -2   1  12   26.10    7.60
  -2  -1 -12   17.40    9.10
  -3   1 -12   21.40    8.50
   3  -1 -12    8.20    7.40
   3   1  12   27.70    8.90
  -3  -1  12    8.10    8.60
  -3  -1  12   22.50    8.60
  -3  -1 -12   19.90    9.40
  -3   1  12   14.20    8.00
   3  -1  12   24.90    9.30
  -3   1  12    2.20    7.80
   3   1 -12   33.20    8.50
  -4  -1  12    9.10    8.90
  -4  -1  12    4.10    7.70
  -4   1 -12   10.50    7.10
  -4   1 -12    6.70    8.40
   4  -1 -12   -5.40    8.10
   4   1 -12   24.60    8.70
  -4  -1 -12    0.90    8.40
  -4   1  12    8.40    8.00
   4   1 -12    2.10    8.70
  -4  -1 -12   12.00    7.00
  -4   1  12    9.00    9.70
  -5   1 -12   11.50    6.90
  -5  -1  12   19.00   10.50
  -5  -1  12   10.40    9.10
   5  -1 -12   12.40    8.40
  -5   1 -12   29.10   10.00
   5   1 -12    8.30    8.80
   5   1 -12   14.80    9.90
  -5  -1 -12   19.20    9.50
  -5  -1 -12    4.80    6.40
  -5   1  12   21.60    8.70
  -5  -1 -12   10.50    2.70
  -5   1  12   -7.80    9.80
  -6   1 -12   46.50    9.30
  -6  -1  12   60.89   14.20
  -6   1 -12   78.89   12.90
  -6  -1  12   44.50   10.80
  -6   1 -12   65.99    4.20
   6  -1 -12   67.09   11.30
  -6  -1 -12   52.29    9.20
  -6  -1 -12   55.89    5.00
   6   1 -12   42.80   13.20
  -6   1  12   64.29   11.50
   6   1 -12   66.69   11.80
  -6   1  12   59.49   13.80
  -6  -1 -12   60.09   12.50
  -7   1 -12   26.90   11.20
  -7   1 -12    5.20    3.10
   7  -1 -12   22.30   10.20
  -7  -1  12   -0.90    8.90
  -7  -1  12   13.20   13.30
  -7   1 -12    6.30    7.20
  -7  -1 -12    2.30    7.30
  -7   1  12    8.50    9.10
   7   1 -12    8.50   10.70
  -7   1  12   12.40   14.00
   7   1 -12    9.60   13.60
  -7  -1 -12    8.70    3.60
  -7  -1 -12   15.90   12.10
  -8   1 -12   28.90    4.90
  -8  -1  12   46.70   12.60
  -8   1 -12   29.70   13.70
  -8  -1  12   29.10   14.70
  -8   1 -12   22.80    8.70
  -8  -1 -12   40.10    8.80
  -8   1  12   30.20   15.40
  -8  -1 -12   31.00    5.30
   8   1 -12   48.30   16.40
  -8  -1 -12   50.19   14.00
  -8   1  12   21.90   11.50
  -9   1 -12  153.38   10.40
  -9   1 -12  147.09   14.40
  -9   1 -12  146.99   20.10
  -9  -1  12  147.09   17.40
  -9  -1  12  140.09   21.90
  -9   1  12  168.98   18.10
  -9  -1 -12  158.38   10.80
  -9  -1 -12  139.79   13.10
  -9   1  12  153.38   23.00
 -10   1 -12   34.30    7.40
 -10  -1  12   18.70   19.40
 -10   1 -12   56.69   10.00
 -10  -1  12   41.40   13.70
 -10  -1 -12   36.10    7.70
 -10  -1 -12   32.00   10.30
 -10   1  12   21.20   20.30
 -10   1  12   41.00   14.80
 -11   1 -12   21.40    9.10
 -11  -1  12   -8.10   14.30
 -11  -1  12   -3.00   21.60
 -11   1 -12    1.50    7.40
 -11  -1 -12    6.00    7.70
 -11  -1 -12   -5.90    8.50
 -11   1  12    1.10   23.50
 -12  -1  12   26.40   15.40
 -12   1 -12   -0.10   10.00
 -12   1 -12   13.60    9.00
 -12   1  12   19.90   15.00
 -12  -1 -12   -1.30    8.70
 -12  -1 -12   18.50    9.90
 -13  -1  12  -28.50   15.50
 -13   1 -12    0.90   11.20
 -13   1 -12   -0.70   10.00
 -13  -1 -12  -27.70   10.20
 -13   1  12    3.50   17.10
 -13  -1 -12   -8.30   10.90
 -14   1 -12   39.80   12.90
 -14  -1  12   21.40   18.30
 -14   1 -12   50.79   14.20
 -14   1  12   17.80   18.20
 -14  -1 -12   27.50   13.30
 -14  -1 -12   29.20   11.70
 -15  -1  12  -10.70   19.70
 -15   1 -12   24.50   13.50
 -15  -1 -12    1.40   12.10
 -15   1  12   22.80   20.90
 -16   1 -12   14.40   15.20
 -16  -1  12    4.30   22.70
 -16  -1 -12   43.00   15.80
 -16   1  12  -49.10   23.50
 -17  -1  12  -22.70   25.40
 -17   1 -12   21.90   16.90
 -17  -1 -12    4.70   16.10
 -17   1  12   23.40   26.00
   0   1  13   -2.30    5.60
   0  -1 -13    6.80    8.80
   0   1 -13    2.00    7.50
   0   1  13   13.90    8.70
   0  -1  13   -6.60    8.00
   0  -1  13    5.40    5.00
   0   1  13    0.20    3.60
   1  -1 -13   37.90    9.50
   1   1  13   43.40   10.20
   1   1  13   44.50    5.70
  -1  -1  13   59.39   11.00
   1   1  13   39.70    4.00
  -1   1 -13   30.10    9.10
  -1  -1  13   40.10    7.40
  -1   1  13   41.80    8.10
   1  -1  13   32.60    9.30
   1   1 -13   39.10    9.70
   1  -1  13   46.30    4.50
   1  -1  13   38.70    4.00
  -1   1  13   38.00    9.90
  -1  -1 -13   37.00    9.50
   2  -1 -13  199.18   15.50
  -2   1 -13  204.08   15.70
  -2  -1  13  209.68   14.80
  -2  -1  13  205.48   16.30
   2   1  13  254.27   18.30
  -2   1  13  205.68   16.50
   2   1 -13  261.37   16.20
   2  -1  13  266.37   18.10
  -2  -1 -13  227.78   17.50
  -2   1  13  220.48   16.00
   3  -1 -13   35.70    9.90
  -3  -1  13   59.29   10.70
  -3   1 -13   35.40   10.80
   3   1  13   27.00    9.90
  -3  -1  13   28.70   10.20
  -3   1  13   29.10    9.90
  -3   1  13   49.60   10.60
   3  -1  13   46.90   11.20
  -3  -1 -13   55.19   11.20
   3   1 -13   68.89   11.50
  -4   1 -13   60.79   11.90
  -4  -1  13   36.40   11.10
  -4   1 -13   52.79    9.50
   4  -1 -13   46.30   11.50
  -4  -1  13   30.90   10.50
  -4   1  13   58.49   11.80
   4   1 -13   65.39   11.10
  -4  -1 -13   67.09   10.20
  -4   1  13   27.30   11.10
  -4  -1 -13   84.39   12.30
   5  -1 -13   17.00   10.00
  -5  -1  13   34.80   11.30
  -5  -1  13    5.30    8.70
  -5   1 -13   13.50   10.80
  -5   1 -13    5.00    7.30
  -5  -1 -13    5.30   10.00
   5   1 -13    8.70    9.30
  -5   1  13    2.40    8.80
  -5   1  13    7.90   11.50
  -5  -1 -13   20.90    8.20
  -6   1 -13  378.26    9.90
   6  -1 -13  329.07   20.10
  -6   1 -13  388.86   23.60
  -6  -1  13  339.37   26.00
  -6   1 -13  388.66   19.20
  -6  -1  13  344.27   21.40
  -6  -1 -13  389.16   19.50
  -6   1  13  383.46   26.20
  -6   1  13  345.87   21.30
  -6  -1 -13  387.16   24.70
  -6  -1 -13  357.06   11.10
   6   1 -13  352.66   20.50
  -7   1 -13   32.90   14.30
  -7  -1  13   26.50   15.60
  -7   1 -13   39.40    8.90
  -7   1 -13   38.60    3.80
  -7  -1  13   45.10   12.00
  -7   1  13   29.20   12.10
  -7  -1 -13   31.80    4.20
  -7  -1 -13   46.30    9.60
  -7   1  13   57.79   16.70
  -7  -1 -13   18.00   14.50
  -8  -1  13  531.85   27.00
  -8   1 -13  490.35   22.40
  -8   1 -13  499.15   14.80
  -8  -1  13  508.15   33.10
  -8   1 -13  426.96   28.60
  -8   1  13  469.95   33.30
  -8   1  13  464.55   26.00
  -8  -1 -13  528.25   23.10
  -8  -1 -13  502.75   15.70
  -9   1 -13    1.80    4.50
  -9  -1  13   -7.90   17.60
  -9  -1  13   14.10   12.70
  -9   1 -13    2.00    8.30
  -9   1  13    5.70   12.00
  -9   1  13    1.10   17.70
  -9  -1 -13    8.30    9.70
  -9  -1 -13    8.60    5.10
 -10   1 -13    0.20    6.00
 -10   1 -13   -9.20    9.20
 -10  -1  13  -13.00   15.30
 -10   1  13  -37.70   11.10
 -10  -1 -13   -8.50    5.60
 -10  -1 -13   -7.70    9.30
 -11  -1  13   43.20   16.20
 -11   1 -13   56.19   11.90
 -11   1 -13   66.59    9.10
 -11  -1 -13   59.09    9.10
 -11  -1 -13   52.09   12.30
 -11   1  13   43.70   15.70
 -12   1 -13   24.20   13.20
 -12   1 -13   30.40    9.60
 -12  -1  13   35.40   16.70
 -12   1  13   22.90   16.90
 -12  -1 -13   28.50    9.40
 -12  -1 -13   10.30   11.90
 -13   1 -13   12.70   11.80
 -13   1 -13    1.90   10.10
 -13  -1  13   17.70   17.20
 -13  -1 -13   -2.40   10.20
 -13   1  13    1.90   17.40
 -13  -1 -13   -2.70   11.70
 -14   1 -13  -16.20   11.60
 -14  -1  13   -5.30   19.00
 -14   1 -13   12.80   12.30
 -14  -1 -13   17.30   13.50
 -14  -1 -13   -2.00   11.40
 -14   1  13  -32.90   18.40
 -15   1 -13    3.40   13.90
 -15  -1  13   15.10   24.20
 -15   1  13  -20.50   22.30
 -15  -1 -13    6.30   14.20
 -16   1 -13   35.00   15.60
 -16  -1  13   -8.50   25.90
 -16   1  13   40.10   26.20
 -16  -1 -13   30.90   17.20
   0  -1 -14   18.40    9.50
   0  -1  14    0.70    9.20
   0  -1  14   -1.70    5.50
   0   1  14    0.20    4.10
   0  -1  14    2.50    3.70
   0   1 -14    2.20    8.60
   0   1  14    3.90    6.00
   0   1  14    7.50    9.00
   1  -1 -14   34.30    9.90
  -1  -1  14   16.40    9.40
   1   1  14   19.40    3.50
   1   1  14   35.30   10.40
  -1   1 -14   13.10    9.40
  -1  -1  14    3.50    7.20
   1   1  14   11.40    5.10
  -1   1  14   24.10    7.90
   1  -1  14   12.10    3.70
  -1  -1 -14   13.30   10.50
   1   1 -14   25.50    9.90
  -1   1  14   30.10   10.70
   1  -1  14   16.90    2.90
   1  -1  14   20.90    9.30
  -2  -1  14  138.59   14.80
  -2  -1  14  171.88   17.50
   2   1  14  182.18   16.90
  -2   1 -14  161.78   17.10
   2  -1 -14  187.28   17.30
  -2  -1 -14  204.88   18.00
   2   1 -14  166.28   15.50
   2  -1  14  192.48   16.60
  -2   1  14  177.28   16.00
  -2   1  14  172.28   17.40
   3  -1 -14   13.70    9.40
  -3  -1  14    3.10    9.80
  -3  -1  14    7.10    9.00
   3   1  14  -10.00    9.80
  -3   1 -14    2.80    9.60
  -3   1  14    7.60    9.50
   3  -1  14   -2.50    9.50
  -3  -1 -14  -17.20    9.10
   3   1 -14    5.50    9.40
  -3   1  14   -2.20    9.90
  -4  -1  14    1.40    9.40
   4  -1 -14  -10.90    9.90
  -4   1 -14    6.60   11.20
  -4  -1  14   -9.00    9.80
  -4   1 -14   -4.40    7.70
  -4  -1 -14   -1.50    8.20
  -4   1  14   -5.70    8.70
   4   1 -14    4.50   10.00
  -4   1  14   15.40   11.30
  -4  -1 -14    4.20   10.80
  -5  -1  14    2.70    9.60
  -5  -1  14    9.80   11.90
  -5   1 -14   19.50    9.20
   5  -1 -14   10.40   19.30
  -5   1 -14  -16.70   10.40
  -5   1  14    2.40   10.50
   5   1 -14   -0.30   12.80
  -5  -1 -14    4.50    8.00
  -5  -1 -14    4.60   12.30
  -5   1  14   -7.00   12.20
  -6  -1  14  135.39   17.80
  -6  -1  14  189.08   20.00
  -6   1 -14  220.58   21.90
  -6   1 -14  184.58   14.60
  -6   1  14  200.78   21.60
  -6  -1 -14  228.18   22.60
  -6   1  14  215.38   19.10
  -6  -1 -14  207.28   15.40
  -6  -1 -14  197.28    7.90
  -7   1 -14  100.39    5.00
  -7   1 -14   88.99   11.90
  -7  -1  14  106.09   20.20
  -7  -1  14  101.19   15.80
  -7   1 -14  113.29   17.20
  -7   1  14  110.39   18.30
  -7  -1 -14   99.89    6.50
  -7  -1 -14  113.99   13.80
  -7   1  14  112.39   16.40
  -8   1 -14   16.60    9.80
  -8   1 -14   17.40    3.70
  -8  -1  14    6.10   14.80
  -8  -1 -14    8.00    4.10
  -8   1  14   16.70   12.00
  -8  -1 -14    0.10    9.10
  -9  -1  14   51.49   16.70
  -9   1 -14   59.99   11.90
  -9   1 -14   49.99    5.60
  -9   1  14   64.89   15.80
  -9  -1 -14   58.19   12.50
  -9  -1 -14   56.19    6.40
 -10   1 -14   23.60    6.10
 -10  -1  14   57.59   19.10
 -10   1 -14   22.10    9.70
 -10   1  14   35.10   15.20
 -10  -1 -14   30.60   11.40
 -10  -1 -14   23.80    6.40
 -11  -1  14   28.80   15.40
 -11   1 -14    3.40    9.50
 -11   1 -14    2.00    6.40
 -11  -1 -14   -2.30    6.60
 -11   1  14    9.00   15.60
 -12  -1  14   15.60   17.30
 -12   1 -14   18.90    8.30
 -12   1 -14   20.00   11.90
 -12  -1 -14   12.60    8.00
 -12   1  14   31.90   18.20
 -12  -1 -14   16.80   12.90
 -13  -1  14   -2.00   19.60
 -13   1 -14   18.20   12.90
 -13   1 -14   10.00   10.00
 -13  -1 -14    7.70    9.60
 -13   1  14  -24.70   18.50
 -13  -1 -14   20.80   12.80
 -14   1 -14   15.20   12.40
 -14  -1  14    5.00   21.50
 -14   1 -14   14.50   11.60
 -14  -1 -14   16.90   14.30
 -14  -1 -14   -3.20   11.00
 -14   1  14   -7.20   22.20
 -15  -1  14   55.09   23.90
 -15   1 -14   26.70   15.00
 -15   1  14   20.60   22.20
 -15  -1 -14   23.10   15.60
 -16   1 -14    0.40   16.60
 -16  -1  14   15.80   24.50
 -16  -1 -14  -29.50   16.60
 -16   1  14  -24.00   26.70
   0  -1  15    0.90    5.70
   0  -1 -15    1.00   10.50
   0   1  15   -6.50    8.80
   0   1  15    8.70    6.80
   0   1  15   -1.30    3.90
   0  -1  15    3.30    4.00
   0   1 -15  -15.60    9.20
   0  -1  15   14.50   10.10
   1   1  15   29.10    5.90
   1  -1 -15   45.30   11.60
  -1   1 -15   52.49   12.30
  -1  -1  15   34.30    8.60
   1   1  15   45.90   12.70
  -1  -1  15   47.10   12.60
   1   1  15   40.10    4.50
  -1   1  15   45.30   11.90
   1  -1  15   35.80    4.30
   1  -1  15   54.79   12.90
  -1  -1 -15   43.30   12.10
   1   1 -15   44.90   11.10
  -1   1  15   32.30    8.90
   1  -1  15   33.60    3.50
  -1   1  15   37.10    7.20
  -2  -1  15   -3.40    9.50
   2   1  15    6.20   11.30
  -2   1 -15    5.20    9.90
   2  -1 -15    9.50   11.20
  -2  -1  15    4.60    8.60
  -2   1  15   -9.10    8.80
  -2  -1 -15   14.30   11.40
   2   1 -15   14.50   11.20
  -2   1  15   16.90   11.30
   2  -1  15    7.40    9.70
  -3   1 -15   59.79   12.90
   3  -1 -15   77.09   12.60
  -3  -1  15   57.19   13.60
  -3  -1  15   64.59   12.10
   3   1  15   87.09   15.30
  -3   1  15   72.79   13.50
   3   1 -15   52.99   12.10
  -3   1  15   82.09   13.80
  -3  -1 -15   88.19   13.80
   3  -1  15   72.59   13.70
  -4   1 -15   82.99   15.20
  -4  -1  15   41.70   12.70
  -4  -1  15   40.10   13.30
  -4   1 -15   71.29   11.00
  -4   1  15   60.49   12.90
  -4  -1 -15   94.09   13.10
  -4   1  15   55.99   12.90
  -4  -1 -15   63.89   14.90
  -5  -1  15   34.70   12.80
  -5   1 -15   25.70   13.90
  -5   1 -15    3.90    8.40
  -5   1  15   21.90   12.20
  -5  -1 -15  -19.90   11.80
  -5  -1 -15   10.30    9.70
  -6   1 -15  243.98   17.40
  -6   1 -15  250.97   25.00
  -6  -1  15  191.68   20.70
  -6  -1 -15  214.18   16.60
  -6   1  15  189.28   20.20
  -7  -1  15   56.89   14.90
  -7   1 -15   55.79   11.40
  -7  -1 -15   55.39    5.70
  -7   1  15   61.29   16.00
  -7  -1 -15   62.59   12.20
  -8   1 -15   27.90    3.40
  -8   1 -15   23.10    9.80
  -8   1  15   28.80   14.00
  -8  -1 -15   38.70   11.50
  -8  -1 -15   24.40    4.40
  -9   1 -15  263.07    9.90
  -9   1 -15  272.67   19.90
  -9   1  15  263.87   24.50
  -9  -1 -15  278.97   11.10
  -9  -1 -15  244.48   19.80
 -10   1 -15    2.10   10.60
 -10   1 -15   -3.50    4.80
 -10  -1 -15    5.90    5.60
 -10  -1 -15    9.00   11.50
 -10   1  15    8.70   16.20
 -11   1 -15  147.09   11.10
 -11  -1  15  154.88   22.80
 -11  -1 -15  154.68   17.20
 -11  -1 -15  152.08   11.50
 -11   1  15  111.99   20.90
 -12  -1  15    4.70   17.60
 -12   1 -15   -4.70   12.10
 -12   1 -15   -4.10    7.20
 -12   1  15    2.50   16.80
 -12  -1 -15   -7.20    7.10
 -12  -1 -15   -4.70   12.60
 -13  -1  15    9.00   21.00
 -13   1 -15   30.70    9.20
 -13   1 -15   -1.90   13.30
 -13  -1 -15   48.80   15.10
 -13  -1 -15   22.20    9.80
 -13   1  15   46.90   20.40
 -14   1 -15   -5.40   13.20
 -14   1 -15   22.90   11.00
 -14  -1  15   34.00   23.20
 -14  -1 -15   12.50   14.90
 -14   1  15   10.80   21.10
 -14  -1 -15   -0.60   10.80
 -15   1 -15   61.79   17.20
 -15  -1  15   76.59   27.50
 -15  -1 -15   43.80   15.20
 -15   1  15   80.29   27.40
   0  -1  16    6.20    6.40
   0   1  16    1.00    4.40
   0   1 -16   30.70   12.00
   0  -1  16    6.40    4.30
   0  -1 -16   28.00   14.00
   0  -1  16   12.60   10.50
   0   1  16    2.70    7.60
   0   1  16    4.90    9.90
  -1   1 -16    3.40   11.30
   1   1  16   49.20   13.40
   1   1  16   51.69    6.50
   1   1  16   56.79    5.60
  -1  -1  16   45.30    9.40
  -1  -1  16   48.70   14.00
  -1   1  16   52.09    7.20
  -1   1  16   56.99   14.00
  -1  -1 -16   50.69   12.80
   1  -1  16   51.79    5.90
  -1   1  16   48.20   10.00
   1   1 -16   38.00   14.20
   1  -1  16   43.40   12.70
   1  -1  16   53.49    4.50
   2   1  16   34.60   12.60
  -2  -1  16   36.80   13.40
  -2   1 -16   42.00   12.30
  -2   1  16    8.70   10.90
  -2  -1 -16    2.90   14.20
   2  -1  16   27.70   12.20
   3   1  16   20.40   13.20
  -3   1 -16   20.50   13.30
  -3  -1  16   -0.90   10.80
  -3   1  16   20.90   12.60
   3  -1  16    7.40   12.60
  -4   1 -16   19.70   10.40
  -4  -1  16   18.20   12.10
  -4   1  16   33.10   13.30
  -4  -1 -16   24.30   10.30
  -5   1 -16   52.29   10.90
  -5  -1  16   40.70   13.40
  -5   1  16   35.30   13.80
  -5  -1 -16   47.30   11.90
  -6   1 -16    1.30   10.10
  -6  -1  16   11.60   12.70
  -6  -1 -16   17.80   11.10
  -6   1  16   17.80   20.90
  -7   1 -16   18.90   10.00
  -7  -1 -16   18.00   11.50
  -8   1 -16   12.40   10.40
  -8  -1 -16   -2.70    3.50
  -8  -1 -16   -8.70    9.80
  -9   1 -16   19.20   12.00
  -9  -1 -16    5.90    4.30
  -9  -1 -16    3.60   11.70
 -10   1  16   25.10   18.30
 -10  -1 -16   19.90   12.70
 -11  -1  16   13.70   17.70
 -11   1 -16    9.80   12.80
 -11   1 -16   -3.50    5.20
 -11   1  16   26.30   19.60
 -11  -1 -16    2.50   12.50
 -11  -1 -16   -6.90    5.90
 -12  -1  16  -17.40   20.10
 -12   1 -16   11.50   13.60
 -12   1 -16    0.50    6.60
 -12  -1 -16    4.10    7.10
 -12   1  16   -5.20   20.60
 -12  -1 -16   20.00   13.00
 -13   1 -16    2.40    8.00
 -13   1 -16   -5.50   13.50
 -13  -1  16  -15.80   20.80
 -13  -1 -16    3.30    8.40
 -13  -1 -16   -0.40   14.40
 -13   1  16   27.20   21.80
 -14   1 -16    6.60   16.50
 -14  -1  16   31.40   24.20
 -14  -1 -16   43.80   10.80
 -14   1  16   48.80   27.20
 -14  -1 -16   50.79   18.00
 -15  -1  16   43.80   25.20
 -15   1 -16    7.30   16.40
 -15  -1 -16   -1.30   17.30
 -15   1  16   -7.80   27.80
   0   1  17   -2.20    4.60
   0   1  17   -9.70   11.20
   0  -1  17   -5.70    4.10
   0  -1  17   11.90   12.70
   1   1  17  307.27   10.30
   1   1  17  325.87   25.50
   1   1  17  293.17   12.40
  -1  -1  17  343.87   23.80
  -1  -1  17  330.07   14.50
  -1   1  17  315.27   23.50
   1  -1  17  290.77    9.50
  -1   1  17  313.97   14.60
   1  -1  17  330.17   23.70
   1  -1  17  312.47    8.80
  -2  -1  17  248.78   22.40
   2   1  17  332.17   24.10
   2  -1  17  284.87   23.20
  -2   1  17  267.57   23.00
  -3  -1  17  112.49   17.30
   3   1  17   66.39   16.30
  -3   1  17   88.29   16.20
   3  -1  17  110.99   17.00
  -4  -1  17   -4.30   13.80
  -4   1 -17    3.10   11.20
  -4   1  17   20.40   13.30
  -4  -1 -17   11.30   10.90
   4  -1  17   28.10   14.10
  -5   1 -17   27.10   11.50
  -5  -1  17   -5.90   13.20
  -5  -1 -17  -10.90   10.40
  -6   1 -17    3.40   11.30
  -6  -1 -17  -11.10   10.90
  -7   1 -17   -2.50   11.10
  -7  -1 -17   14.60   11.60
  -8   1 -17   12.10   11.60
  -8  -1 -17   -6.00   12.20
  -9  -1 -17   12.30   13.30
 -10   1 -17   36.60   14.80
 -10  -1  17   38.10   18.70
 -10   1  17   37.80   19.10
 -10  -1 -17   99.99   17.10
 -10  -1 -17   52.59    5.70
 -11  -1  17   95.79   23.60
 -11   1 -17   75.69   15.30
 -11   1 -17   57.29    7.60
 -11   1  17   67.59   22.00
 -11  -1 -17   87.29    8.80
 -11  -1 -17   86.39   17.20
 -12   1 -17   -7.90    5.70
 -12  -1  17    7.80   20.30
 -12   1 -17   -5.60   14.50
 -12   1  17  -26.70   19.60
 -12  -1 -17   22.40   14.90
 -13   1 -17   19.00    7.60
 -13   1 -17   25.60   16.30
 -13  -1  17   24.40   25.40
 -13  -1 -17   12.70    8.20
 -13   1  17   14.10   22.20
 -13  -1 -17   21.90   16.50
 -14  -1  17  -43.70   22.30
 -14   1 -17   28.00   17.30
 -14   1 -17   -4.90    8.80
 -14  -1 -17   13.20    9.60
 -14  -1 -17    3.10   15.80
 -14   1  17    3.90   23.50
   0  -1  18   -9.80   13.20
   0   1  18   -7.40    4.90
   0  -1  18  -10.10    4.50
   0   1  18   14.80   13.80
  -1  -1  18    2.80    6.10
   1   1  18   -7.00   13.40
  -1  -1  18    3.70   13.00
   1   1  18   -3.70    3.50
  -1   1  18    9.40    6.20
   1  -1  18   -1.40   14.00
  -1   1  18   15.90   14.80
   2   1  18   -1.50   13.50
  -2  -1  18  -13.30   12.90
  -2   1  18  -12.70   13.90
  -2   1  18    3.90    7.70
   2  -1  18   25.50   13.90
   3   1  18    2.70   15.50
  -3  -1  18  -11.40   13.80
   3  -1  18   -6.20   14.50
  -3   1  18   15.40   13.90
  -4  -1  18   15.40   15.10
  -4   1 -18   -7.80   11.40
  -4  -1 -18  -20.50   10.00
  -5   1 -18   27.50   12.30
  -5  -1 -18   18.00   12.80
  -6   1 -18   13.90   11.30
  -6  -1 -18   -8.30   10.80
  -7   1 -18   29.70   14.00
  -8   1 -18   -8.10   14.50
  -8  -1 -18  -20.50   11.30
  -9   1 -18   -3.80   11.50
  -9  -1 -18  -11.10   12.30
  -9   1  18   15.20   19.20
 -10   1 -18   -1.70   14.70
 -10  -1  18   28.40   20.50
 -10   1  18   24.30   20.50
 -10  -1 -18   -4.60   14.50
 -11   1 -18  -12.00   14.70
 -11  -1  18    1.60   20.90
 -11   1  18   -9.30   22.00
 -11  -1 -18    3.60    4.80
 -11  -1 -18   -8.00   13.80
 -12  -1  18   -2.90   23.90
 -12   1 -18  -19.60   15.60
 -12  -1 -18    9.40    5.90
 -12  -1 -18   14.60   15.70
 -12   1  18  -21.90   21.50
 -13  -1  18  -11.60   23.30
 -13   1 -18   19.50   17.20
 -13   1 -18   22.80    6.00
 -13  -1 -18   33.10    7.60
 -13   1  18   36.90   28.10
 -13  -1 -18   19.20   17.60
 -14   1 -18   25.30   16.90
 -14  -1  18   33.30   28.70
 -14   1 -18    0.90    7.70
 -14  -1 -18   19.80   17.40
 -14  -1 -18   -5.50    8.40
 -14   1  18  -15.30   25.60
   0  -1  19   -2.90    5.10
   0   1  19    9.00   15.70
   0   1  19   -0.30    5.30
   0  -1  19   -0.50   14.20
  -1  -1  19   66.99   18.40
   1   1  19   60.09    5.50
  -1  -1  19   58.89    8.00
   1   1  19   80.39   18.80
   1  -1  19   70.19   18.90
  -1   1  19   56.19   17.30
   2   1  19   59.69   17.60
  -2  -1  19   54.29   17.00
  -2  -1  19   38.20    9.00
  -2   1  19   50.19    9.20
  -2   1  19   49.40   17.90
   2  -1  19   50.09   16.40
   3   1  19  240.08   26.40
   3  -1  19  256.37   26.60
  -4   1 -19   12.60   13.00
  -4  -1 -19   13.80   13.10
  -5   1 -19   15.60   12.20
  -6  -1 -19   97.39   18.10
  -7   1 -19    2.30   14.40
  -7  -1  19  -16.40   17.50
  -7  -1 -19   33.10   14.80
  -8   1 -19  214.08   21.60
  -8  -1  19  215.98   27.40
  -8  -1 -19  189.68   20.40
  -8   1  19  197.88   42.80
  -9  -1  19   22.50   20.00
  -9   1 -19   34.30   16.10
  -9   1  19   -4.30   20.40
  -9  -1 -19   22.80   15.80
 -10  -1  19   32.90   21.00
 -10   1 -19   -0.70   15.20
 -10   1  19  -21.90   22.20
 -10  -1 -19   -2.10   14.70
 -11  -1  19   -8.90   21.40
 -11   1 -19   -1.10   16.50
 -11  -1 -19  -17.40   14.90
 -11   1  19   19.90   24.10
 -12  -1  19   27.70   23.70
 -12   1 -19    3.40   16.50
 -12  -1 -19   53.09   17.40
 -12   1  19   17.30   26.20
 -13   1 -19   41.80   19.30
 -13  -1  19   -3.80   24.70
 -13   1  19  -30.40   26.00
 -13  -1 -19    0.60   17.80
   0   1  20    8.30    6.00
   0  -1  20    0.10    5.50
   1   1  20   24.30   21.00
  -1  -1  20   41.40    7.60
  -1   1  20   25.80    7.80
  -2  -1  20   -3.80    8.30
  -2   1  20   11.30    8.90
  -3   1  20    0.40   10.10
  -4   1 -20   17.90   14.90
  -4  -1 -20   15.30   15.20
  -4   1  20   16.70   23.00
  -5  -1  20   18.80   18.20
  -5   1 -20   30.40   14.50
  -5  -1 -20    3.40   15.10
  -5   1  20    6.50   19.20
  -6  -1  20  -26.80   18.30
  -6   1 -20   -2.30   14.30
  -6  -1 -20   -8.40   13.40
  -6   1  20   34.40   18.50
  -7  -1  20   -1.50   18.80
  -7   1 -20    0.50   13.80
  -7  -1 -20   15.20   16.00
  -7   1  20   25.30   20.60
  -8  -1  20   -1.00   20.60
  -8   1 -20   -2.30   14.10
  -8   1  20  -21.80   20.40
  -8  -1 -20   18.60   16.20
  -9  -1  20  -31.80   19.20
  -9   1 -20   13.70   16.30
  -9  -1 -20   11.80   16.70
  -9   1  20  -15.70   20.90
 -10   1 -20    2.70   15.50
 -10  -1  20   10.50   22.00
 -10   1  20   40.20   24.40
 -10  -1 -20   19.90   17.00
 -11  -1  20   -1.40   26.50
 -11   1 -20    0.60   16.70
 -11   1  20   -4.70   23.40
 -11  -1 -20   24.40   18.20
 -12  -1  20   30.30   25.20
 -12   1 -20   19.10   18.30
 -12   1  20   42.70   28.60
 -12  -1 -20    5.10   18.70
   0   1  21   -9.70    6.50
  -1  -1  21  141.19   12.60
  -1   1  21  107.19   25.40
  -1   1  21  154.58   13.20
  -2  -1  21   35.70    9.90
  -2  -1  21    9.00   18.60
  -2   1  21   25.10   19.10
  -2   1  21   21.60    9.20
   3   1  21   33.50   23.00
  -3  -1  21    8.50   10.80
  -3  -1  21   12.50   18.30
  -3   1  21   15.30   13.30
  -3  -1 -21   20.10   14.80
  -3   1  21   23.90   19.90
  -4  -1  21   45.40   19.90
  -4   1 -21   64.79   17.00
  -4   1  21  110.19   23.50
  -4  -1 -21   46.50   17.60
  -5   1 -21   42.80   17.80
  -5  -1  21  -17.20   19.60
  -5  -1 -21   32.90   17.30
  -5   1  21   -1.60   18.90
  -6  -1  21  -15.50   21.10
  -6   1 -21   11.60   15.90
  -6   1  21   35.70   21.20
  -6  -1 -21   19.10   15.20
  -7   1 -21   80.09   19.00
  -7  -1  21   92.39   24.20
  -7   1  21   80.39   25.60
  -7  -1 -21  111.89   21.20
  -8   1 -21   -8.80   16.30
  -8  -1  21    2.30   21.30
  -8   1  21   21.30   22.10
  -8  -1 -21    7.80   17.50
  -9   1 -21   16.00   18.40
  -9  -1  21    9.00   23.00
  -9   1  21   79.19   26.80
  -9  -1 -21   22.40   18.40
 -10   1 -21   26.70   17.30
 -10  -1  21    8.80   24.50
 -10  -1 -21   22.10   17.60
 -10   1  21   -1.00   26.60
 -11   1 -21   28.40   18.50
 -11  -1  21  -40.00   27.00
 -11  -1 -21   34.80   19.80
 -11   1  21   32.20   26.70
 -12  -1  21   12.90   26.60
 -12   1 -21   -6.50   17.70
 -12   1  21  -16.00   28.50
 -12  -1 -21    8.00   20.60
   0   1  22   11.80   21.60
   0  -1  22   -5.20   20.40
   1   1  22   44.50   22.50
  -1  -1  22   29.00   21.90
  -1   1  22   14.40   21.80
   1  -1  22    2.10   18.90
  -1   1  22    5.00    8.30
   2   1  22   30.10   22.70
  -2  -1  22   -0.20   17.70
  -2  -1  22   19.50   21.80
  -2   1  22    9.90   20.10
   2  -1  22    6.00   22.90
  -3  -1  22   12.80   21.50
   3   1  22  -17.00   19.90
   3  -1  22   44.40   23.20
  -3  -1 -22   40.00   16.20
  -3   1  22   23.30   21.60
  -4  -1  22  -12.00   22.10
  -4   1 -22   -6.60   15.60
  -4   1  22   20.90   20.90
  -4  -1 -22   -9.90   15.90
  -5  -1  22    6.20   20.60
  -5   1 -22    4.50   16.50
  -5   1  22   13.40   23.50
  -5  -1 -22   -0.70   16.10
  -6   1 -22   51.49   19.70
  -6  -1  22   34.00   23.00
  -6  -1 -22   14.70   19.00
  -6   1  22   47.40   25.60
  -7   1 -22   30.80   19.20
  -7  -1  22  -37.60   22.60
  -7  -1 -22   35.60   19.80
  -7   1  22   15.60   23.30
  -8   1 -22   -3.20   16.20
  -8  -1  22   -7.30   24.80
  -8  -1 -22  -11.50   19.60
  -8   1  22   -2.80   23.20
  -9  -1  22  -32.20   23.10
  -9   1 -22  -24.60   18.20
  -9  -1 -22   12.40   20.20
  -9   1  22  -37.30   26.00
 -10   1 -22   14.80   19.90
 -10  -1  22    9.60   26.20
 -10   1  22   14.90   29.30
 -10  -1 -22   -3.70   19.60
 -11   1 -22    6.40   20.50
 -11  -1  22  -37.10   28.70
 -11   1  22    8.20   27.20
 -11  -1 -22   51.89   20.50
   0  -1  23   -5.90   22.20
   0   1  23   -2.80   23.00
  -1  -1  23   37.10   21.60
   1   1  23   -2.50   23.60
   1  -1  23   35.90   23.10
  -1   1  23   14.40   21.70
   2   1  23   79.59   24.40
  -2  -1  23  -20.70   22.30
   2  -1  23   44.90   24.90
  -2   1  23   55.19   24.20
  -3   1 -23   87.09   19.00
   3   1  23   33.10   25.30
  -3  -1  23   85.59   26.30
   3  -1  23   47.90   25.00
  -3  -1 -23   62.79   20.80
  -3   1  23   88.49   27.10
  -4  -1  23   59.99   24.90
  -4   1 -23   25.30   18.60
  -4  -1 -23   54.19   19.90
  -4   1  23   37.00   23.20
  -5  -1  23   71.49   27.70
  -5   1 -23   28.80   19.60
  -5  -1 -23   27.90   19.90
  -5   1  23   59.99   26.00
  -6  -1  23   64.19   28.60
  -6   1 -23   69.19   21.00
  -6  -1 -23   54.19   21.00
  -6   1  23   75.99   25.90
  -7  -1  23   33.60   28.30
  -7   1 -23   23.70   19.10
  -7  -1 -23   16.30   20.70
  -7   1  23  -19.90   25.70
  -8   1 -23   23.10   18.90
  -8  -1  23   62.09   28.90
  -8   1  23   52.99   27.30
  -8  -1 -23    9.50   21.20
  -9  -1  23   24.30   27.70
  -9   1 -23   25.30   20.40
  -9  -1 -23   44.30   20.40
  -9   1  23   59.69   29.90
 -10  -1  23   54.59   27.80
 -10   1 -23   40.00   23.30
 -10  -1 -23   31.90   22.90
 -10   1  23   15.70   29.30
   0  -1  24  -18.90   22.40
   0   1  24   -1.80   24.20
   1   1  24   88.39   28.40
  -1  -1  24  -16.10   24.80
   1  -1  24   24.90   24.40
  -1   1  24    2.50   25.00
  -2  -1  24   42.50   26.70
   2   1  24    3.60   27.30
  -2   1  24  -46.20   21.90
   2  -1  24   36.40   24.80
  -3   1 -24  -14.80   20.50
  -3  -1  24   -5.60   25.20
   3   1  24   30.00   28.20
   3  -1  24   -7.80   25.40
  -3  -1 -24  -18.50   20.70
  -3   1  24  -21.30   25.40
  -4  -1  24   -5.40   24.30
  -4   1 -24    5.30   19.40
  -4  -1 -24    0.40   19.50
  -4   1  24    3.00   23.70
  -5  -1  24   11.70   25.90
  -5   1 -24   23.90   21.90
  -5   1  24    9.90   25.90
  -5  -1 -24   15.00   21.50
  -6   1 -24    8.80   21.50
  -6  -1  24    2.70   25.20
  -6   1  24   10.10   27.20
  -6  -1 -24   15.80   20.00
  -7  -1  24  -12.60   26.30
  -7   1 -24    7.40   22.30
  -7   1  24   31.50   27.40
  -7  -1 -24   10.10   21.80
  -8   1 -24  -13.20   19.70
  -8  -1  24   -4.10   25.80
  -8  -1 -24  -19.90   21.50
  -8   1  24  -62.39   28.50
   0  -1  25   37.40   28.30
   0   1  25   28.50   26.10
   1   1  25    8.20   29.40
  -1  -1  25   19.60   26.60
  -1   1  25   50.99   29.20
   1  -1  25   38.60   28.10
  -2  -1  25   23.40   26.50
   2   1  25   22.00   28.70
   2  -1  25   40.20   29.50
  -2   1  25   38.10   27.00
  -3   1 -25   44.80   22.40
  -3  -1  25    9.00   28.90
   3   1  25   26.20   28.40
  -3   1  25   65.39   27.90
   3  -1  25   54.99   30.00
  -3  -1 -25   77.89   22.40
  -4   1 -25   -1.20   22.50
  -4  -1  25   -3.70   25.80
  -4   1  25  -30.60   25.60
  -4  -1 -25   41.30   23.90
  -5  -1  25    6.50   27.10
  -5   1 -25    1.00   22.90
  -5  -1 -25   31.50   24.20
  -5   1  25    5.20   26.10
  -6  -1  25   14.70   30.40
  -6   1 -25   51.99   23.60
  -6   1  25  -25.70   28.60
  -6  -1 -25  -25.60   21.60
  -7   1 -25    3.20   23.20
  -7  -1  25   53.39   31.70
  -7  -1 -25   32.60   23.60
  -7   1  25   -4.70   28.50
   0  -1  26   43.30   31.30
   0   1  26   13.90   27.80
   1   1  26   19.90   32.30
  -1  -1  26   -4.20   29.60
  -1   1  26  -29.60   27.30
   1  -1  26  -46.40   27.10
   2   1  26   39.80   30.50
  -2  -1  26    2.00   29.20
  -2  -1 -26   12.40   22.40
   2  -1  26   29.60   33.20
  -2   1  26   11.70   30.60
  -3  -1  26  -11.30   29.10
  -3   1 -26  -12.70   25.40
  -3  -1 -26  -10.90   25.40
  -3   1  26   -6.20   27.40
  -4   1 -26   -0.20   25.00
  -4  -1  26   64.79   29.40
  -4  -1 -26    0.70   25.20
  -4   1  26  -10.90   27.90
  -5  -1  26  -40.00   30.50
  -5   1 -26    9.90   24.00
  -5   1  26  -20.80   30.80
  -5  -1 -26    8.60   25.10
   0  -1  27    9.80   30.30
   0  -2   0    0.40    0.40
   0   2   0    0.50    0.40
  -1  -2   0    0.10    0.80
   1   2   0    1.20    1.00
  -1   2   0   -0.60    0.30
   1   2   0   -0.20    0.50
   1  -2   0   -0.10    0.30
  -1  -2   0    0.80    0.50
  -2   2   0 6363.56  137.69
  -2  -2   0 6335.57  138.09
   2   2   0 6570.54  140.09
  -2  -2   0 6616.84  139.89
   2   2   0 6360.96  138.09
  -3  -2   0    0.10    1.40
  -3   2   0    2.10    2.40
   3   2   0    2.20    2.90
  -3   2   0    1.30    1.40
   3  -2   0    0.20    1.20
  -3  -2   0   -2.00    2.40
   3   2   0    0.80    1.50
   4  -2   0  481.05   16.80
  -4   2   0  535.75   14.10
   4   2   0  535.95   17.90
  -4  -2   0  524.25   14.40
   4  -2   0  533.25   14.00
   4   2   0  560.34   14.50
  -4  -2   0  525.15   17.50
  -4   2   0  529.65   17.50
  -5   2   0    0.70    2.60
   5   2   0    1.40    4.00
  -5  -2   0   -1.10    4.00
   5  -2   0   -2.00    1.90
  -5   2   0   -0.50    3.90
   5   2   0   -2.90    2.20
   5  -2   0   -5.30    3.90
  -5  -2   0    4.60    2.50
  -6  -2   0   72.89    5.70
  -6  -2   0   75.89    9.00
   6  -2   0   86.49    5.70
   6   2   0   87.69    9.80
  -6   2   0   92.09    9.70
   6  -2   0   68.09    8.30
   6   2   0   80.69    6.20
  -6   2   0   77.49    5.50
  -7  -2   0   -0.60    3.40
   7   2   0    1.00    3.40
   7  -2   0    7.60    5.80
  -7   2   0   -1.00    6.00
  -7   2   0    3.50    3.40
   7  -2   0   -1.20    3.20
  -7  -2   0   -0.90    6.10
   7   2   0   -5.50    5.70
   8  -2   0  258.77   11.50
   8   2   0  268.97   12.20
   8  -2   0  279.17   17.70
  -8  -2   0  274.07   12.00
   8   2   0  277.67   17.60
  -8   2   0  263.37   17.70
  -8  -2   0  270.07   17.40
  -8   2   0  281.17   11.80
   9  -2   0    1.00    4.50
   9   2   0   -6.30    4.70
  -9  -2   0   -3.30    4.30
  -9   2   0   -9.70    8.40
   9   2   0   -5.10    8.50
  -9   2   0   -0.90    4.90
  -9  -2   0  -11.90    8.00
 -10  -2   0   69.29   12.60
  10   2   0   45.20   11.50
  10  -2   0   55.19    7.50
 -10   2   0   55.19   12.40
 -10   2   0   70.09    8.50
 -10  -2   0   78.79    9.20
  10   2   0   51.09    7.50
 -11   2   0    3.60   11.90
  11   2   0   14.80    7.20
  11   2   0   -8.40   11.40
  11  -2   0    5.00    6.50
 -11  -2   0  -17.30   11.50
 -11   2   0    4.20    6.30
 -11  -2   0  -10.70    5.80
 -12   2   0  237.98   25.50
 -12  -2   0  259.77   16.50
  12   2   0  239.68   24.90
 -12   2   0  248.08   15.20
  12  -2   0  181.18   15.20
 -12  -2   0  226.68   25.10
 -13   2   0    1.30   16.50
  13   2   0   -7.30   14.60
 -13  -2   0   10.70   17.40
 -13  -2   0  -14.90    8.10
 -13   2   0   -9.30    8.40
  14   2   0  292.07   31.30
 -14  -2   0  272.97   19.20
 -14   2   0  276.87   20.20
 -14  -2   0  270.47   27.90
 -14   2   0  341.87   32.30
 -15  -2   0    1.90   12.90
 -15   2   0   -5.70   20.70
 -15  -2   0    8.70   20.90
 -16   2   0   -2.80   14.00
 -16  -2   0   16.30   13.50
 -17  -2   0  -18.00   16.30
 -17   2   0  -10.40   14.80
 -18   2   0    5.80   19.40
 -18  -2   0   30.70   18.60
 -19   2   0  -11.70   21.70
 -19  -2   0  -12.10   22.20
   0  -2  -1    0.40    0.50
   0   2  -1    0.90    0.40
   0  -2   1    0.40    0.40
   0   2   1    0.40    0.70
   0   2  -1    0.00    0.40
   0   2   1    0.10    0.40
   0  -2  -1   -0.80    0.70
   0  -2   1    0.00    0.40
   2   2   1 1466.85   33.50
  -2  -2   1 1489.25   35.30
   2  -2  -1 1497.75   33.20
  -2  -2   1 1493.55   33.50
  -2   2  -1 1468.05   32.60
  -2  -2  -1 1495.55   34.30
  -2   2   1 1439.16   33.30
   2   2  -1 1537.15   35.60
   2  -2   1 1443.76   32.70
   2   2  -1 1491.55   33.30
  -2   2   1 1486.55   35.40
  -2  -2  -1 1483.25   33.40
  -3  -2   1  126.79    5.30
   3  -2  -1  133.49    5.10
  -3   2  -1  124.99    6.60
   3   2   1  129.59    5.30
  -3   2  -1  128.69    4.60
  -3  -2   1  131.19    7.50
  -3  -2  -1  122.69    6.70
  -3   2   1  127.09    5.30
  -3   2   1  137.89    7.70
   3   2  -1  130.29    7.60
   3  -2   1  125.69    4.70
   3   2  -1  141.49    5.40
  -3  -2  -1  128.59    5.10
   4  -2  -1  183.28    6.70
  -4   2  -1  175.48    9.20
  -4   2  -1  167.48    6.20
  -4  -2   1  175.88    9.90
   4  -2  -1  183.68    9.90
   4   2   1  176.58    7.00
  -4  -2   1  169.18    7.00
   4  -2   1  163.28    6.20
  -4   2   1  176.78   10.10
   4   2  -1  182.58   10.30
  -4  -2  -1  177.18    9.10
   4   2  -1  183.88    6.80
  -4   2   1  170.68    7.00
  -4  -2  -1  170.58    6.70
  -5   2  -1  321.07   14.00
   5  -2  -1  310.37   14.40
  -5   2  -1  309.77   10.00
  -5  -2   1  321.17   14.70
   5   2   1  305.77   11.90
  -5  -2   1  317.77   11.00
   5  -2  -1  320.17   10.40
   5   2  -1  325.47   15.10
  -5  -2  -1  335.27   14.20
  -5   2   1  324.57   14.70
  -5  -2  -1  325.97   10.60
   5  -2   1  335.57   10.40
  -6   2  -1  498.95   14.60
   6  -2  -1  508.85   14.90
   6   2   1  493.25   15.40
  -6   2  -1  483.35   19.20
  -6  -2   1  479.15   19.70
  -6  -2   1  467.35   15.40
   6  -2  -1  492.95   19.90
   6   2  -1  490.15   14.90
   6   2  -1  473.95   19.90
  -6  -2  -1  486.35   15.10
  -6   2   1  454.55   19.70
  -6  -2  -1  485.35   19.20
   6  -2   1  496.95   15.00
  -6   2   1  510.75   15.50
   7   2   1   21.00    4.30
   7   2   1   19.80    6.80
  -7   2  -1   21.20    6.70
   7  -2  -1   16.80    4.30
  -7  -2   1   18.50    4.40
  -7  -2   1    7.60    6.60
  -7   2  -1   17.60    3.90
   7  -2  -1    6.20    6.80
  -7   2   1   17.90    7.50
  -7  -2  -1   12.80    3.70
   7  -2   1    8.90    5.60
  -7   2   1   19.20    4.60
   7  -2   1   21.70    4.40
   7   2  -1   20.90    4.20
  -7  -2  -1   13.00    6.10
   7   2  -1   19.40    7.50
   8   2   1  176.68    9.70
  -8   2  -1  169.48    9.10
   8  -2  -1  164.38   14.80
  -8  -2   1  175.78   10.10
  -8  -2   1  173.98   15.70
   8   2   1  160.48   14.80
  -8   2  -1  157.48   14.60
   8  -2  -1  177.78    9.50
  -8  -2  -1  179.98   14.80
  -8  -2  -1  178.08    9.40
   8   2  -1  160.48   15.70
  -8   2   1  175.18   10.40
  -8   2   1  170.48   16.00
   8  -2   1  201.48   10.00
   8   2  -1  178.78    9.50
   9  -2  -1   63.09   11.80
  -9   2  -1   41.60   10.40
  -9   2  -1   46.20    6.30
   9  -2  -1   68.59    7.40
  -9  -2   1   41.70   10.90
  -9  -2   1   55.99    7.20
   9   2   1   49.50   11.60
   9   2   1   57.59    7.20
  -9   2   1   46.40    6.90
   9   2  -1   50.79    6.70
  -9   2   1   41.00   10.90
   9  -2   1   54.99    7.20
  -9  -2  -1   61.09   11.30
   9   2  -1   41.10   11.20
  -9  -2  -1   59.09    7.30
 -10   2  -1  206.18   12.40
  10   2   1  212.08   12.60
  10  -2  -1  203.68   12.20
 -10   2  -1  246.58   20.90
 -10  -2   1  219.58   13.00
 -10  -2   1  208.28   20.20
  10   2   1  206.08   18.60
  10   2  -1  189.48   20.10
  10   2  -1  246.38   13.30
 -10  -2  -1  234.38   19.90
 -10   2   1  213.48   13.30
  10  -2   1  206.68   11.80
 -10   2   1  265.67   21.70
 -10  -2  -1  230.68   13.00
  11   2   1   44.40   13.50
 -11   2  -1   33.70    7.90
  11   2   1   18.30    7.60
 -11   2  -1   25.30   13.00
  11  -2  -1   33.70    7.20
 -11  -2   1   43.70   14.80
 -11  -2   1   28.80    8.40
 -11  -2  -1   47.10    8.50
  11   2  -1   31.00   12.60
 -11   2   1   20.60   13.00
  11   2  -1   30.20    8.80
 -11   2   1   34.50    8.30
  11  -2   1   24.40    8.00
 -11  -2  -1   30.00   12.80
  12  -2  -1    5.60    7.40
 -12  -2   1   18.20    8.00
 -12  -2   1    1.70   14.40
 -12   2  -1   26.30    8.50
  12   2   1   14.20   12.80
 -12   2  -1   -7.30   13.70
 -12  -2  -1    6.00   13.20
  12   2  -1   28.80   13.90
  12  -2   1   25.50    9.10
 -12   2   1   12.30    7.50
 -12   2   1  -13.70   13.90
 -12  -2  -1   29.00    8.40
 -13   2  -1  -13.90   15.40
  13   2   1    7.70   14.50
 -13   2  -1   -9.40    8.00
 -13  -2   1   -8.60   16.70
 -13  -2   1    2.00    9.00
  13   2  -1  -12.80   14.30
 -13  -2  -1    3.90    9.10
 -13  -2  -1   -3.00   16.80
 -13   2   1   14.50   10.40
 -13   2   1   -1.80   17.20
 -14   2  -1   39.00   19.50
 -14   2  -1   81.99   13.70
  14   2   1   64.09   19.00
 -14  -2   1   45.10   21.00
 -14  -2   1  107.59   14.30
 -14  -2  -1   52.59   19.40
 -14   2   1   49.70   21.90
 -14  -2  -1   94.39   13.70
 -14   2   1   48.40   11.80
  14   2  -1   58.49   19.30
 -15  -2   1   37.90   13.30
 -15  -2   1   30.40   22.90
 -15   2  -1   31.70   20.40
 -15   2   1   60.19   14.40
 -15   2   1   23.90   21.40
 -15  -2  -1   53.29   13.50
 -15  -2  -1   18.80   19.90
 -16   2  -1   39.20   15.40
 -16  -2   1   31.50   15.10
 -16   2   1   39.40   16.00
 -16  -2  -1   31.00   14.40
 -17  -2   1   65.59   17.90
 -17   2  -1   39.30   16.60
 -17   2   1   15.90   17.40
 -17  -2  -1   30.10   17.10
 -18   2  -1   -1.90   19.40
 -18  -2   1   40.30   22.00
 -18   2   1   30.40   20.30
 -18  -2  -1   -8.30   20.20
 -19  -2   1  -34.10   22.10
 -19   2  -1   18.50   22.90
 -19   2   1    8.20   22.30
 -19  -2  -1   42.70   23.40
   0  -2   2   56.49    2.20
   0  -2  -2   48.70    2.90
  -1  -2   2   61.49    3.10
  -1  -2   2   61.79    3.70
   1   2   2   59.29    2.50
   1   2   2   59.39    3.10
   1  -2  -2   65.69    3.20
  -1   2  -2   55.89    2.90
   1   2  -2   56.39    2.90
  -1  -2  -2   50.49    2.30
  -1   2   2   60.99    3.20
  -1  -2  -2   58.59    3.00
   1   2  -2   62.59    3.80
   1  -2   2   63.59    3.00
   2  -2  -2 3414.66   73.69
  -2  -2   2 3520.65   75.79
  -2   2  -2 3240.08   72.79
  -2  -2   2 3322.57   73.69
   2   2   2 3338.97   73.69
   2   2   2 3362.06   73.79
   2   2  -2 3395.66   73.59
   2   2  -2 3409.96   75.89
  -2   2   2 3482.15   75.99
  -2   2   2 3337.07   73.79
  -2  -2  -2 3330.07   73.49
  -2  -2  -2 3273.97   73.59
   2  -2   2 3252.27   72.89
   3   2   2 1461.65   35.50
  -3   2  -2 1469.05   33.60
   3   2   2 1462.95   34.60
  -3  -2   2 1583.44   37.80
  -3   2  -2 1485.15   35.20
  -3  -2   2 1414.06   34.60
   3  -2  -2 1513.15   34.50
  -3  -2  -2 1458.05   34.30
  -3   2   2 1463.45   37.50
  -3  -2  -2 1560.64   35.60
  -3   2   2 1447.66   34.60
   3   2  -2 1487.35   34.40
   3  -2   2 1426.56   33.80
   3   2  -2 1462.85   37.60
   4  -2  -2   13.30    4.30
   4  -2  -2   18.90    3.20
  -4  -2   2   20.20    5.00
   4   2   2   10.10    3.40
  -4   2  -2   10.50    2.10
   4   2   2   12.10    2.80
  -4   2  -2    8.70    3.30
  -4  -2   2    5.80    3.10
  -4   2   2    9.40    3.10
   4   2  -2   12.60    4.50
  -4  -2  -2   14.00    2.80
   4   2  -2   15.70    2.90
  -4   2   2   16.90    5.20
  -4  -2  -2   16.60    3.80
   4  -2   2   12.40    2.50
  -5   2  -2  108.69    5.70
   5  -2  -2  124.79    6.40
  -5  -2   2  118.69    6.70
  -5   2  -2  115.99    8.60
   5   2   2   93.59    8.30
   5  -2  -2   87.59    9.50
  -5  -2   2  106.49    9.60
   5  -2   2  110.49    5.90
  -5  -2  -2  110.89    8.40
   5   2  -2  112.99   10.40
  -5   2   2  106.89   10.30
  -5   2   2  102.29    6.50
   5   2  -2  102.69    6.00
  -5  -2  -2  108.49    5.90
  -6   2  -2  275.07   10.00
   6  -2  -2  272.17   10.30
  -6  -2   2  253.27   15.30
  -6   2  -2  295.57   14.20
   6   2   2  278.97   11.30
  -6  -2   2  267.77   11.10
   6  -2  -2  262.37   15.30
  -6   2   2  274.77   11.10
   6  -2   2  288.37   13.50
  -6   2   2  309.57   16.50
   6   2  -2  299.97   10.90
   6   2  -2  270.67   15.60
   6  -2   2  269.47   10.60
  -6  -2  -2  284.67   10.60
  -6  -2  -2  276.27   14.00
   7  -2  -2   34.90    9.00
   7  -2  -2   47.10    5.50
  -7   2  -2   44.10    8.10
  -7  -2   2   35.30    9.00
  -7  -2   2   41.30    5.70
  -7   2  -2   36.40    4.90
   7   2   2   41.80    5.60
   7   2  -2   42.00    5.20
  -7   2   2   44.80    9.20
   7  -2   2   45.30    5.50
   7   2  -2   32.10    8.80
  -7  -2  -2   22.80    7.80
  -7  -2  -2   38.40    5.10
  -7   2   2   39.10    5.60
  -8   2  -2    9.00    4.20
   8  -2  -2    7.50    4.10
   8   2   2    9.00    4.60
  -8  -2   2   10.00    4.90
   8   2   2    4.30    6.60
  -8  -2   2  -13.20    7.60
   8  -2  -2   10.80    8.30
  -8   2  -2    3.00    6.90
  -8   2   2    7.60    8.90
  -8  -2  -2    9.20    4.10
  -8  -2  -2   17.90    7.40
   8   2  -2   10.70    5.00
  -8   2   2   10.70    5.10
   8   2  -2    0.00    8.50
   8  -2   2    9.40    4.70
   9  -2  -2  734.83   31.10
  -9  -2   2  711.33   23.90
  -9   2  -2  712.03   29.20
  -9   2  -2  754.42   22.70
   9  -2  -2  733.13   22.50
  -9  -2   2  771.02   31.40
   9   2   2  698.93   23.70
  -9  -2  -2  745.13   29.30
   9  -2   2  729.63   23.20
   9   2  -2  745.63   31.80
  -9   2   2  744.33   31.20
   9   2  -2  778.22   23.10
  -9  -2  -2  725.53   22.90
  -9   2   2  749.42   24.00
 -10  -2   2  116.39   11.00
 -10  -2   2  144.19   17.80
  10   2   2  117.29   11.40
 -10   2  -2  112.29   14.40
  10  -2  -2  120.79    9.50
 -10   2  -2  125.89   10.20
  10  -2   2  115.39   10.70
 -10   2   2  105.49   10.40
  10   2  -2  116.79   16.20
 -10   2   2   99.99   15.30
  10   2  -2  105.19   10.80
 -10  -2  -2  130.59   10.70
 -10  -2  -2  134.49   15.10
 -11  -2   2   14.40   13.10
  11   2   2   14.90   10.80
 -11   2  -2   -3.60   10.40
 -11   2  -2    4.80    5.90
  11  -2  -2   -1.10    6.20
  11   2   2    1.90    7.60
 -11  -2   2   -4.10    6.20
 -11   2   2  -11.30    6.80
 -11  -2  -2   -3.20    6.00
  11  -2   2    3.00    7.30
 -11  -2  -2   -7.30   10.30
  11   2  -2    0.90    6.80
  11   2  -2    5.50   11.90
 -11   2   2    2.30   12.60
  12  -2  -2   51.89   11.00
 -12  -2   2   66.39   10.70
  12   2   2   33.60   14.10
 -12   2  -2   33.40   14.30
 -12   2  -2   48.60    9.40
 -12  -2   2   56.39   17.30
  12   2  -2   35.60   15.20
 -12  -2  -2   42.70    8.90
  12  -2   2   66.49   11.40
 -12  -2  -2   47.90   14.70
 -12   2   2   45.80   16.60
 -12   2   2   48.60   10.20
  13   2   2    2.10   14.10
 -13  -2   2   23.10    9.80
 -13   2  -2  -32.30   14.40
 -13  -2   2   -6.30   16.60
 -13   2  -2   -2.20    8.30
 -13   2   2    3.60    9.00
 -13  -2  -2    0.60    8.70
 -13   2   2  -17.60   16.40
 -13  -2  -2  -11.90   14.60
  13   2  -2    0.80   15.20
 -14  -2   2    3.70   11.70
 -14   2  -2    7.00   10.10
 -14   2  -2    5.20   17.50
 -14  -2   2    7.50   20.10
 -14  -2  -2    9.30    9.70
 -14  -2  -2   11.30   18.50
  14   2  -2  -21.90   16.90
 -14   2   2   12.60   10.70
 -14   2   2   -5.70   19.70
 -15  -2   2   54.19   23.90
 -15  -2   2   76.29   15.80
 -15   2  -2   29.60   18.90
 -15  -2  -2   45.00   12.70
 -15   2   2   48.20   14.80
 -15   2   2   37.80   24.00
 -15  -2  -2   46.00   19.70
 -16  -2   2   72.29   16.90
 -16   2  -2   56.19   15.90
 -16  -2  -2   60.69   14.60
 -16   2   2   78.19   16.30
 -17  -2   2   72.79   19.00
 -17   2  -2   53.29   17.60
 -17   2   2   46.70   20.20
 -17  -2  -2   21.40   15.90
 -18  -2   2   20.90   20.70
 -18   2  -2   22.20   19.40
 -18   2   2   -4.60   19.90
 -18  -2  -2   30.10   19.00
 -19   2  -2   48.50   24.70
 -19  -2   2   53.09   24.10
 -19  -2  -2   66.19   23.00
 -19   2   2    4.00   23.00
   0  -2   3   32.80    2.10
   0   2  -3   32.40    2.90
   0  -2  -3   28.20    3.10
   0   2   3   26.30    2.10
   0   2   3   28.90    3.20
   0   2  -3   31.40    2.40
   0  -2   3   30.30    2.70
  -1  -2   3  230.48    7.90
  -1   2  -3  217.58    7.20
   1  -2  -3  217.28    7.50
   1   2   3  209.98    8.00
   1   2   3  228.38    6.00
  -1  -2   3  218.28    7.40
   1   2  -3  216.98    7.20
   1  -2   3  214.38    7.30
  -1  -2  -3  209.88    7.90
  -1   2   3  210.48    7.50
   1   2  -3  225.98    8.10
  -1  -2  -3  225.28    6.00
  -2  -2   3 2616.74   59.59
   2   2   3 2622.54   57.89
   2   2   3 2503.75   56.69
  -2  -2   3 2533.75   57.89
  -2   2  -3 2581.64   57.89
  -2   2  -3 2498.65   56.89
   2  -2  -3 2626.74   57.99
   2   2  -3 2627.34   57.79
  -2   2   3 2566.64   58.09
  -2   2   3 2629.54   59.99
   2   2  -3 2633.74   59.99
   2  -2   3 2513.45   56.99
  -2  -2  -3 2505.75   57.59
  -2  -2  -3 2577.64   56.49
   3   2   3  730.63   18.70
  -3   2  -3  707.03   17.70
  -3   2  -3  686.13   18.00
  -3  -2   3  730.63   21.50
   3   2   3  703.93   18.60
  -3  -2   3  652.43   18.70
   3  -2  -3  737.33   18.80
   3   2  -3  705.13   21.60
  -3  -2  -3  716.33   18.30
   3  -2   3  657.93   17.70
  -3   2   3  664.73   18.70
  -3  -2  -3  690.83   18.40
  -3   2   3  723.93   21.60
   3   2  -3  692.83   18.40
   4  -2  -3   32.60    3.90
  -4  -2   3   24.90    4.20
   4   2   3   31.70    4.40
  -4   2  -3   29.20    3.20
  -4  -2   3   24.80    5.90
   4  -2  -3   37.00    6.50
   4   2   3   26.60    3.80
  -4   2  -3   27.80    3.90
  -4  -2  -3   21.70    3.80
   4   2  -3   42.10    6.70
  -4   2   3   37.90    6.40
  -4   2   3   29.40    4.60
   4   2  -3   28.30    3.80
   4  -2   3   33.40    3.70
   5  -2  -3   16.40    6.10
  -5  -2   3   28.30    4.50
  -5  -2   3   34.00    7.00
  -5   2  -3   13.80    4.10
   5   2   3   24.40    5.30
   5   2   3   19.70    4.00
   5   2  -3   17.50    6.20
  -5   2   3   25.80    6.30
  -5   2   3   26.40    4.60
  -5  -2  -3   23.20    3.80
   5   2  -3   28.00    4.00
  -5  -2  -3   27.90    4.80
   5  -2   3   23.70    3.80
   6   2   3    6.00    3.70
  -6  -2   3    3.30    6.50
   6  -2  -3    1.70    3.60
  -6   2  -3    8.20    3.00
   6   2   3    7.40    5.00
  -6   2  -3    0.80    4.60
  -6  -2   3    7.20    4.10
   6  -2  -3    1.50    5.70
  -6   2   3    4.50    6.50
  -6   2   3   15.00    4.40
   6   2  -3    4.50    6.20
  -6  -2  -3    7.60    3.20
  -6  -2  -3    5.20    4.60
   6  -2   3    5.70    3.20
   6   2  -3    5.20    3.50
  -7  -2   3   11.10    7.40
   7   2   3    5.90    6.00
  -7  -2   3    3.90    4.50
   7  -2  -3   -2.50    6.60
  -7   2  -3    7.80    3.60
   7   2   3    7.60    4.40
   7  -2  -3    5.20    4.00
  -7   2  -3    7.10    5.50
  -7   2   3    9.50    7.30
   7   2  -3    4.20    3.70
  -7  -2  -3    4.40    3.40
   7   2  -3   -3.70    7.00
  -7  -2  -3    1.60    6.10
  -7   2   3    4.50    4.60
   7  -2   3   -2.30    3.50
  -8   2  -3  278.27   11.50
   8   2   3  266.67   16.70
   8  -2  -3  250.77   18.10
  -8  -2   3  277.07   13.90
  -8  -2   3  268.47   19.00
  -8   2  -3  282.47   16.80
   8  -2  -3  295.07   12.30
   8   2   3  267.57   12.70
   8   2  -3  237.38   19.10
  -8   2   3  309.37   14.10
   8   2  -3  251.57   11.80
  -8  -2  -3  269.37   11.90
   8  -2   3  271.07   12.60
  -8   2   3  283.77   19.20
  -8  -2  -3  264.17   16.30
   9   2   3  227.48   17.50
   9   2   3  234.48   12.80
   9  -2  -3  252.07   11.90
  -9  -2   3  216.28   13.20
  -9   2  -3  238.28   11.50
   9  -2  -3  198.38   19.30
  -9   2  -3  259.47   18.00
  -9  -2   3  240.58   20.00
  -9   2   3  233.88   13.10
   9  -2   3  264.77   12.40
   9   2  -3  230.08   12.00
  -9  -2  -3  240.88   17.80
  -9   2   3  260.87   21.30
  -9  -2  -3  269.47   12.00
   9   2  -3  237.48   21.10
  10   2   3   60.39    9.40
 -10   2  -3   43.10   10.90
 -10  -2   3   64.09    9.10
 -10   2  -3   47.30    6.80
  10  -2  -3   67.39    8.10
 -10  -2   3   77.99   14.40
  10   2   3   67.79   12.70
 -10   2   3   33.50   13.20
  10  -2   3   58.09    8.60
 -10   2   3   49.60    8.70
  10   2  -3   80.49   15.30
  10   2  -3   62.19    8.00
 -10  -2  -3   41.80   10.90
 -10  -2  -3   61.49    8.00
 -11   2  -3   -5.60   10.60
 -11  -2   3  -10.00    6.90
  11   2   3   -4.60    7.60
 -11   2  -3    1.90    6.10
  11   2   3   16.70   10.80
  11  -2  -3    2.50    6.90
 -11  -2  -3    6.20    6.60
 -11   2   3    2.10   14.00
  11   2  -3   13.80   13.10
 -11   2   3    7.70    7.70
 -11  -2  -3   24.10   11.80
  11  -2   3   -1.90    7.20
  11   2  -3   -8.90    6.60
 -12   2  -3  114.09   11.90
 -12  -2   3   97.79   13.50
 -12   2  -3  114.49   17.20
 -12  -2   3  148.99   21.80
  12   2   3  102.99   17.40
 -12   2   3  104.89   21.00
 -12  -2  -3  105.89   18.60
  12   2  -3  138.59   23.50
  12  -2   3  109.19   13.30
 -12   2   3  135.79   14.10
 -12  -2  -3  110.09   11.90
  13   2   3   34.30   15.80
 -13   2  -3   26.60    9.20
 -13  -2   3   31.30   19.70
 -13  -2   3   36.20   12.00
 -13   2  -3   50.49   16.00
 -13  -2  -3   36.10   15.70
 -13  -2  -3   50.09   10.50
 -13   2   3   26.30   19.30
 -13   2   3   42.80   11.10
 -14  -2   3   -2.30   23.80
 -14   2  -3   17.70   18.70
 -14   2  -3   14.40    9.50
 -14  -2  -3   -6.90   16.60
  14   2  -3   18.20   23.60
 -14   2   3   11.50   11.20
 -14   2   3    7.70   21.40
 -14  -2  -3    3.90    9.70
 -15   2  -3  -12.70   20.40
 -15  -2   3   -0.90   14.00
 -15  -2   3    6.40   24.30
 -15   2   3   36.90   34.80
 -15  -2  -3   16.10   11.20
 -15   2   3   10.00   13.40
 -15  -2  -3    4.70   18.50
 -16  -2   3  -23.70   14.10
 -16   2  -3   13.80   14.00
 -16   2   3    0.60   14.20
 -16  -2  -3   33.30   14.10
 -17  -2   3   41.40   19.50
 -17   2  -3   15.60   15.10
 -17   2   3  -41.90   18.00
 -17  -2  -3   -2.20   16.10
 -18  -2   3   23.30   21.90
 -18   2  -3   -3.70   16.80
 -18  -2  -3    1.10   16.70
 -18   2   3   27.00   21.70
   0  -2  -4  798.22   20.70
   0  -2   4  762.82   20.00
   0   2   4  799.12   18.80
   0  -2   4  793.32   18.60
   0   2  -4  767.22   19.80
   0   2   4  758.42   20.60
   0   2  -4  778.52   19.00
  -1   2  -4  546.45   12.20
  -1  -2   4  558.84   15.40
  -1   2  -4  568.84   15.20
   1   2   4  511.05   15.80
   1  -2  -4  569.44   15.70
   1   2   4  535.85   13.00
  -1  -2   4  518.45   15.10
   1   2  -4  543.25   15.70
  -1  -2  -4  536.75   15.90
   1  -2   4  541.45   15.20
  -1   2   4  539.65   15.50
  -1  -2  -4  547.35   13.20
   1   2  -4  543.95   15.10
   2   2   4  975.90   22.70
  -2   2  -4  959.40   24.80
  -2   2  -4  933.21   23.80
   2  -2  -4  974.00   24.90
  -2  -2   4  973.30   25.00
  -2  -2   4 1004.30   26.30
  -2  -2  -4  974.60   25.90
  -2   2   4  965.60   26.50
   2   2  -4  986.60   26.70
  -2  -2  -4  980.70   24.60
  -2  -2  -4  956.60   22.50
   2   2  -4 1019.20   25.00
  -2   2   4  998.20   25.30
   3   2   4   98.89    5.40
  -3  -2   4   98.09    6.50
   3  -2  -4   96.79    6.20
  -3   2  -4   93.39    5.20
   3   2   4  108.09    6.00
  -3  -2   4  111.59    8.40
  -3   2  -4   97.29    4.80
   3  -2   4   99.39    5.60
  -3  -2  -4  103.59    5.00
   3   2  -4  102.39    6.10
  -3   2   4   96.59    8.40
  -3  -2  -4  105.29    6.00
   3   2  -4  103.49    8.60
  -3   2   4   94.39    6.50
   4  -2  -4   39.90    6.90
   4   2   4   49.10    5.20
  -4   2  -4   46.40    5.00
  -4  -2   4   48.60    7.00
   4   2   4   48.70    5.00
   4  -2  -4   51.39    5.40
  -4   2  -4   52.59    4.60
  -4  -2   4   42.50    5.30
  -4  -2  -4   49.20    4.90
  -4   2   4   55.99    6.00
  -4   2   4   61.19    8.10
   4   2  -4   52.09    7.20
   4  -2   4   49.00    4.70
  -4  -2  -4   56.19    5.00
  -5   2  -4  712.43   19.30
   5   2   4  678.53   20.40
   5  -2  -4  713.83   24.90
   5   2   4  703.53   21.40
   5  -2  -4  732.73   20.60
  -5  -2   4  760.62   25.40
  -5   2  -4  689.83   21.00
  -5  -2   4  697.73   21.00
   5   2  -4  725.23   20.30
  -5  -2  -4  715.13   21.10
   5  -2   4  698.23   20.00
  -5  -2  -4  678.23   19.80
  -5   2   4  705.43   21.00
   5   2  -4  710.13   25.40
  -5   2   4  724.73   25.40
   6  -2  -4   78.69    6.70
   6  -2  -4   88.39   10.60
  -6   2  -4   84.19    6.00
  -6   2  -4   85.99    8.60
   6   2   4   92.69    9.10
   6   2   4   91.89    7.50
  -6  -2   4   82.99    7.60
  -6  -2   4   95.19   11.60
  -6  -2  -4   91.69    6.50
  -6   2   4   88.09   11.00
  -6  -2  -4   82.09    8.50
  -6   2   4   80.19    8.20
   6  -2   4   74.69    6.70
   6   2  -4   65.59    9.70
   6   2  -4   80.19    6.70
  -7   2  -4  120.39    7.20
   7   2   4  126.29   11.50
  -7   2  -4  129.99   11.30
  -7  -2   4  119.89    9.30
   7  -2  -4  131.79    8.60
   7  -2  -4  160.98   15.50
   7   2   4  122.19    8.70
  -7  -2   4  139.09   14.00
  -7  -2  -4  121.59    7.80
  -7   2   4  163.08   15.70
   7  -2   4  126.29    8.90
  -7   2   4  133.29   10.10
   7   2  -4  121.59    8.30
  -7  -2  -4  129.39   11.00
   8   2   4  779.22   24.80
   8  -2  -4  787.42   23.60
  -8   2  -4  804.92   22.60
  -8  -2   4  782.92   31.10
   8   2   4  776.32   27.70
  -8  -2   4  771.12   25.00
   8  -2  -4  753.12   32.30
  -8   2  -4  797.92   27.60
   8   2  -4  737.63   37.20
  -8   2   4  741.93   24.60
  -8  -2  -4  771.12   22.90
  -8  -2  -4  776.12   27.10
   8  -2   4  745.63   23.80
  -8   2   4  773.22   31.30
   8   2  -4  810.62   23.60
  -9  -2   4  190.38   13.60
  -9   2  -4  195.18   10.70
   9   2   4  194.38   12.10
   9   2   4  195.38   16.20
  -9   2  -4  205.28   16.30
   9  -2  -4  197.58   11.00
  -9  -2   4  241.88   20.50
   9  -2   4  190.58   12.10
  -9   2   4  184.48   19.90
  -9  -2  -4  195.18   11.10
  -9   2   4  218.38   13.80
   9   2  -4  198.28   20.50
  -9  -2  -4  190.68   16.00
   9   2  -4  168.48   11.00
  10   2   4  113.59   12.50
  10  -2  -4  138.99   11.50
 -10  -2   4  126.79   18.10
 -10   2  -4  128.69    9.30
 -10  -2   4  150.58   13.60
 -10   2  -4  133.29   14.60
  10   2   4  151.48   16.70
 -10   2   4  109.99   16.70
 -10  -2  -4  153.68   16.50
 -10  -2  -4  143.59   10.80
  10   2  -4  131.69   10.80
  10  -2   4  129.39   11.00
  10   2  -4  142.59   18.70
 -10   2   4  115.89   12.00
  11  -2  -4   50.09    9.00
 -11   2  -4   58.99    8.30
  11   2   4   45.10   10.40
 -11  -2   4   18.70   25.30
 -11  -2   4   40.30    9.50
 -11   2  -4   51.79   12.60
  11   2   4   54.59   13.20
  11   2  -4   65.29   16.60
 -11   2   4   57.19   10.50
  11  -2   4   52.49    9.20
  11   2  -4   46.90    9.30
 -11   2   4   56.19   15.80
 -11  -2  -4   52.19   12.50
 -11  -2  -4   70.99    9.20
 -12   2  -4  125.49   17.90
  12   2   4   39.00   13.60
 -12  -2   4   68.49   11.70
 -12  -2   4  134.29   21.80
 -12   2  -4   85.29   10.40
 -12   2   4   96.39   13.70
 -12  -2  -4   92.99   15.00
  12  -2   4   77.19   12.20
 -12  -2  -4   87.19   10.80
  12   2  -4   73.49   19.40
 -12   2   4   40.50   31.00
 -13  -2   4   56.09   21.40
 -13   2  -4   35.50    8.80
 -13  -2   4   37.40   12.50
  13   2   4   27.00   15.50
 -13   2  -4   41.20   15.20
 -13   2   4   29.70   19.70
 -13  -2  -4   16.10    9.00
  13   2  -4   53.09   20.20
 -13  -2  -4   32.50   14.40
 -13   2   4   65.39   13.00
 -14  -2   4   31.50   22.30
 -14   2  -4   51.09   19.50
 -14   2  -4   51.49   10.80
 -14  -2   4   30.60   14.70
 -14  -2  -4   35.40   10.50
  14   2  -4   40.80   21.80
 -14   2   4   79.69   25.70
 -14  -2  -4   39.90   17.80
 -14   2   4   54.89   14.90
 -15  -2   4  101.79   32.40
 -15   2  -4   76.09   20.50
 -15  -2   4   85.69   16.90
 -15  -2  -4   95.39   14.40
 -15   2   4   84.29   16.80
 -15  -2  -4   89.09   21.00
 -16   2  -4   81.09   15.50
 -16  -2   4   50.19   17.50
 -16   2   4   62.49   17.20
 -16  -2  -4   72.59   15.70
 -17  -2   4   21.00   19.70
 -17   2  -4   37.50   16.60
 -17   2   4   60.79   19.40
 -17  -2  -4   38.90   16.30
 -18   2  -4   22.00   18.10
 -18  -2   4   15.00   21.40
 -18   2   4    0.80   21.10
 -18  -2  -4   24.70   18.50
   0  -2  -5 6262.27  134.39
   0  -2   5 6099.59  131.59
   0   2  -5 6108.09  133.49
   0   2  -5 6084.79  132.29
   0   2   5 6139.19  131.79
   0   2   5 6085.29  134.49
   0  -2   5 5960.90  133.69
  -1   2  -5 2449.35   52.39
   1   2   5 2405.96   52.69
  -1  -2   5 2305.57   55.69
  -1  -2   5 2425.36   55.49
  -1   2  -5 2430.16   55.59
   1   2   5 2367.06   56.59
   1  -2  -5 2490.05   56.19
   1  -2   5 2350.96   55.79
   1   2  -5 2396.96   55.59
  -1   2   5 2361.76   56.29
  -1  -2  -5 2407.56   56.39
  -1   2   5 2490.35   56.29
   1   2  -5 2429.36   55.99
  -1  -2  -5 2440.16   53.09
  -2  -2   5  104.69    7.10
  -2  -2   5  100.89    7.60
   2  -2  -5   97.19    6.80
  -2   2  -5  113.69    7.00
   2   2   5  101.99    4.20
  -2  -2  -5   99.09    6.30
  -2   2   5   99.79    7.00
  -2   2   5  105.59    8.00
   2  -2   5   96.99    7.00
   2   2  -5   93.59    6.50
   2   2  -5   78.19    8.90
  -2  -2  -5  102.09    7.80
  -2  -2  -5   91.69    4.00
  -3  -2   5   76.59    8.10
  -3  -2   5   62.39    6.30
  -3   2  -5   73.69    3.90
  -3   2  -5   77.49    6.80
   3   2   5   60.89    4.50
   3   2   5   83.19    5.80
   3  -2  -5   66.59    6.10
  -3   2  -5   75.19    5.30
  -3  -2  -5   74.99    8.70
  -3  -2  -5   65.49    6.80
  -3  -2  -5   69.49    4.00
  -3   2   5   78.09    8.00
   3   2  -5   76.49    6.10
  -3   2   5   69.79    6.80
   4   2   5   17.30    5.00
  -4  -2   5   23.60    4.70
   4  -2  -5   24.80    4.50
  -4  -2   5   34.60    7.00
   4   2   5   28.00    4.00
  -4   2  -5   19.90    3.40
  -4  -2  -5   28.40    4.20
   4   2  -5   26.20    6.60
   4  -2   5   23.70    3.80
   4   2  -5   25.10    4.40
  -4   2   5   17.20    6.10
  -4  -2  -5   24.40    3.40
  -4   2   5   22.80    4.80
   5  -2  -5  956.60   26.50
   5   2   5  997.70   26.50
  -5   2  -5 1003.80   25.50
  -5   2  -5  964.40   26.00
   5   2   5  978.10   26.70
  -5  -2   5  954.40   31.00
  -5  -2   5  925.61   27.10
   5  -2  -5  934.81   35.30
  -5  -2  -5  932.41   25.80
  -5   2   5  907.91   26.90
  -5  -2  -5  956.50   25.90
   5   2  -5  983.20   31.90
  -5   2   5  991.50   31.70
   5   2  -5  988.50   26.60
  -6  -2   5  221.08   15.60
   6  -2  -5  229.18   10.80
   6  -2  -5  216.28   15.50
   6   2   5  228.48   11.90
  -6   2  -5  203.88   11.40
  -6  -2   5  223.48   12.10
   6   2   5  196.78   11.10
  -6   2  -5  231.08    9.70
   6   2  -5  224.78   10.60
  -6  -2  -5  218.48   11.10
  -6   2   5  213.78   11.40
  -6  -2  -5  224.18   10.40
   6  -2   5  211.88   10.40
  -6   2   5  248.88   17.00
   6   2  -5  219.98   16.50
   7  -2  -5 1105.69   37.60
  -7  -2   5 1136.49   37.10
   7  -2  -5 1054.19   29.90
  -7   2  -5 1082.09   28.50
  -7   2  -5 1031.30   31.30
   7   2   5 1063.39   31.80
  -7  -2   5 1054.19   31.10
   7   2   5 1053.19   30.60
   7   2  -5 1111.29   30.20
   7  -2   5 1048.60   29.60
  -7  -2  -5 1065.49   31.40
  -7   2   5 1106.69   37.10
   7   2  -5 1072.99   37.50
  -7   2   5 1024.90   30.90
  -7  -2  -5 1067.69   29.20
   8   2   5  192.68   11.80
  -8  -2   5  186.38   12.40
   8   2   5  193.78   14.50
  -8  -2   5  191.08   18.90
  -8   2  -5  195.18   13.90
  -8   2  -5  212.38   10.30
   8  -2  -5  176.58   19.00
   8  -2  -5  202.88   12.10
  -8  -2  -5  197.28   10.30
   8   2  -5  208.08   11.20
  -8   2   5  177.88   12.10
   8   2  -5  169.48   18.30
  -8  -2  -5  187.28   14.00
   8  -2   5  184.38   11.70
  -8   2   5  179.88   18.70
   9   2   5  100.09   11.50
   9   2   5  111.69   11.20
   9  -2  -5  114.39   10.60
  -9  -2   5  115.59   12.10
  -9   2  -5   97.49    8.50
  -9   2  -5   93.19   11.50
  -9  -2  -5  108.69    8.80
   9  -2   5  124.89   10.70
  -9   2   5   97.59   15.50
  -9  -2  -5   92.89   11.80
   9   2  -5   81.89   15.00
  -9   2   5  101.29   11.20
   9   2  -5   97.29    9.50
 -10  -2   5    3.50    7.10
  10  -2  -5   12.30    6.70
 -10   2  -5    8.90    5.70
  10   2   5   12.00    7.70
 -10   2  -5   16.00    9.50
 -10  -2   5   -6.20   11.90
  10   2   5   16.00    9.20
 -10   2   5    6.10    8.30
 -10  -2  -5    8.50    5.80
  10   2  -5   14.90   12.70
  10  -2   5    7.00    7.60
  10   2  -5    2.80    6.40
 -10  -2  -5   14.00    9.20
 -10   2   5    7.90   22.00
 -11   2  -5    3.90   10.50
  11   2   5   38.30   12.30
 -11  -2   5    8.30   15.90
  11   2   5   22.20    9.90
  11  -2  -5   16.90    8.30
 -11   2  -5   12.40    6.20
 -11  -2   5   21.50    9.30
 -11  -2  -5   25.00   11.00
 -11   2   5    9.10    8.60
  11   2  -5    5.90   15.20
  11  -2   5   29.60    9.90
 -11   2   5    1.50   14.60
 -11  -2  -5   16.00    6.60
 -12  -2   5   44.50   17.90
 -12   2  -5   54.09    9.10
 -12  -2   5   46.20   12.20
 -12   2  -5   48.60   14.30
  12   2   5   27.70   12.80
  12   2  -5   49.60   18.40
 -12   2   5   55.39   11.40
 -12  -2  -5   51.29    9.40
 -12  -2  -5   23.10   12.10
  12  -2   5   54.39   12.40
 -12   2   5   31.90   17.90
 -13  -2   5   13.20   19.40
 -13   2  -5   23.60    8.70
 -13   2  -5   -9.60   14.70
 -13  -2   5   35.30   13.10
 -13   2   5   49.90   21.40
  13   2  -5   32.10   21.00
 -13   2   5   21.40   12.10
 -13  -2  -5   11.80    8.10
 -13  -2  -5   15.60   14.20
 -14   2  -5   88.09   19.50
 -14   2  -5  100.19   13.20
 -14  -2   5  118.99   26.90
 -14  -2   5   76.49   15.40
 -14  -2  -5   71.09   18.20
 -14   2   5   30.80   23.60
  14   2  -5   77.09   22.90
 -14  -2  -5   84.99   13.10
 -15   2  -5   15.30   12.40
 -15   2  -5   20.00   18.70
 -15  -2   5   14.50   15.00
 -15  -2  -5    1.10   10.30
 -15   2   5   10.10   15.80
 -15  -2  -5  -21.60   18.90
 -16   2  -5    8.50   12.50
 -16  -2   5   24.10   16.70
 -16  -2  -5   25.80   12.60
 -16   2   5   25.20   17.20
 -17   2  -5   30.40   15.40
 -17  -2   5   26.50   19.60
 -17   2   5   54.59   20.80
 -17  -2  -5  -10.00   13.80
 -18   2  -5   -1.10   18.30
 -18  -2   5  -24.30   20.90
 -18  -2  -5   -5.90   17.50
 -18   2   5    7.60   22.70
   0   2  -6 6029.70  131.39
   0  -2   6 5947.71  131.79
   0   2   6 5942.21  129.09
   0  -2  -6 6221.98  132.39
   0   2   6 6175.88  130.49
   0  -2   6 6034.60  129.09
   0   2  -6 5939.41  129.89
   0   2   6 5384.96  134.89
  -1   2  -6 1577.24   38.90
  -1   2  -6 1750.92   41.60
   1  -2  -6 1740.93   42.10
  -1  -2   6 1666.83   42.20
   1   2   6 1703.93   38.00
  -1  -2   6 1731.83   41.10
   1   2  -6 1716.43   41.40
   1  -2   6 1729.23   36.50
   1  -2   6 1686.13   41.70
  -1   2   6 1717.23   41.90
  -1  -2  -6 1747.83   42.50
   1   2  -6 1667.53   41.50
  -2   2  -6  752.22   21.30
   2   2   6  745.83   17.40
  -2  -2   6  726.43   21.90
   2  -2  -6  716.73   21.20
   2   2   6  707.13   22.60
  -2  -2   6  746.53   21.60
   2   2  -6  748.23   22.60
   2   2  -6  752.22   21.10
  -2  -2  -6  706.63   20.60
  -2   2   6  732.83   21.60
  -2  -2  -6  730.93   17.50
  -2   2   6  733.03   22.50
  -2  -2  -6  719.73   22.20
   2  -2   6  700.33   21.40
  -3   2  -6  130.49    8.70
   3  -2  -6  126.29    8.10
   3   2   6  126.79    5.50
  -3  -2   6  134.49    9.90
  -3   2  -6  127.79    4.50
  -3  -2   6  127.79    8.30
   3   2  -6  126.99    7.80
  -3   2   6  122.99    8.30
  -3  -2  -6  133.19    5.10
  -3  -2  -6  127.39    7.50
   3   2  -6  133.29   10.30
  -3   2   6  119.19   10.40
   4  -2  -6 1536.55   37.50
   4   2   6 1425.26   36.90
  -4   2  -6 1429.46   37.70
  -4   2  -6 1409.66   35.60
  -4  -2   6 1389.06   37.30
   4   2   6 1448.36   34.40
  -4  -2   6 1444.66   40.30
  -4   2  -6 1459.05   33.60
  -4   2   6 1395.16   37.40
  -4  -2  -6 1420.56   36.40
   4   2  -6 1448.36   36.80
  -4  -2  -6 1422.76   33.80
  -4   2   6 1414.56   40.40
   4   2  -6 1437.96   40.90
  -5  -2   6   38.90    6.70
   5   2   6   44.90    6.20
  -5   2  -6   43.90    5.00
   5  -2  -6   28.30    7.80
  -5  -2   6   41.30    8.50
   5   2   6   43.70    5.30
   5  -2  -6   53.09    6.70
  -5   2  -6   41.50    5.10
  -5  -2  -6   40.80    5.50
  -5  -2  -6   42.00    4.70
   5  -2   6   42.60    5.80
  -5   2   6   38.10    6.50
  -5   2   6   48.70    8.80
   5   2  -6   34.50    8.10
   5   2  -6   36.70    5.80
  -6  -2   6    0.20    5.20
   6   2   6    5.70    4.70
   6   2   6   10.50    4.80
   6  -2  -6   11.20    7.50
  -6   2  -6   10.30    4.20
   6  -2  -6    3.30    5.00
  -6   2  -6    4.90    4.20
   6   2  -6   -5.50    6.80
  -6   2   6   12.10    5.80
  -6  -2  -6    9.80    4.10
   6  -2   6    8.70    4.50
  -6  -2  -6    3.80    4.30
   6   2  -6   13.20    5.00
  -6   2   6   11.60    8.50
  -7  -2   6   78.39    9.10
   7  -2  -6   77.59    8.40
  -7   2  -6  101.19    7.30
  -7  -2   6  111.49   13.90
  -7   2  -6  108.49   10.10
   7   2   6  102.39    9.20
   7   2   6   83.79    8.80
   7  -2  -6   89.19   12.80
   7   2  -6   60.09   11.50
  -7  -2  -6   86.89    7.70
  -7   2   6   76.99    9.00
   7  -2   6   99.19    8.90
   7   2  -6   94.89    8.70
  -7  -2  -6   89.19    9.30
  -8   2  -6   15.10    5.30
   8   2   6   16.70    7.20
   8  -2  -6   23.20    6.50
  -8  -2   6   17.50   10.30
  -8  -2   6    6.30    6.30
  -8   2  -6   18.70    6.80
   8   2   6   10.40    7.00
  -8   2   6   17.30   10.90
   8   2  -6    6.90   10.40
   8  -2   6   25.20    6.70
  -8  -2  -6   20.00    5.20
  -8  -2  -6    9.80    6.40
   8   2  -6   21.80    6.20
  -8   2   6    8.00    6.20
   9   2   6  191.48   15.60
  -9  -2   6  191.78   21.80
   9  -2  -6  158.28   11.70
  -9   2  -6  172.48   10.70
  -9  -2   6  168.88   13.90
  -9   2  -6  212.08   15.80
   9   2   6  184.08   14.10
  -9  -2  -6  167.28   14.50
   9   2  -6  199.88   13.00
   9   2  -6  207.48   21.60
  -9   2   6  181.08   14.50
   9  -2   6  210.88   13.30
  -9   2   6  178.38   20.50
  -9  -2  -6  192.18   11.70
 -10  -2   6   71.89   11.30
 -10   2  -6   73.89   12.40
  10  -2  -6   71.99   10.00
 -10   2  -6   76.99    8.30
 -10  -2   6   99.69   17.30
  10   2   6   79.89   12.30
  10   2   6   59.39   11.00
  10  -2   6   72.69   10.40
  10   2  -6   64.29    9.30
 -10  -2  -6   72.39   11.40
  10   2  -6   43.40   14.90
 -10  -2  -6   75.49    9.00
 -10   2   6   84.39   11.80
 -10   2   6   84.19   17.00
  11   2   6   -3.50   10.40
 -11   2  -6   -5.90   10.20
 -11   2  -6   -6.80    5.90
 -11  -2   6    3.40    8.50
  11   2   6   -7.10    9.80
 -11  -2   6   26.00   16.50
 -11   2   6   -3.90    9.40
  11  -2   6  -12.30    9.50
 -11   2   6   12.20   15.80
 -11  -2  -6    3.00    6.20
 -11  -2  -6   -7.10    9.60
  11   2  -6  -28.70   14.30
 -12  -2   6   12.50   10.30
  12   2   6   23.30   13.20
 -12   2  -6    6.50    7.20
 -12   2  -6    3.50   12.20
 -12  -2   6   28.20   17.80
 -12   2   6   17.30   10.50
 -12  -2  -6   27.40   12.70
 -12   2   6    0.20   17.30
  12   2  -6   31.60   17.60
 -12  -2  -6   23.70    8.30
 -13  -2   6  -31.80   11.30
 -13   2  -6   -2.30   13.80
 -13   2  -6   -7.40    8.30
 -13  -2   6  -23.70   20.00
  13   2  -6   17.20   20.00
 -13   2   6   24.80   20.60
 -13  -2  -6   -1.00    8.20
 -13  -2  -6   12.90   13.70
 -13   2   6    0.90   12.20
 -14  -2   6    4.40   22.20
 -14   2  -6   -2.70    9.40
 -14  -2   6    7.30   14.30
 -14   2  -6  -14.90   16.10
 -14   2   6  -32.70   22.80
  14   2  -6    0.70   21.30
 -14   2   6    0.80   13.20
 -14  -2  -6   -8.00   15.90
 -15  -2   6    3.50   16.10
 -15   2  -6   17.00   10.70
 -15   2  -6   -8.80   18.70
 -15  -2  -6    5.90   10.90
 -15  -2  -6  -40.90   20.10
 -15   2   6  -24.60   14.70
 -16  -2   6   69.39   19.40
 -16   2  -6   74.19   15.80
 -16  -2  -6  124.69   17.80
 -16   2   6   90.89   20.20
 -17   2  -6  -17.20   14.80
 -17  -2   6  -17.60   19.50
 -17   2   6    7.10   20.80
 -17  -2  -6    8.40   15.30
 -18  -2   6   14.10   24.50
 -18   2  -6   -9.30   18.10
 -18  -2  -6   16.80   17.80
 -18   2   6   24.30   22.70
   0  -2   7  989.10   24.30
   0   2   7  980.40   24.10
   0   2  -7  995.60   26.90
   0   2   7  962.20   27.80
   0   2   7  983.50   25.60
   0   2  -7  971.10   25.20
   0  -2   7  968.50   27.40
  -1  -2   7    2.40    3.10
  -1   2  -7    1.10    2.00
  -1  -2   7    6.30    4.00
   1   2   7    5.70    1.70
   1  -2  -7    6.90    4.70
  -1   2  -7    5.30    4.10
   1   2   7    4.30    4.40
   1   2  -7    6.60    3.50
   1  -2   7    4.10    4.50
  -1   2   7    4.20    4.00
   1   2  -7    3.60    4.80
  -1   2   7    7.60    4.20
   1  -2   7    4.40    1.00
   1  -2   7    4.50    1.20
  -2  -2   7  224.78   13.80
   2   2   7  282.17    7.80
   2  -2  -7  261.07   11.70
  -2  -2   7  290.77   12.20
  -2   2  -7  269.57   12.20
   2   2   7  298.97   13.50
   2   2  -7  280.07   12.90
  -2  -2  -7  277.47    8.10
   2   2  -7  276.47   11.90
  -2  -2  -7  276.17   13.00
  -2   2   7  284.27   13.60
   2  -2   7  274.37   12.60
  -2   2   7  268.47   12.20
  -3  -2   7   69.59    9.20
  -3   2  -7   73.19    2.50
  -3   2  -7   80.49    9.50
   3   2   7   70.89    4.20
   3  -2  -7   75.39    7.40
  -3  -2   7   71.59    7.40
  -3   2  -7   60.19    6.40
   3   2  -7   58.19    7.80
  -3  -2  -7   71.79    3.80
  -3   2   7   77.09    8.20
   3   2  -7   76.19    7.30
  -3  -2  -7   75.89    8.20
  -3  -2  -7   63.89    6.40
  -4  -2   7   35.50    7.30
   4   2   7   47.10    4.20
  -4   2  -7   47.90    5.50
  -4   2  -7   48.10    7.10
   4  -2  -7   44.60    6.40
  -4   2  -7   43.90    3.80
  -4  -2   7   37.90    6.70
  -4   2   7   30.20    5.90
  -4  -2  -7   45.20    4.10
   4   2  -7   49.30    8.40
   4   2  -7   56.19    6.90
  -4  -2  -7   40.90    5.80
  -4   2   7   45.30    9.20
  -4  -2  -7   39.60    7.10
   5   2   7   47.40    5.30
   5  -2  -7   56.29    7.30
  -5   2  -7   52.99    6.10
   5   2   7   54.59    7.40
  -5   2  -7   56.89    8.30
  -5  -2   7   57.59    9.50
  -5  -2   7   44.00    7.20
  -5   2  -7   56.59    6.00
  -5   2   7   57.99    8.20
   5   2  -7   67.49    7.60
  -5  -2  -7   52.19    6.30
  -5  -2  -7   47.30    5.20
  -5   2   7   61.49   10.20
   5   2  -7   56.69    9.70
   6   2   7   26.50    6.50
  -6   2  -7   28.90    5.40
   6  -2  -7   12.60    5.70
  -6  -2   7   27.50    7.10
   6   2   7   22.80    5.30
  -6  -2   7   21.90    8.70
  -6   2  -7   26.90    5.40
   6   2  -7   32.30    9.30
   6  -2   7   29.00    6.30
   6   2  -7   17.20    5.60
  -6   2   7   12.60    6.20
  -6   2   7   29.60    9.50
  -6  -2  -7   44.00    6.30
  -6  -2  -7   21.40    4.60
  -7   2  -7   78.69    8.00
  -7   2  -7  106.39   10.80
  -7  -2   7  110.59   13.80
   7  -2  -7   88.99    9.40
  -7  -2   7  105.79   10.90
   7   2   7   90.19   10.00
   7   2   7   98.89    9.90
  -7   2   7   81.39    9.80
  -7  -2  -7  104.09    9.00
   7   2  -7   93.29   10.10
  -7  -2  -7  115.19    9.40
  -7   2   7  114.39   14.80
   7   2  -7   90.49   13.40
   7  -2   7  107.19   10.10
   8  -2  -7   73.59    9.20
  -8  -2   7   57.49    9.20
   8   2   7   60.99    9.00
  -8   2  -7   69.99    7.60
  -8  -2   7   50.09   13.40
   8   2   7   67.49    9.20
   8   2  -7   56.89    8.10
  -8   2   7   75.19   10.20
  -8   2   7   69.29   14.60
  -8  -2  -7   67.29    8.00
   8   2  -7   48.50   12.70
  -8  -2  -7   50.99    8.10
   8  -2   7   61.19    8.40
   9   2   7   84.69   10.50
  -9   2  -7   89.79    9.20
   9  -2  -7   65.29    9.40
   9   2   7   90.09   11.60
  -9  -2   7   79.59   11.20
  -9  -2   7  119.79   18.40
  -9   2   7   54.89   14.90
  -9  -2  -7   90.79    9.10
   9   2  -7   77.19    9.70
  -9  -2  -7   99.69   11.40
   9  -2   7   86.39   10.30
   9   2  -7   74.19   15.60
  -9   2   7   87.79   11.80
 -10  -2   7   -2.10   13.00
  10   2   7   10.60    8.70
 -10  -2   7   20.70    8.60
  10  -2  -7    5.30    8.00
  10   2   7    7.40    8.80
 -10   2  -7    0.80    5.60
 -10   2   7   14.70    9.30
 -10   2   7  -15.90   13.30
 -10  -2  -7    0.30    5.90
  10   2  -7   -2.90    7.70
  10  -2   7    9.80    8.50
  10   2  -7  -23.80   13.00
 -10  -2  -7    2.30    8.60
 -11   2  -7   -2.30   12.50
 -11  -2   7   26.30   11.20
  11   2   7   13.90   11.70
 -11   2  -7   21.10    6.50
 -11  -2   7   19.40   17.00
 -11   2   7   20.60   10.10
  11   2  -7   29.80   16.80
 -11   2   7   44.30   17.70
  11  -2   7   46.40   10.20
 -11  -2  -7   11.20    7.00
 -11  -2  -7    4.90    9.80
 -12   2  -7   13.10    7.80
 -12   2  -7   20.90   14.30
 -12  -2   7   21.00   10.90
 -12  -2   7   18.80   18.30
 -12   2   7   -3.60   17.80
 -12   2   7   15.40   11.60
  12   2  -7   14.40   17.70
 -12  -2  -7    1.10   11.70
 -12  -2  -7   22.70    8.00
 -13   2  -7  -23.40   14.50
 -13   2  -7   15.00    7.80
 -13  -2   7  -20.50   20.60
 -13   2   7   -7.80   22.10
 -13  -2  -7    5.20    8.50
 -13   2   7  -14.40   11.00
  13   2  -7    9.00   21.00
 -13  -2  -7  -26.30   13.10
 -14   2  -7   39.00   10.70
 -14  -2   7   41.00   15.50
 -14  -2   7   30.10   25.50
 -14   2  -7    7.40   21.20
 -14   2   7  -26.20   24.40
 -14  -2  -7   25.80   16.80
 -14  -2  -7   35.00   13.00
 -14   2   7   10.50   14.50
 -15   2  -7   40.10   11.50
 -15  -2   7   10.80   15.10
 -15  -2  -7   47.80   13.20
 -15   2   7   50.29   16.70
 -16   2  -7   -3.20   12.70
 -16  -2   7    7.40   17.90
 -16  -2  -7   -4.00   13.10
 -16   2   7   -0.40   17.80
 -17  -2   7   37.10   22.90
 -17   2  -7    0.40   15.40
 -17  -2  -7  -13.60   15.30
 -17   2   7  -12.20   18.90
 -18   2  -7  -13.70   17.70
 -18  -2   7   15.40   22.50
 -18   2   7   24.30   25.70
 -18  -2  -7   -3.50   16.70
   0  -2   8  201.48    8.30
   0  -2   8  184.78   11.00
   0   2   8  184.18   11.50
   0   2   8  199.58    7.80
   0   2   8  194.88    9.30
   0   2  -8  182.78    8.80
   0  -2  -8  195.78   11.30
   0   2  -8  208.08   10.80
  -1  -2   8  289.87   13.40
   1   2   8  318.87   10.90
  -1  -2   8  305.57   12.40
  -1   2  -8  332.97   13.90
   1   2   8  317.97   14.30
   1  -2  -8  317.37   13.70
   1   2   8  335.17    9.40
  -1  -2  -8  344.47   14.70
  -1   2   8  353.26   13.90
  -1   2   8  332.87   14.70
   1   2  -8  319.87   13.30
   1  -2   8  307.17    8.80
   1  -2   8  333.37   13.90
   1   2  -8  298.17   13.00
   1  -2   8  344.27    8.20
   2  -2  -8  202.58   10.90
   2   2   8  200.28   12.00
   2   2   8  208.38    6.30
  -2   2  -8  204.58   10.90
  -2  -2   8  189.28   11.20
  -2  -2   8  191.98   11.50
  -2  -2  -8  209.68    7.10
   2  -2   8  209.28   11.90
  -2  -2  -8  203.38   11.60
   2   2  -8  190.68   10.50
  -2   2   8  208.78   12.20
   2   2  -8  172.88   11.30
  -2   2   8  211.58   11.60
  -3  -2   8  128.39   10.80
  -3   2  -8  101.49    8.80
   3   2   8  116.39    4.80
  -3   2  -8  131.39    8.00
  -3  -2   8   96.69    9.00
   3  -2  -8  138.79    9.60
  -3  -2  -8  117.89    8.30
  -3  -2  -8  116.79    9.90
   3   2  -8  102.69    8.90
   3  -2   8  104.89    9.20
  -3   2   8  130.59    9.80
   3   2  -8  104.69   10.60
  -3   2   8  114.79   11.20
   4   2   8  489.65   13.10
  -4   2  -8  480.95   11.90
  -4   2  -8  452.85   16.30
   4  -2  -8  495.65   18.40
  -4  -2   8  483.15   20.40
  -4   2  -8  480.25   18.90
  -4  -2   8  473.75   18.30
  -4   2   8  492.25   18.90
  -4  -2  -8  497.35   19.50
   4   2  -8  486.25   17.70
  -4  -2  -8  473.95   17.30
  -4   2   8  472.45   21.10
   4   2  -8  480.65   21.30
  -4  -2  -8  463.95   13.20
  -5   2  -8    0.60    5.70
   5  -2  -8   -5.00    5.20
  -5  -2   8   -2.30    6.60
  -5   2  -8    0.70    2.60
  -5   2  -8   -4.30    3.70
  -5  -2   8    0.80    5.60
   5   2   8    0.00    3.20
   5   2  -8   -3.30    6.60
   5   2  -8   -2.30    5.10
  -5   2   8   -8.40    7.50
  -5  -2  -8   -1.70    4.50
  -5   2   8    1.80    5.40
  -5  -2  -8    6.40    6.80
  -5  -2  -8   -1.60    2.60
  -6  -2   8  263.77   14.70
  -6  -2   8  251.77   18.00
  -6   2  -8  262.47   11.90
   6  -2  -8  266.97   13.80
   6   2   8  255.67   11.40
  -6   2  -8  253.37   14.80
  -6   2  -8  260.37   10.90
   6   2   8  277.77   14.50
  -6  -2  -8  270.27   17.40
  -6  -2  -8  265.57   11.00
   6   2  -8  230.58   18.30
  -6   2   8  254.47   15.50
  -6   2   8  261.17   19.20
  -6  -2  -8  259.57   12.60
   6   2  -8  226.18   13.60
   7  -2  -8  578.14   21.70
  -7   2  -8  548.45   19.10
   7   2   8  573.04   22.10
  -7  -2   8  563.34   22.80
   7   2   8  589.24   20.60
  -7  -2   8  562.44   26.90
  -7   2  -8  569.44   19.30
   7   2  -8  554.84   27.70
  -7   2   8  574.44   23.00
   7  -2   8  588.04   21.20
   7   2  -8  571.84   20.90
  -7  -2  -8  561.34   19.90
  -7   2   8  612.94   28.10
  -7  -2  -8  565.94   19.00
  -8  -2   8   68.59   13.80
  -8   2  -8   73.29    8.50
  -8  -2   8   63.79   10.40
   8  -2  -8   76.29    9.40
   8   2   8   65.89    9.80
  -8   2  -8   70.29    8.30
  -8   2   8   61.69    9.70
   8  -2   8   75.59    9.60
   8   2  -8   67.99   14.30
  -8  -2  -8   89.29    9.70
  -8   2   8   78.89   15.60
  -8  -2  -8   79.09    9.10
   8   2  -8   97.09   10.60
   9   2   8  231.08   15.70
  -9   2  -8  287.67   16.30
  -9  -2   8  236.58   24.00
  -9   2  -8  239.18   13.20
   9  -2  -8  195.38   15.40
  -9  -2   8  240.98   16.70
   9  -2   8  260.47   15.20
  -9   2   8  209.38   23.00
   9   2  -8  235.98   25.40
  -9   2   8  253.27   17.70
   9   2  -8  220.28   15.50
  -9  -2  -8  236.78   13.20
  -9  -2  -8  229.68   16.10
 -10  -2   8  204.28   17.00
 -10   2  -8  142.29   14.00
  10   2   8  161.98   15.40
  10  -2  -8  223.68   23.60
 -10  -2   8  152.68   20.00
  10   2   8  180.18   17.60
 -10   2  -8  178.08   12.50
 -10   2   8  221.68   24.20
  10  -2   8  175.38   16.10
 -10   2   8  197.18   16.50
  10   2  -8  200.68   22.90
 -10  -2  -8  184.18   17.50
 -10  -2  -8  166.18   12.90
 -11   2  -8   28.70    7.20
 -11   2  -8   20.20   10.60
 -11  -2   8   17.50   10.90
 -11  -2   8   45.90   19.10
  11   2  -8   25.80   17.00
 -11   2   8   42.80   18.10
 -11  -2  -8   30.90   12.60
 -11  -2  -8   34.50    8.80
 -11   2   8    9.60   10.50
  11  -2   8    9.00   10.00
 -12   2  -8    7.90    7.50
 -12  -2   8  -14.80   10.50
 -12   2  -8  -11.20   11.00
 -12  -2   8    7.20   18.90
 -12  -2  -8    1.50    7.60
  12   2  -8   18.70   18.00
 -12   2   8  -16.40   19.20
 -12  -2  -8   -9.60   12.80
 -12   2   8  -12.90   10.50
 -13  -2   8   12.20   12.90
 -13  -2   8   21.80   23.40
 -13   2  -8   23.10    9.70
 -13   2  -8   28.80   14.00
 -13  -2  -8   38.90   15.40
 -13   2   8   40.30   23.00
  13   2  -8   28.10   21.40
 -13  -2  -8   19.20    9.60
 -14  -2   8   -1.40   14.80
 -14   2  -8    1.70   14.80
 -14   2  -8    3.60    9.90
 -14  -2   8   -6.10   25.60
 -14  -2  -8    4.20    9.20
 -14   2   8   -4.40   15.30
 -14   2   8   -2.40   26.40
 -14  -2  -8    2.00   15.10
 -15   2  -8   23.60   11.80
 -15  -2   8   20.30   16.80
 -15   2  -8    7.90   21.40
 -15   2   8   12.10   16.70
 -15  -2  -8   33.90   12.50
 -16   2  -8   -8.70   12.90
 -16  -2   8   23.30   19.00
 -16   2   8  -17.20   20.20
 -16  -2  -8   -0.60   12.50
 -17  -2   8   13.10   21.20
 -17   2  -8   29.70   15.90
 -17   2   8    7.50   22.80
 -17  -2  -8  -24.40   14.30
 -18  -2   8   33.70   25.00
 -18   2  -8   -6.40   18.00
 -18   2   8   32.20   23.90
 -18  -2  -8   44.70   19.10
   0   2   9 1280.37   36.60
   0   2  -9 1269.97   33.20
   0  -2   9 1299.77   36.30
   0   2  -9 1344.77   35.80
   0   2   9 1326.97   33.80
   0   2   9 1284.07   31.60
   0  -2  -9 1313.57   36.10
   0  -2   9 1311.37   32.10
   1   2   9   28.40    4.30
  -1  -2   9   33.60    6.70
  -1   2  -9   25.10    6.10
   1  -2  -9   29.90    6.70
   1   2   9   23.40    2.80
   1   2   9   26.10    7.20
  -1  -2   9   28.70    5.20
   1  -2   9   25.30    6.60
   1  -2   9   28.50    2.60
  -1  -2  -9   21.90    6.50
  -1   2   9   30.00    6.10
   1   2  -9   30.00    5.60
   1   2  -9   17.40    5.50
   1  -2   9   23.40    2.40
  -1   2   9   21.80    6.30
  -2  -2   9  243.58   12.70
   2  -2  -9  240.88   12.80
   2   2   9  225.98   14.00
  -2   2  -9  230.98   13.10
  -2  -2   9  224.48   12.60
   2   2   9  238.18    8.50
   2   2   9  255.17    7.30
   2  -2   9  246.78   13.70
  -2  -2  -9  233.68   13.20
  -2   2   9  259.37   13.90
  -2   2   9  229.98   13.00
   2   2  -9  239.18   13.20
   2   2  -9  272.77   13.40
  -3   2  -9    1.50    5.70
   3  -2  -9    8.60    5.70
  -3   2  -9    3.40    3.70
  -3  -2   9   -8.30    5.40
  -3  -2   9   -1.60    4.80
  -3   2   9   -7.20    5.00
  -3  -2  -9    3.10    2.20
   3  -2   9    7.10    5.70
   3   2  -9    4.70    5.20
   3   2  -9    2.20    6.20
  -3  -2  -9   -7.70    5.50
  -3  -2  -9    9.40    4.70
  -3   2   9    3.90    6.30
  -4   2  -9  202.78   11.00
   4  -2  -9  170.08   12.00
  -4  -2   9  209.28   13.00
   4   2   9  194.98    6.00
  -4   2  -9  188.68   13.00
  -4  -2   9  199.18   14.70
  -4   2  -9  196.88    5.30
  -4   2   9  218.28   13.20
  -4  -2  -9  199.88    7.10
  -4  -2  -9  178.98   13.20
   4   2  -9  200.98   12.70
  -4   2   9  188.48   15.30
   4   2  -9  171.58   14.80
  -4  -2  -9  198.48   11.10
  -5  -2   9  214.28   13.50
  -5  -2   9  228.08   16.50
  -5   2  -9  215.18    7.30
   5   2   9  221.58    7.90
  -5   2  -9  189.28   10.90
  -5   2  -9  217.18   13.70
   5  -2  -9  213.18   13.10
  -5   2   9  197.78   13.30
  -5  -2  -9  202.38   11.60
  -5  -2  -9  220.58    8.20
  -5   2   9  223.18   17.20
   5   2  -9  263.67   18.00
   5   2  -9  206.48   12.70
  -5  -2  -9  190.88   14.00
  -6  -2   9  248.68   15.40
  -6   2  -9  263.17   10.10
  -6   2  -9  281.17   17.00
  -6   2  -9  264.17   13.10
  -6  -2   9  248.18   19.00
   6   2   9  254.77   10.30
   6  -2  -9  264.97   15.30
  -6  -2  -9  257.27   13.10
   6   2  -9  236.58   18.80
  -6   2   9  272.77   16.40
  -6   2   9  247.58   19.60
   6   2  -9  259.77   14.10
  -6  -2  -9  271.37   17.70
  -6  -2  -9  271.47   10.50
  -7   2  -9  353.96   19.80
  -7   2  -9  361.26   15.60
  -7  -2   9  376.56   23.20
   7   2   9  362.96   14.00
   7  -2  -9  340.67   17.00
   7   2   9  349.37   17.00
  -7   2  -9  374.86   14.00
  -7  -2   9  359.86   18.30
  -7   2   9  373.16   24.50
  -7  -2  -9  328.27   15.40
  -7  -2  -9  343.17   20.70
  -7  -2  -9  346.77   13.60
   7   2  -9  336.97   23.90
   7   2  -9  346.37   16.80
  -7   2   9  349.37   19.30
  -8  -2   9   -3.80    7.40
  -8   2  -9    1.50    5.40
   8   2   9   -2.20    6.00
  -8  -2   9   -2.10   11.40
  -8   2  -9    1.50    5.60
   8  -2  -9    0.10    7.40
  -8   2  -9   21.50    9.90
   8   2   9  -15.30    7.90
  -8  -2  -9   10.30    6.70
  -8  -2  -9   -6.80    4.80
   8  -2   9    0.40    7.70
   8   2  -9   22.10   13.40
  -8   2   9   -4.00   11.80
   8   2  -9   11.40    7.70
  -8   2   9   -6.30    7.50
  -9   2  -9   32.30    8.00
   9   2   9   43.90   10.10
   9  -2  -9   40.60    9.20
  -9  -2   9   31.70   10.00
  -9  -2   9   26.10   15.50
  -9   2  -9   33.20    7.80
   9   2  -9   40.00   14.70
  -9   2   9   16.90   14.40
  -9  -2  -9   40.80    8.10
  -9  -2  -9   46.30    8.20
  -9   2   9   22.30    9.50
   9  -2   9   62.99   10.50
   9   2  -9   36.50    9.10
  10   2   9   29.70   10.90
 -10   2  -9   32.80    7.40
 -10   2  -9   50.19    9.50
 -10  -2   9   33.90   16.90
 -10  -2   9   35.20   12.20
 -10  -2  -9   45.80    8.90
 -10   2   9   50.19   11.70
 -10  -2  -9   61.19   10.10
  10  -2   9   42.20   11.20
  10   2  -9   32.00   16.40
 -10   2   9   27.30   16.90
 -11  -2   9   16.40   18.10
 -11  -2   9   22.50   11.40
 -11   2  -9   31.00    8.70
 -11   2  -9   24.60   10.30
 -11   2   9   31.10   11.90
 -11   2   9   51.79   19.10
 -11  -2  -9   41.20    9.60
 -11  -2  -9   21.80    9.70
  11   2  -9   53.29   19.60
  11  -2   9   17.00   11.30
 -12   2  -9  126.79   13.00
 -12   2  -9  148.39   16.40
 -12  -2   9  114.49   16.70
 -12  -2   9  154.88   25.80
 -12   2   9  111.89   16.80
  12   2  -9   91.29   23.90
 -12  -2  -9  130.09   15.40
 -12   2   9  130.59   24.70
 -12  -2  -9  134.49   13.10
 -13  -2   9  -13.80   13.90
 -13   2  -9   -5.40    8.50
 -13  -2   9   10.80   24.30
 -13   2  -9    1.30   12.40
 -13   2   9    0.50   24.30
 -13  -2  -9   22.60   13.10
 -13  -2  -9    0.60    8.30
 -13   2   9    5.10   13.20
 -14   2  -9   13.20   14.80
 -14  -2   9   14.90   16.10
 -14  -2   9  -12.00   28.10
 -14   2   9   13.40   15.40
 -14  -2  -9    8.00   10.30
 -14  -2  -9   22.20   14.40
 -14   2   9   44.80   28.90
 -15   2  -9    3.50   11.20
 -15   2  -9    1.10   28.30
 -15  -2   9  -19.20   14.90
 -15  -2  -9    6.00   11.60
 -15   2   9   11.30   17.70
 -16  -2   9    3.80   20.60
 -16   2  -9    4.80   13.60
 -16   2   9  -18.30   21.10
 -16  -2  -9  -20.20   13.10
 -17   2  -9   31.20   16.50
 -17  -2   9   10.00   24.10
 -17   2   9   20.80   23.50
 -17  -2  -9   15.30   15.40
 -18  -2   9   87.99   26.50
 -18   2   9    8.20   26.70
 -18  -2  -9  -17.70   17.20
   0   2 -10  268.87   13.60
   0  -2  10  248.58   13.90
   0   2  10  266.97   10.00
   0   2  10  242.18   14.20
   0  -2  10  284.17   10.90
   0  -2 -10  309.67   14.60
   0   2  10  286.17   12.40
  -1  -2  10   33.80    7.20
  -1   2 -10   38.70    7.20
  -1  -2  10   35.30    5.90
   1  -2 -10   43.70    8.00
   1   2  10   36.00    3.80
   1   2  10   40.60    8.30
   1   2  10   43.20    5.10
   1  -2  10   37.70    3.70
   1   2 -10   34.60    6.20
   1  -2  10   43.60    3.00
  -1   2  10   40.50    6.70
  -1   2  10   41.00    8.20
   1   2 -10   47.10    7.30
  -1  -2 -10   39.60    8.20
   1  -2  10   22.80    7.30
   2   2  10    9.10    3.10
   2   2  10   10.30    6.70
  -2   2 -10   -1.00    6.10
  -2  -2  10    2.80    5.30
   2   2  10   10.30    2.10
  -2  -2  10    6.20    5.20
   2  -2 -10    9.00    5.90
   2   2 -10    9.80    6.00
  -2   2  10   13.20    6.10
  -2  -2 -10    8.60    6.30
   2  -2  10    7.40    6.40
   2   2 -10   -0.80    4.90
  -2   2  10    7.80    6.40
  -3  -2  10   33.50    7.90
  -3  -2  10   43.00    8.50
   3   2  10   21.60    7.70
   3  -2 -10   48.70    8.00
  -3   2 -10   44.30    8.30
   3   2 -10   43.20    7.70
  -3   2  10   37.90    7.80
  -3  -2 -10   39.60    8.20
   3   2 -10   21.40    7.10
   3  -2  10   49.30    8.70
  -3  -2 -10   40.10    6.80
  -3  -2 -10   43.10    3.90
  -3   2  10   31.50    7.80
  -4   2 -10   31.20    7.90
   4  -2 -10   33.60    7.70
  -4   2 -10   27.00    6.20
  -4  -2  10   26.50    7.80
  -4  -2  10   22.90    8.60
  -4   2  10   23.20    8.20
   4   2 -10    7.10    6.30
   4   2 -10   17.40    8.60
  -4  -2 -10   33.80    6.60
  -4  -2 -10   21.90    2.90
  -4   2  10   30.70    7.70
  -4  -2 -10   22.20    8.70
  -5  -2  10   -1.10    8.30
  -5   2 -10    6.60    5.00
   5  -2 -10   10.20    7.30
  -5  -2  10   -1.70    6.10
  -5   2 -10    0.80    1.70
  -5   2 -10    0.80    6.80
  -5   2  10   -2.70    8.60
  -5  -2 -10    1.90    2.40
   5   2 -10   12.80    7.30
  -5   2  10  -13.90    6.10
  -5  -2 -10    1.70    5.60
  -5  -2 -10    5.10    8.00
   5   2 -10   -1.10    8.10
  -6   2 -10  292.97   14.40
   6  -2 -10  276.07   16.20
  -6   2 -10  295.67   10.00
  -6  -2  10  284.47   17.00
  -6   2 -10  308.87   18.90
  -6  -2  10  292.37   20.90
  -6  -2 -10  307.37   10.90
  -6  -2 -10  310.07   14.90
  -6   2  10  300.87   21.30
   6   2 -10  310.37   21.40
   6   2 -10  335.07   16.60
  -6  -2 -10  336.97   20.00
  -6   2  10  301.77   17.30
  -7  -2  10   29.30   12.30
  -7  -2  10   31.00    9.60
  -7   2 -10   45.80   11.30
  -7   2 -10   42.70    5.50
  -7   2 -10   42.50    7.30
   7  -2 -10   42.00    9.40
  -7   2  10   35.10    9.50
   7   2 -10   48.60    9.20
   7   2 -10   14.10   11.90
  -7   2  10   24.90   12.20
  -7  -2 -10   46.00   12.20
  -7  -2 -10   50.49    8.20
  -7  -2 -10   45.10    5.60
   8  -2 -10   51.39    9.90
   8   2  10   77.39   11.70
  -8   2 -10   79.89    9.60
  -8  -2  10   71.79   12.60
  -8   2 -10   36.10   12.30
  -8   2 -10   60.89    7.30
  -8  -2  10   75.99   15.30
   8   2 -10   47.60   14.50
   8   2 -10   53.39   10.50
  -8   2  10   42.50   14.50
  -8   2  10   64.89   11.60
  -8  -2 -10   57.29    7.00
  -8  -2 -10   68.39   14.60
  -8  -2 -10   71.99    9.80
  -9   2 -10   11.40    6.70
  -9  -2  10   12.50    9.80
  -9   2 -10  -10.90   11.10
  -9  -2  10   -6.20   14.60
   9   2  10    2.60    9.50
  -9   2 -10   23.80    7.00
  -9  -2 -10   12.50   13.00
  -9  -2 -10   19.90    6.80
  -9   2  10    2.70   15.00
  -9  -2 -10   13.40    7.50
  -9   2  10    8.80    9.60
   9   2 -10   28.70   14.90
   9  -2  10   -3.40    9.00
 -10   2 -10   37.60    8.60
 -10  -2  10   38.10   12.70
 -10   2 -10   58.19    9.60
 -10  -2  10   62.09   19.10
 -10  -2 -10   49.60    8.70
  10  -2  10   53.19   12.50
 -10  -2 -10   33.40    8.90
 -10   2  10   41.10   12.50
  10   2 -10   28.70   17.00
 -10   2  10   15.30   17.50
 -11  -2  10   12.40   12.00
 -11   2 -10   11.30    9.40
 -11   2 -10   21.10    8.80
 -11  -2  10   -5.40   20.10
  11   2 -10    0.40   18.40
 -11   2  10    6.10   11.30
 -11  -2 -10   28.20    9.40
 -11   2  10   39.00   19.80
 -11  -2 -10   10.60    8.50
 -12  -2  10  188.88   24.70
 -12   2 -10  251.57   20.90
 -12  -2  10  249.58   29.80
 -12   2 -10  224.08   16.30
 -12  -2 -10  233.28   17.10
 -12   2  10  263.27   27.30
  12   2 -10  170.88   27.30
 -12   2  10  206.58   28.70
 -12  -2 -10  238.78   19.50
 -13   2 -10    8.60    9.30
 -13   2 -10   47.70   13.70
 -13  -2  10   26.70   27.10
 -13  -2  10   34.80   15.10
 -13   2  10   -0.60   26.60
 -13   2  10    3.70   15.50
 -13  -2 -10    8.90   12.30
 -14   2 -10    7.30   11.40
 -14  -2  10   18.60   16.60
 -14  -2  10    6.60   29.50
 -14   2 -10   38.90   15.20
 -14  -2 -10   10.80   11.80
 -14   2  10   45.00   31.20
 -14  -2 -10    8.20   14.00
 -14   2  10   13.80   16.10
 -15   2 -10  -10.10   11.30
 -15  -2  10   20.80   18.80
 -15  -2 -10   23.80   13.20
 -15   2  10   -8.90   17.40
 -16  -2  10  145.19   27.00
 -16   2 -10  117.09   17.20
 -16   2  10  116.19   24.90
 -16  -2 -10  139.89   18.40
 -17   2 -10    1.00   16.40
 -17  -2  10   11.30   23.90
 -17  -2 -10   18.60   16.30
 -17   2  10   -3.20   24.60
   0  -2 -11 1374.66   40.20
   0   2  11 1446.66   34.50
   0   2 -11 1445.76   40.00
   0  -2  11 1395.46   40.40
   0  -2  11 1361.76   34.90
   0   2  11 1413.26   37.00
   0   2  11 1402.96   41.00
  -1  -2  11    7.60    5.00
   1   2  11    2.70    4.30
  -1   2 -11   10.60    6.20
  -1  -2  11   -0.90    6.30
   1   2  11    2.70    2.50
   1  -2 -11   10.20    6.80
   1   2  11    8.20    7.70
   1  -2  11    2.00    6.80
  -1  -2 -11   -4.40    6.20
   1  -2  11    5.80    2.40
   1   2 -11   -5.50    4.90
   1   2 -11    9.60    6.30
  -1   2  11   14.60    7.30
   1  -2  11    3.20    1.90
  -1   2  11   12.10    5.60
  -2  -2  11   92.09   10.50
   2  -2 -11   83.99    9.90
  -2  -2  11   88.39    9.70
  -2   2 -11   84.09    9.70
   2   2  11   87.49    4.40
   2   2  11   93.79    6.00
   2   2  11   95.89   11.20
  -2   2  11   75.49   10.40
   2  -2  11   90.19   10.50
   2   2 -11  107.89   10.90
   2   2 -11   68.89    8.90
  -2  -2 -11   83.39   10.80
  -2   2  11   88.89   10.20
  -3  -2  11    9.20    7.10
   3   2  11   14.80    7.80
  -3  -2  11   12.40    7.00
  -3   2 -11   21.30    7.50
   3  -2 -11   -6.00    7.20
  -3  -2 -11   12.40    5.70
   3   2 -11   13.80    7.30
   3   2 -11   10.70    7.10
  -3  -2 -11   20.10    7.90
  -3   2  11   13.40    7.40
   3  -2  11   14.40    7.90
  -3   2  11   20.10    8.10
  -4   2 -11  104.39   11.90
  -4   2 -11  105.29   10.70
  -4  -2  11  101.99   12.10
  -4  -2  11  110.19   12.10
   4  -2 -11  102.19   11.50
   4   2 -11  106.99   11.40
  -4   2  11   75.09   11.50
  -4  -2 -11  112.59   13.10
  -4   2  11   91.79   11.70
  -4  -2 -11  104.59    5.70
   4   2 -11  103.59   12.70
  -4  -2 -11  118.19   10.20
   5  -2 -11   72.29   10.40
  -5   2 -11   74.29    9.00
  -5  -2  11   69.19   12.30
  -5   2 -11   60.49    3.00
  -5   2 -11   80.09   11.90
  -5  -2  11   59.59   10.80
  -5  -2 -11   53.49    4.80
   5   2 -11   57.29   12.00
  -5   2  11   56.89   10.10
  -5  -2 -11   61.89   11.20
  -5   2  11   47.30   12.30
   5   2 -11   71.19   10.50
  -5  -2 -11   64.19    8.60
  -6  -2  11   41.00    9.60
  -6  -2  11   51.29   12.60
  -6   2 -11   46.20    4.20
  -6   2 -11   54.49   10.80
   6  -2 -11   53.89   10.20
  -6   2 -11   51.79    8.50
  -6  -2 -11   77.99   12.70
  -6  -2 -11   66.89    5.60
  -6   2  11   55.89   12.80
  -6   2  11   62.09   11.10
  -6  -2 -11   49.50    8.60
   6   2 -11   75.59   10.50
   6   2 -11   64.79   13.00
   7  -2 -11   80.69   11.70
  -7   2 -11   63.89    6.20
  -7  -2  11   71.19   11.60
  -7   2 -11   57.99   12.30
  -7   2 -11   42.90    8.00
  -7  -2  11   40.40   13.90
  -7   2  11   52.99   11.40
  -7  -2 -11   68.89   13.20
   7   2 -11   62.89   11.20
  -7  -2 -11   55.69    5.60
   7   2 -11   38.00   13.80
  -7   2  11   43.20   13.00
  -7  -2 -11   59.49    9.70
  -8   2 -11   21.10   11.30
  -8  -2  11   13.10   10.10
   8  -2 -11  -14.00    9.50
  -8   2 -11   22.40    7.80
  -8  -2  11   25.80   14.40
  -8   2 -11   14.50    5.10
  -8  -2 -11   10.60    4.90
   8   2 -11   24.60   14.90
  -8   2  11   22.60   13.70
  -8  -2 -11   10.20    7.20
  -8  -2 -11   -0.80   12.00
  -8   2  11   27.60   10.50
  -9   2 -11  208.48   14.50
  -9  -2  11  183.88   19.40
  -9   2 -11  205.98   22.40
  -9   2 -11  187.88   12.40
  -9  -2  11  189.38   23.80
  -9   2  11  208.78   18.50
  -9  -2 -11  200.28   14.20
  -9  -2 -11  179.18   12.00
  -9   2  11  155.08   21.30
   9   2 -11  181.98   23.40
  -9  -2 -11  196.78   20.70
 -10  -2  11   -4.80   17.90
 -10  -2  11   -3.50   11.70
 -10   2 -11    1.00    7.10
 -10   2 -11   20.60   15.70
 -10   2 -11   -0.60    6.70
  10   2 -11    6.20   16.70
 -10  -2 -11   -3.90    6.30
 -10  -2 -11  -12.70    7.20
 -10   2  11   17.10   11.50
 -10   2  11   15.00   18.30
 -11  -2  11  -28.30   20.80
 -11   2 -11   16.10    8.80
 -11  -2  11  -12.00   12.70
 -11   2 -11   11.60    8.20
 -11  -2 -11   -1.70    9.10
  11   2 -11  -30.80   17.90
 -11  -2 -11   20.20    8.60
 -11   2  11   -4.60   12.90
 -11   2  11   31.80   21.30
 -12   2 -11   76.69   12.70
 -12  -2  11   57.09   16.10
 -12  -2  11   90.19   27.90
 -12   2 -11   60.49   10.80
 -12   2  11   76.19   16.60
 -12  -2 -11   99.09   12.30
 -12  -2 -11   56.59   11.70
 -12   2  11   82.99   26.70
 -13   2 -11    8.70    9.10
 -13   2 -11  -13.60   11.40
 -13  -2  11  -39.00   14.70
 -13  -2 -11   -8.60   10.70
 -13  -2 -11    3.80   10.20
 -13   2  11  -18.00   27.00
 -13   2  11  -10.20   15.70
 -14  -2  11  -36.30   16.30
 -14   2 -11    2.60   10.80
 -14   2 -11   22.90   14.50
 -14   2  11   21.80   17.40
 -14  -2 -11  -12.20   12.50
 -14  -2 -11   10.80   10.70
 -15  -2  11   23.20   19.40
 -15   2 -11   47.80   13.50
 -15  -2 -11   52.29   13.70
 -15   2  11   65.49   23.30
 -16  -2  11  -14.30   21.40
 -16   2 -11   -4.80   13.80
 -16  -2 -11   21.80   14.50
 -16   2  11   27.60   24.00
 -17  -2  11  -58.19   22.50
 -17   2 -11   11.90   15.90
 -17   2  11   37.20   25.80
 -17  -2 -11   -4.40   16.30
   0   2 -12 1327.27   38.90
   0  -2 -12 1365.66   39.80
   0  -2  12 1353.86   40.40
   0   2  12 1311.37   35.90
   0   2  12 1372.46   33.40
   0   2  12 1331.57   40.90
   0  -2  12 1311.27   33.90
   1  -2 -12  233.38   15.10
  -1  -2  12  226.58   13.10
   1   2  12  228.28   11.20
  -1   2 -12  237.58   14.90
   1   2  12  226.08   15.90
  -1  -2  12  235.78   16.30
   1   2  12  222.98   10.30
   1  -2  12  238.78    7.30
  -1   2  12  248.58   16.10
   1  -2  12  243.28   15.50
  -1  -2 -12  227.78   15.20
  -1   2  12  243.18   14.30
   1   2 -12  241.28   15.70
   1  -2  12  231.58    7.90
  -2   2 -12   32.40    8.20
   2   2  12   22.50    4.00
   2   2  12   26.60    2.90
  -2  -2  12   17.10    8.00
  -2  -2  12   33.20    7.50
   2  -2 -12    9.50    7.50
   2   2  12   19.30    8.50
  -2  -2 -12   13.90    8.50
   2   2 -12   28.20    7.90
   2  -2  12   29.00    8.20
  -2   2  12   26.00    7.60
   2   2 -12   21.80    8.90
  -2   2  12   29.40    8.80
  -3  -2  12  142.09   13.50
  -3  -2  12  139.79   13.80
  -3   2 -12  139.89   13.50
   3   2  12  140.69   14.90
   3  -2 -12  122.19   13.00
  -3   2  12  117.29   13.70
  -3  -2 -12  153.38   14.80
   3   2 -12  126.39   12.70
  -3   2  12  121.59   13.30
   3  -2  12  118.19   13.40
   3   2 -12  122.39   13.00
   4  -2 -12    8.10    8.40
  -4   2 -12    0.90    8.60
  -4  -2  12   -8.60    7.10
  -4   2 -12    3.10    6.50
  -4  -2  12    5.40    7.90
   4   2 -12   10.50    8.60
  -4   2  12   -6.20    7.60
  -4   2  12   -5.20    8.70
  -4  -2 -12    4.40    7.10
  -4  -2 -12   11.90    9.60
   4   2 -12   -2.50    7.50
   5  -2 -12  353.06   19.60
  -5  -2  12  373.16   21.20
  -5   2 -12  395.56   17.60
  -5   2 -12  393.16   21.20
  -5  -2  12  376.26   22.80
  -5   2  12  375.26   23.60
  -5  -2 -12  409.76   22.90
   5   2 -12  400.96   23.80
   5   2 -12  403.86   19.70
  -5  -2 -12  403.76   11.90
  -5  -2 -12  418.56   18.50
  -5   2  12  393.46   20.60
  -6   2 -12   76.59    9.90
  -6   2 -12   84.09    4.10
   6  -2 -12   88.09   12.80
  -6  -2  12   73.49   14.20
  -6  -2  12   75.29   12.10
  -6   2 -12   97.19   12.70
  -6  -2 -12   77.29   11.10
   6   2 -12   92.39   13.10
  -6  -2 -12   89.79    6.10
  -6   2  12   86.29   12.60
  -6   2  12   66.59   14.30
   6   2 -12   99.39   16.40
  -6  -2 -12   85.69   14.00
   7  -2 -12   -3.60    9.20
  -7  -2  12   -5.30   12.40
  -7   2 -12   18.30   12.00
  -7   2 -12   21.20    3.40
  -7   2 -12   26.10    7.60
  -7  -2  12   19.70    9.60
  -7  -2 -12   25.00    4.50
  -7  -2 -12   17.10   12.90
  -7  -2 -12   24.80    7.70
  -7   2  12   -4.70   13.00
  -7   2  12   41.20   12.00
   7   2 -12    6.70   10.60
   7   2 -12    5.00   12.90
  -8   2 -12  132.89    8.30
  -8   2 -12  131.39   13.40
  -8   2 -12  214.38   21.20
  -8  -2  12  130.59   15.80
  -8  -2  12  160.08   19.70
  -8  -2 -12  157.98   13.50
   8   2 -12  144.29   21.50
  -8  -2 -12  135.89    9.00
  -8   2  12  145.39   20.20
  -8   2  12  150.68   17.40
  -8  -2 -12  110.59   16.60
  -9   2 -12   35.60    8.80
  -9  -2  12   63.89   13.50
  -9   2 -12   51.49    7.30
  -9  -2  12   76.19   19.90
  -9   2 -12   61.79   15.40
  -9  -2 -12   53.49    7.20
   9   2 -12   52.79   17.60
  -9  -2 -12   60.09   10.10
  -9   2  12   62.89   14.20
  -9   2  12   73.19   20.20
 -10   2 -12   97.79    9.50
 -10  -2  12  113.19   17.60
 -10   2 -12   96.49   12.20
 -10  -2  12  123.99   24.60
 -10   2  12   83.99   16.10
 -10  -2 -12   91.99    9.60
 -10   2  12   97.29   22.40
 -10  -2 -12   85.59   11.80
  10   2 -12   84.09   22.30
 -11  -2  12   21.70   14.50
 -11   2 -12   10.90    9.50
 -11   2 -12   15.10    8.20
 -11  -2  12   -4.90   22.30
 -11  -2 -12   -0.40    9.10
 -11   2  12   11.70   22.90
 -11  -2 -12   14.70    7.90
 -12   2 -12  124.99   13.90
 -12   2 -12  153.88   16.40
 -12  -2  12  141.19   21.70
 -12  -2 -12  118.79   12.70
 -12   2  12  126.69   20.20
 -13  -2  12   17.40   17.80
 -13   2 -12   54.89   12.80
 -13  -2 -12   23.90   11.60
 -13  -2 -12   23.70   11.60
 -13   2  12   52.09   19.80
 -14  -2  12  -14.50   17.30
 -14   2 -12    7.50   11.90
 -14   2 -12   23.30   13.60
 -14  -2 -12    5.00   12.30
 -14   2  12   15.60   19.50
 -14  -2 -12  -10.90   12.00
 -15  -2  12   -1.90   22.10
 -15   2 -12   -1.60   13.00
 -15   2  12    7.10   22.40
 -15  -2 -12  -18.50   12.60
 -16  -2  12  -25.80   23.10
 -16   2 -12   29.60   15.00
 -16   2  12  -17.60   23.70
 -16  -2 -12  -13.30   14.60
 -17  -2  12  -35.00   23.20
 -17   2 -12    0.50   15.60
 -17   2  12  -15.30   28.10
 -17  -2 -12    9.20   17.00
   0   2  13   36.30    9.90
   0  -2  13   43.70    6.20
   0   2  13   48.80    7.70
   0  -2  13   29.70    9.80
   0   2 -13   41.60    9.40
   0   2  13   55.09    5.60
   0  -2 -13   50.69   10.10
  -1  -2  13   18.10    6.60
   1  -2 -13   21.00   10.00
   1   2  13   14.80    3.30
   1   2  13   11.40    9.00
  -1   2 -13    0.60    8.40
   1   2  13   19.80    5.60
  -1  -2  13   14.60    8.70
   1  -2  13   19.50    3.00
   1  -2  13    7.80    7.50
  -1   2  13   14.00    7.10
  -1   2  13   20.60    8.60
  -1  -2 -13   10.50    8.40
   1   2 -13    4.60    7.60
   1  -2  13   17.20    2.60
   2  -2 -13   35.00    9.50
   2   2  13   40.00    4.50
   2   2  13   45.00   10.70
  -2  -2  13   55.99    8.50
  -2   2 -13   33.80   10.20
   2   2  13   43.30    3.90
  -2  -2  13   40.00    9.90
  -2   2  13   45.20   10.60
   2  -2  13   41.20   10.40
  -2   2  13   34.60    9.30
   2   2 -13   69.59   10.40
  -2  -2 -13   29.50   10.80
  -3   2 -13   -5.40    8.10
   3   2  13  -10.30    9.10
   3  -2 -13    3.40    8.80
  -3  -2  13   -0.20    8.30
  -3  -2  13   -0.40    8.70
  -3  -2 -13    7.10    9.90
   3   2 -13  -11.20    7.70
   3  -2  13   13.70    9.80
  -3   2  13   10.30    9.10
  -3   2  13    6.60    9.00
  -4   2 -13   30.80    7.70
   4  -2 -13   41.40   11.20
  -4  -2  13   46.90   11.20
  -4   2 -13   39.60   10.50
  -4  -2  13   40.20   11.40
  -4  -2 -13   38.70    9.20
  -4  -2 -13   34.50   10.80
  -4   2  13   22.20   10.10
  -4   2  13   48.00   12.50
   4   2 -13   28.70   10.30
   4   2 -13   47.50   10.40
  -5   2 -13    2.10    7.20
  -5  -2  13    4.30   10.80
  -5   2 -13    0.60    9.70
  -5  -2  13   -5.70    8.40
   5  -2 -13   18.20   10.00
   5   2 -13    9.60    9.70
  -5   2  13   30.80   12.00
  -5   2  13    2.00    9.50
   5   2 -13    3.40   10.00
  -5  -2 -13    6.50    3.20
  -5  -2 -13   38.50   12.30
  -5  -2 -13    8.20    8.00
  -6  -2  13   32.30   11.10
  -6  -2  13   35.40   13.00
   6  -2 -13   34.00   11.50
  -6   2 -13   41.20    8.60
  -6   2 -13   65.89   13.80
  -6   2  13   45.50   13.60
   6   2 -13   30.80   12.60
  -6   2  13   45.60   12.00
   6   2 -13   43.10   11.60
  -6  -2 -13   38.90   12.60
  -6  -2 -13   32.20    9.00
  -6  -2 -13   34.70    4.30
  -7   2 -13   -0.90    2.40
  -7  -2  13   -2.30    9.90
  -7   2 -13   -2.40   12.30
  -7  -2  13   15.10   14.10
  -7   2 -13   -6.90    7.40
  -7   2  13    8.70   11.40
  -7  -2 -13    0.40    8.20
  -7  -2 -13   24.40   14.30
  -7  -2 -13   -2.10    3.40
   7   2 -13    4.10   13.80
  -7   2  13   17.40   15.10
  -8  -2  13   10.40   12.40
  -8   2 -13   -1.80    8.00
  -8   2 -13    4.10    3.50
  -8  -2  13   -3.70   15.50
  -8   2 -13    8.70   13.30
  -8  -2 -13    3.90    4.20
  -8  -2 -13    8.20    9.00
   8   2 -13   13.90   15.50
  -8   2  13   12.60   11.60
  -8   2  13   10.00   16.50
  -9  -2  13   56.39   20.50
  -9   2 -13   64.69   10.80
  -9  -2  13   87.59   15.20
  -9   2 -13   78.69    8.10
   9   2 -13   80.39   20.50
  -9  -2 -13   83.19   12.60
  -9   2  13   66.29   15.00
  -9  -2 -13   79.39    7.70
  -9   2  13   53.39   20.40
 -10   2 -13    1.00    6.00
 -10   2 -13   -3.70    9.00
 -10  -2 -13    2.60   10.10
 -10   2  13  -11.60   13.10
 -10  -2 -13    6.40    6.00
 -11   2 -13   -6.70    7.20
 -11   2 -13   19.50    9.50
 -11  -2  13   13.60   16.50
 -11  -2 -13   -1.50    8.90
 -11  -2 -13    3.80    7.10
 -11   2  13   32.40   15.00
 -12   2 -13   66.39   12.90
 -12   2 -13   56.99   10.40
 -12  -2  13   39.50   16.80
 -12   2  13   71.19   17.40
 -12  -2 -13   76.69   13.60
 -12  -2 -13   83.69   11.40
 -13   2 -13   13.70   10.60
 -13  -2  13   -3.30   18.90
 -13   2 -13   20.20   11.80
 -13  -2 -13    1.90   10.60
 -13  -2 -13    7.00   11.40
 -13   2  13    9.80   18.50
 -14  -2  13  119.59   25.00
 -14   2 -13   45.40   12.70
 -14   2 -13   96.19   14.60
 -14  -2 -13   69.19   13.80
 -14  -2 -13   53.59   13.50
 -14   2  13   61.99   22.50
 -15  -2  13   -1.30   23.10
 -15   2 -13   -4.20   13.40
 -15   2  13   11.60   21.20
 -15  -2 -13  -21.30   12.20
 -16   2 -13   24.90   15.50
 -16  -2  13   12.20   25.50
 -16   2  13   10.70   26.10
 -16  -2 -13  -19.90   15.60
   0   2  14   81.09   12.90
   0  -2  14   55.79   11.10
   0   2  14   68.69    8.90
   0  -2 -14   69.49   11.80
   0  -2  14   75.29    6.80
   0  -2  14   77.09    8.50
   0   2 -14   70.29   11.80
  -1  -2  14  114.89   13.30
  -1  -2  14  118.99   12.00
   1   2  14  114.19   10.00
   1   2  14  110.09    6.70
   1  -2 -14  128.99   14.00
  -1   2 -14  129.09   13.50
   1   2  14  102.19   13.90
   1  -2  14  122.69    5.00
  -1   2  14  132.49   15.40
   1  -2  14  124.29   14.50
  -1   2  14  115.79   11.70
  -1   2  14  101.99    9.40
  -1  -2 -14  123.39   14.60
   1  -2  14  112.29    6.00
   1   2 -14  123.29   13.40
   2  -2 -14  -14.30    9.10
  -2  -2  14   -3.70    7.80
  -2  -2  14   16.40    9.30
  -2   2 -14    9.70    8.60
   2   2  14  -11.40    8.60
   2   2  14    0.90    2.50
   2   2  14    3.10    3.60
  -2   2  14    0.90    9.40
  -2  -2 -14    2.40   10.10
   2  -2  14    6.50    9.20
  -2   2  14   11.30    8.50
   2   2 -14   18.10   10.20
   3  -2 -14  304.07   19.70
  -3  -2  14  284.47   19.70
   3   2  14  372.26   21.80
  -3  -2  14  340.67   21.50
  -3   2 -14  308.97   19.50
  -3   2  14  318.47   20.20
   3   2 -14  337.57   20.80
   3  -2  14  332.07   21.40
  -3  -2 -14  341.47   20.90
  -3   2  14  332.37   21.40
   4  -2 -14    6.60   10.30
  -4   2 -14   -4.60   10.70
  -4   2 -14   -6.40    7.00
  -4  -2  14  -11.50    8.30
  -4  -2  14   15.20   10.40
  -4  -2 -14    7.20    8.30
  -4  -2 -14    2.70   11.00
  -4   2  14   10.00   10.30
  -4   2  14    5.20    9.70
   4   2 -14   23.30   10.40
  -5   2 -14  177.78   17.30
  -5  -2  14  226.38   22.20
  -5  -2  14  226.18   18.30
  -5   2 -14  215.68   14.80
  -5   2  14  204.68   19.90
  -5  -2 -14  209.28   16.30
   5   2 -14  215.68   22.10
  -5   2  14  170.18   19.00
  -5  -2 -14  176.48   18.70
  -6   2 -14   28.40   14.00
  -6   2 -14   96.39   12.10
  -6  -2  14   73.59   16.20
  -6  -2  14   94.09   14.40
  -6  -2 -14   84.99   12.10
  -6  -2 -14   60.19   14.50
  -6  -2 -14   86.39    6.40
  -6   2  14   78.39   16.40
  -6   2  14   77.39   14.10
  -7  -2  14   57.39   19.80
  -7   2 -14   78.49   11.40
  -7   2 -14  109.69   17.40
  -7  -2  14   88.19   15.70
  -7   2  14   68.59   17.80
  -7  -2 -14   82.99    6.60
  -7  -2 -14   81.79   11.90
  -7   2  14   77.29   14.90
  -8  -2  14   12.10   18.80
  -8   2 -14    7.10    3.20
  -8   2 -14    9.90    9.00
  -8  -2 -14   -0.20    9.00
  -8  -2 -14    9.80    4.40
  -8   2  14    8.70   12.20
  -9   2 -14  241.18   17.90
  -9   2 -14  236.88   10.00
  -9   2  14  238.38   22.50
  -9  -2 -14  261.27   19.60
  -9  -2 -14  261.87   12.00
 -10   2 -14   -3.40   10.20
 -10   2 -14   20.40    5.70
 -10  -2 -14   21.30    6.00
 -10   2  14   -2.90   15.40
 -10  -2 -14    6.60   10.70
 -11   2 -14   45.90   12.40
 -11   2 -14   55.19    7.90
 -11  -2 -14   29.30    7.60
 -11   2  14   37.70   16.20
 -12  -2  14   60.49   18.70
 -12   2 -14   67.49   15.70
 -12   2 -14   50.69    9.40
 -12  -2 -14   57.19   13.40
 -12   2  14   79.49   18.90
 -12  -2 -14   72.89   10.40
 -13  -2  14   39.70   21.30
 -13   2 -14   28.10   10.10
 -13   2 -14   -1.70   12.10
 -13  -2 -14   -4.80   12.40
 -13   2  14   28.60   18.80
 -13  -2 -14   21.30   10.30
 -14   2 -14   17.10   11.70
 -14   2 -14   10.10   13.00
 -14  -2  14   -2.50   22.20
 -14  -2 -14    1.60   10.90
 -14   2  14   11.00   21.00
 -14  -2 -14    1.50   13.20
 -15  -2  14   68.59   23.90
 -15   2 -14   65.19   15.60
 -15  -2 -14   58.09   16.10
 -15   2  14   -1.30   24.80
 -16  -2  14   27.70   26.60
 -16   2 -14   -6.00   15.50
 -16   2  14   22.90   25.30
 -16  -2 -14   15.70   15.60
   0   2 -15   22.40   11.80
   0  -2 -15   -8.80    9.80
   0  -2  15    7.00    4.00
   0   2  15    4.80    7.20
   0   2  15   12.50    4.60
   0  -2  15   11.70    5.60
   0  -2  15   10.50   11.00
   0   2  15    0.60   10.40
  -1  -2  15   11.20    9.90
   1  -2 -15    0.40   10.50
   1   2  15   11.00   10.20
  -1  -2  15    0.70    6.90
   1   2  15    5.70    3.60
   1   2  15    5.20    5.70
  -1   2 -15  -20.00    9.70
   1  -2  15    7.10    2.50
   1  -2  15   -5.90    9.70
  -1   2  15    8.00    8.60
   1  -2  15    4.80    2.90
  -1  -2 -15    9.20   11.80
  -1   2  15   -2.10    9.90
  -1   2  15   13.70    5.60
   1   2 -15   -6.00    9.20
  -2  -2  15   40.90   12.30
   2   2  15   40.20   12.00
   2  -2 -15   21.90   11.70
  -2  -2  15   18.30    9.40
  -2   2 -15    7.20   10.20
   2   2  15   41.90    3.90
   2   2  15   44.20    4.00
  -2   2  15   14.20    9.40
  -2  -2 -15   38.80   12.50
   2  -2  15   32.80   12.30
   2   2 -15   28.80   11.60
  -2   2  15   39.50   12.60
  -3  -2  15   47.40   11.50
  -3   2 -15   15.30   11.40
   3   2  15   49.40   14.00
   3  -2 -15   61.99   13.00
  -3  -2  15   51.69   12.20
   3   2 -15   38.40   11.60
   3  -2  15   40.80   12.60
  -3   2  15   25.70   11.40
  -3   2  15   40.50   12.60
  -3  -2 -15   35.00   12.50
  -4  -2  15   22.00   11.30
  -4  -2  15  -25.80    9.00
  -4   2 -15    5.20    7.80
  -4   2 -15  -10.10   11.50
  -4  -2 -15    4.10    9.10
  -4   2  15    0.80   10.30
  -4   2  15    9.20   11.60
  -4  -2 -15  -15.70   11.20
   4  -2  15   13.30   11.00
  -5  -2  15   41.50   12.90
  -5   2 -15   59.49   11.50
  -5   2 -15   28.70   13.60
  -5  -2 -15   22.30    9.50
  -5   2  15   19.40   12.00
  -6  -2  15   23.00   12.00
  -6   2 -15    5.60    9.00
  -6   2 -15   29.20   13.70
  -6   2  15   35.30   12.80
  -6  -2 -15   19.30   10.60
  -7   2 -15    4.30    9.10
  -7  -2  15    1.40   12.60
  -7   2  15    2.40   11.60
  -7  -2 -15   -1.20    9.00
  -7  -2 -15   -2.90    3.80
  -8   2 -15   23.60   10.00
  -8   2  15   20.40   14.60
  -8  -2 -15   14.10    4.40
  -8  -2 -15   39.00   11.50
  -9   2 -15   24.20   10.60
  -9   2 -15   23.10    3.80
  -9  -2 -15   27.30    5.60
  -9   2  15   43.20   17.00
  -9  -2 -15   53.59   12.50
 -10   2 -15    3.20    4.60
 -10   2 -15   -8.40   10.80
 -10  -2 -15   16.50   17.30
 -10   2  15   22.60   16.10
 -10  -2 -15   11.70    5.90
 -11   2 -15    0.70    5.50
 -11  -2  15    0.80   17.30
 -11   2  15  -16.70   17.20
 -11  -2 -15    1.60    6.50
 -11  -2 -15  -23.30    9.90
 -12  -2  15    4.00   18.80
 -12   2 -15   19.20    7.40
 -12   2 -15   11.40   11.60
 -12   2  15    3.70   20.20
 -12  -2 -15  -11.90   12.40
 -12  -2 -15   14.20    8.00
 -13   2 -15    2.80   12.30
 -13  -2  15   14.00   19.40
 -13   2 -15   22.80    9.20
 -13  -2 -15   -8.20   12.10
 -13   2  15   39.30   21.30
 -13  -2 -15   13.40    9.50
 -14   2 -15  -16.40   10.00
 -14   2 -15   -1.20   14.00
 -14  -2  15   27.80   21.50
 -14   2  15   19.70   23.50
 -14  -2 -15  -12.20   10.40
 -14  -2 -15   32.90   16.10
 -15  -2  15    8.70   26.10
 -15   2 -15   11.20   15.30
 -15  -2 -15   -0.50   16.70
 -15   2  15   22.10   26.20
   0   2  16 1590.64   45.20
   0  -2  16 1779.42   41.30
   0   2  16 1760.92   42.20
   0  -2  16 1856.61   54.89
   0   2 -16 1622.84   51.39
   0  -2  16 1636.44   42.50
   0   2  16 1841.52   55.29
   1   2  16    3.60    6.60
   1   2  16    5.50   10.60
  -1  -2  16    5.20   11.10
  -1   2 -16   -8.50   10.60
  -1  -2  16    0.50    7.20
   1   2  16    8.10    3.80
   1  -2  16    4.40    2.80
  -1   2  16   12.40    5.80
   1  -2  16   17.20   11.10
   1   2 -16    5.70   12.40
  -1   2  16    6.30   11.00
  -1   2  16   16.60    9.00
   1  -2  16    3.80    2.20
  -2   2 -16  212.98   20.70
  -2  -2  16  138.69   17.30
   2   2  16  162.78   19.00
   2  -2  16  139.29   17.80
  -2   2  16  175.18   19.30
  -3   2 -16    3.30   12.50
   3   2  16   12.70   13.30
  -3  -2  16   25.00   12.60
  -3   2  16   14.10   11.60
   3  -2  16   13.30   13.10
  -4  -2  16  565.44   28.50
  -4   2 -16  497.05   28.60
  -4   2 -16  574.74   25.80
   4  -2  16  613.94   30.80
  -4  -2 -16  567.54   25.50
  -4   2  16  535.55   28.50
  -5   2 -16  279.87   19.60
  -5  -2  16  286.47   24.60
  -5  -2 -16  254.27   18.60
  -5   2  16  280.07   22.70
  -6  -2  16   54.59   15.60
  -6   2 -16   38.90   12.00
  -6  -2 -16   26.60   10.80
  -7   2 -16   16.50   10.40
  -7  -2 -16   19.40   10.70
  -8   2 -16  -13.50    9.10
  -8  -2 -16    4.00   11.50
  -8  -2 -16    7.20    4.30
  -8   2  16    9.20   18.90
  -9   2 -16    9.90   11.60
  -9  -2 -16   31.90   15.20
  -9  -2 -16   13.50    5.00
  -9   2  16  -15.10   15.80
 -10   2 -16   80.29    6.10
 -10   2 -16   78.99   14.30
 -10  -2 -16   78.39    8.90
 -10  -2 -16   81.59   15.30
 -10   2  16   89.39   20.10
 -11   2 -16   13.70    5.10
 -11  -2  16   -9.30   17.50
 -11   2 -16   21.50   12.30
 -11  -2 -16   -3.50   13.40
 -11  -2 -16    7.40    6.40
 -11   2  16  -22.30   16.80
 -12   2 -16  103.99   16.70
 -12  -2  16   78.89   23.80
 -12   2 -16   85.99    8.20
 -12   2  16   48.70   21.00
 -12  -2 -16   78.09   16.40
 -12  -2 -16   85.49    9.90
 -13   2 -16   -5.60    8.50
 -13   2 -16    4.40   14.20
 -13  -2  16    4.10   22.10
 -13   2  16    0.50   21.00
 -13  -2 -16    5.50    8.80
 -13  -2 -16    4.50   14.90
 -14   2 -16   -6.30   14.80
 -14   2 -16   -5.80   12.20
 -14  -2  16   17.90   24.20
 -14  -2 -16    7.80    9.90
 -14   2  16   30.20   23.80
 -14  -2 -16  -15.00   14.20
 -15  -2  16   61.39   25.70
 -15   2 -16    5.10   16.70
 -15  -2 -16   -6.70   15.10
 -15   2  16  -36.70   24.20
   0  -2  17   15.00    4.60
   0   2  17   17.50    5.30
   0  -2  17   15.00   12.40
   0   2  17   11.10   14.00
   1   2  17   14.20    7.90
   1   2  17    4.30   13.00
  -1  -2  17   -8.90   11.30
   1   2  17    0.10    3.70
  -1   2  17   10.90   13.30
   1  -2  17   26.20   14.00
  -1   2  17   -0.70    5.70
   2   2  17   42.90   14.00
  -2  -2  17   35.70   13.90
   2  -2  17   28.90   13.30
  -2   2  17    7.30   12.40
  -3  -2  17   22.40   14.20
   3   2  17   14.40   13.30
  -3   2  17   15.00   13.70
   3  -2  17    5.70   12.20
  -4  -2  17  120.49   18.20
  -4   2 -17   97.59   15.00
  -4  -2 -17  127.99   16.10
   4  -2  17  141.09   20.10
  -4   2  17  132.29   19.70
  -5  -2  17   -1.70   12.40
  -5   2 -17   12.20   10.60
  -5  -2 -17    3.10   11.10
  -6   2 -17  100.79   15.00
  -6  -2 -17   98.59   14.40
  -7   2 -17   -7.80   11.10
  -7  -2 -17    6.40   12.10
  -8   2 -17   -8.40   11.20
  -9   2 -17   63.69   17.10
  -9  -2 -17   72.29   15.60
  -9  -2 -17   65.39    6.10
  -9   2  17   58.89   19.90
 -10  -2  17    3.90   18.80
 -10   2 -17    2.90   12.90
 -10   2  17  -14.90   17.70
 -10  -2 -17    0.50    4.90
 -10  -2 -17   23.30   14.30
 -11   2 -17  -12.50   13.30
 -11  -2  17   -3.50   18.00
 -11   2  17  -30.70   19.30
 -11  -2 -17  -14.90   14.10
 -11  -2 -17    5.50    5.80
 -12   2 -17   20.00    5.60
 -12   2 -17   23.30   13.40
 -12  -2  17   33.10   22.00
 -12  -2 -17    6.80   15.00
 -12  -2 -17   30.70    7.90
 -12   2  17   50.29   23.30
 -13  -2  17    2.50   22.70
 -13   2 -17   -3.30   14.40
 -13   2 -17    0.60    7.00
 -13  -2 -17   23.20   16.50
 -13   2  17   -7.20   24.20
 -14  -2  17   22.40   24.80
 -14   2 -17  -11.40   16.00
 -14   2 -17   -2.20    8.60
 -14  -2 -17   10.10   17.60
 -14  -2 -17   10.10    9.80
 -14   2  17  -42.00   23.50
   0   2  18    4.50    5.50
   0  -2  18    5.80   13.90
   0   2  18   39.50   15.60
   0  -2  18   10.70    4.80
   1   2  18   11.50   13.50
  -1  -2  18    3.20    6.10
  -1  -2  18   -1.60   13.60
   1   2  18   21.30    4.50
   1  -2  18   21.00   14.20
  -1   2  18   18.60    6.60
  -1   2  18   -9.10   12.80
   2   2  18  -12.00   13.40
  -2  -2  18   12.80   14.70
  -2   2  18    9.40   13.80
   2  -2  18    8.70   13.30
  -2   2  18   11.70    8.00
   3   2  18  135.89   21.20
  -3  -2  18  121.29   19.00
  -3   2  18  140.59   20.20
   3  -2  18  175.58   21.30
  -4  -2  18   78.69   17.30
  -4   2 -18   72.69   14.40
  -4  -2 -18   84.09   15.00
   4  -2  18   89.39   19.60
  -5   2 -18  207.78   20.60
  -5  -2 -18  177.78   19.00
  -6   2 -18  -10.20   11.50
  -6  -2 -18   18.30   13.10
  -7   2 -18  226.78   21.40
  -7  -2 -18  178.88   23.70
  -8  -2 -18    4.70   13.40
  -9   2 -18   72.09   14.60
  -9   2  18   32.50   19.20
  -9  -2 -18   64.29   15.30
 -10   2 -18  -11.60   13.00
 -10  -2  18    5.70   18.00
 -10   2  18  -16.40   19.90
 -10  -2 -18    4.30   15.20
 -11   2 -18  -20.40   14.50
 -11  -2  18   12.50   22.90
 -11   2  18    5.30   20.70
 -11  -2 -18   -2.10    5.40
 -11  -2 -18   24.00   16.00
 -12   2 -18    0.70   14.30
 -12  -2  18   28.70   24.40
 -12   2  18   29.40   24.60
 -12  -2 -18   14.80   16.20
 -12  -2 -18   -5.10    6.40
 -13  -2  18   63.19   27.70
 -13   2 -18    2.20   16.30
 -13  -2 -18    3.60   17.40
 -13   2  18   28.30   24.40
 -13  -2 -18   15.30    7.80
 -14  -2  18    3.30   26.90
 -14   2 -18    5.70   17.40
 -14   2 -18   -2.40    6.60
 -14  -2 -18   34.90   18.80
 -14  -2 -18   -3.70    9.20
 -14   2  18   12.10   28.40
   0   2  19   89.19   19.00
   0  -2  19   36.00    5.50
   0   2  19   36.00    6.60
   0  -2  19   33.30   17.00
   1   2  19    8.40    4.30
  -1  -2  19   20.50   15.90
  -1  -2  19   15.50    6.80
   1   2  19    5.60   16.30
  -1   2  19   11.70    6.70
  -1   2  19   11.80   16.20
   1  -2  19   15.00   15.70
  -2  -2  19   11.60   16.50
   2   2  19   24.80   16.10
  -2   2  19   18.60   17.90
   2  -2  19   11.40   15.70
  -2   2  19   15.60    8.70
  -3  -2  19    1.60   25.50
   3   2  19   49.10   17.90
   3  -2  19   35.50   18.20
  -4   2 -19   28.70   12.70
   4  -2  19   36.20   17.60
  -4  -2 -19   24.20   15.90
  -5   2 -19  108.99   16.90
  -5  -2 -19   96.79   19.80
  -6  -2  19   25.70   20.80
  -6  -2 -19   -1.00   12.60
  -7  -2  19   25.50   20.20
  -7   2 -19   23.40   14.70
  -7  -2 -19    4.70   14.40
  -8  -2  19   28.60   20.10
  -8   2 -19   42.90   15.50
  -8  -2 -19   30.00   15.30
  -8   2  19   17.90   19.20
  -9   2 -19    5.20   15.20
  -9  -2  19   28.70   21.00
  -9  -2 -19  -20.50   14.30
  -9   2  19   19.00   19.20
 -10  -2  19  -20.10   21.30
 -10   2 -19   24.40   16.40
 -10  -2 -19   23.10   15.70
 -10   2  19   14.20   21.40
 -11   2 -19    8.90   15.60
 -11  -2  19    5.10   21.50
 -11  -2 -19   16.50   15.50
 -11   2  19   42.90   23.20
 -12   2 -19   28.50   16.40
 -12  -2  19   49.10   25.30
 -12  -2 -19   -4.30   16.00
 -12   2  19   18.40   23.20
 -13   2 -19   -3.00   16.90
 -13  -2  19    0.80   25.40
 -13   2  19  -19.90   24.00
 -13  -2 -19   12.60   19.10
 -13  -2 -19    3.30    6.70
   0   2  20  156.08   10.80
   0  -2  20  156.58    8.80
  -1  -2  20    3.50    6.70
  -1   2  20   -1.00    7.30
  -2  -2  20   15.30    9.00
  -2   2  20  -13.20    8.40
  -3   2  20   13.40   10.30
  -3  -2 -20    5.70   13.10
  -4   2 -20   39.20   17.40
  -4  -2 -20   34.80   16.40
  -5  -2  20   14.80   19.20
  -5   2 -20   52.49   16.10
  -5  -2 -20   13.20   14.00
  -6  -2  20    5.40   19.50
  -6   2 -20    5.60   13.30
  -6  -2 -20   26.60   16.10
  -7   2 -20   49.60   15.80
  -7  -2  20   30.60   20.40
  -7  -2 -20   35.60   15.50
  -7   2  20   35.90   23.10
  -8   2 -20  -18.50   14.30
  -8  -2  20    2.90   22.30
  -8  -2 -20   17.70   16.20
  -8   2  20    0.70   19.50
  -9  -2  20   10.00   21.80
  -9   2 -20   22.50   16.40
  -9   2  20  -26.80   20.00
  -9  -2 -20   -6.90   15.60
 -10  -2  20   41.10   23.40
 -10   2 -20   62.19   17.50
 -10  -2 -20   86.89   19.20
 -10   2  20   36.70   24.20
 -11   2 -20   37.60   17.80
 -11  -2  20   31.90   24.40
 -11  -2 -20   -4.80   17.90
 -11   2  20   14.60   24.10
 -12  -2  20   81.59   28.10
 -12   2 -20   94.29   20.90
 -12   2  20   28.00   25.40
 -12  -2 -20   72.59   21.70
   0   2  21  -15.70   21.50
   0   2  21    7.20    6.80
  -1  -2  21   10.50    7.50
  -1   2  21   18.50   19.10
  -1   2  21    8.60    8.10
  -2  -2  21    2.80   22.30
  -2  -2  21   -2.30    9.10
   2   2  21  -15.90   24.00
  -2   2  21  -14.30   17.00
  -2   2  21   18.20    9.20
  -3  -2  21   28.90   19.50
   3   2  21    7.90   19.70
  -3   2  21   39.80   20.00
  -3   2  21   22.20   17.20
  -3  -2 -21   42.70   15.70
  -4  -2  21    2.00   18.60
  -4   2 -21    3.70   16.10
  -4  -2 -21   -8.70   14.90
  -4   2  21    0.60   18.90
  -5  -2  21   67.29   22.70
  -5   2 -21   35.80   15.90
  -5  -2 -21   32.70   17.80
  -5   2  21   74.89   23.20
  -6  -2  21  -17.60   19.00
  -6   2 -21   21.10   15.20
  -6   2  21  -21.30   18.90
  -6  -2 -21  -11.80   16.40
  -7  -2  21   32.40   23.30
  -7   2 -21   33.50   18.10
  -7   2  21   75.79   24.30
  -7  -2 -21   20.00   17.90
  -8   2 -21  -25.20   15.80
  -8  -2  21   -8.40   23.70
  -8   2  21   -4.40   23.10
  -8  -2 -21    5.50   16.00
  -9  -2  21   -9.90   23.50
  -9   2 -21    5.80   17.10
  -9   2  21   14.30   23.40
  -9  -2 -21   -1.00   16.00
 -10  -2  21  -34.00   23.50
 -10   2 -21   23.20   17.70
 -10   2  21   27.60   24.40
 -10  -2 -21   11.60   17.20
 -11   2 -21   22.90   20.10
 -11  -2  21   -3.50   26.30
 -11   2  21   25.00   26.60
 -11  -2 -21   27.20   20.50
 -12  -2  21   -9.70   24.70
 -12   2  21  -14.90   25.70
   0   2  22  -20.70   21.30
   0  -2  22  -14.90   19.90
  -1  -2  22  -16.10   19.90
   1   2  22   32.50   22.20
   1  -2  22   -0.60   19.50
  -1   2  22    0.60    8.20
  -1   2  22    4.70   21.30
   2   2  22  -44.50   18.50
  -2  -2  22    0.40   14.20
  -2  -2  22   19.50   21.50
   2  -2  22  -10.40   20.30
  -2   2  22   15.50   19.70
   3   2  22   33.40   21.90
  -3  -2  22   20.50   20.10
   3  -2  22   35.00   21.60
  -3   2  22  -13.20   18.30
  -3  -2 -22   13.80   16.60
  -4  -2  22   80.29   24.40
  -4   2 -22   24.30   17.50
  -4   2  22    4.10   21.00
  -4  -2 -22   38.30   18.60
  -5  -2  22   75.39   24.30
  -5   2 -22  111.19   21.20
  -5  -2 -22  118.19   21.80
  -5   2  22   96.69   26.60
  -6   2 -22   12.40   17.90
  -6  -2  22    7.20   21.80
  -6  -2 -22    3.80   17.40
  -6   2  22   -0.60   22.10
  -7  -2  22    4.10   24.90
  -7   2 -22   27.70   18.60
  -7  -2 -22   23.60   18.90
  -7   2  22   30.00   25.50
  -8   2 -22  -27.30   16.20
  -8  -2  22  -24.30   24.80
  -8  -2 -22   -9.10   19.60
  -8   2  22  -21.00   25.40
  -9  -2  22   -3.90   23.70
  -9   2 -22   -1.50   18.50
  -9   2  22    0.50   25.40
  -9  -2 -22   15.40   20.60
 -10   2 -22  -14.70   19.80
 -10  -2  22  -40.80   24.60
 -10  -2 -22   55.19   21.30
 -10   2  22    4.60   27.20
 -11  -2  22  -73.29   27.30
 -11   2 -22   -5.60   20.50
 -11  -2 -22   16.10   20.70
 -11   2  22   -6.90   26.20
   0   2  23  -14.00   23.00
   0  -2  23   35.50   22.10
  -1  -2  23   68.59   22.80
   1   2  23   20.40   24.40
   1  -2  23   21.80   22.80
  -1   2  23   -0.70   20.40
   2   2  23    6.40   24.10
  -2  -2  23   61.19   24.70
   2  -2  23   -5.20   24.40
  -2   2  23   44.00   25.10
  -3   2 -23    8.40   18.70
   3   2  23   54.09   23.00
  -3  -2  23   42.60   24.80
   3  -2  23   10.50   24.30
  -3   2  23   12.00   23.30
  -3  -2 -23  -22.20   17.00
  -4   2 -23   30.30   19.90
  -4  -2  23   38.70   25.30
  -4  -2 -23   52.19   21.50
  -4   2  23   44.00   24.30
  -5  -2  23   -7.00   25.00
  -5   2 -23   -8.80   19.50
  -5  -2 -23   -7.10   19.60
  -5   2  23  -19.60   23.00
  -6   2 -23   34.30   20.00
  -6  -2  23   14.80   26.80
  -6  -2 -23  -11.50   18.00
  -6   2  23   16.70   23.80
  -7  -2  23    7.40   26.50
  -7   2 -23    2.60   20.10
  -7   2  23  -11.30   24.70
  -7  -2 -23   -3.40   19.60
  -8  -2  23   -6.80   28.20
  -8   2 -23    3.50   20.70
  -8  -2 -23    3.40   21.30
  -8   2  23    3.60   26.20
  -9   2 -23   -0.60   19.60
  -9  -2  23   70.19   28.10
  -9   2  23   -6.60   29.60
  -9  -2 -23   -0.10   20.80
 -10  -2  23   18.90   26.50
 -10   2  23    1.40   29.00
   0  -2  24   10.10   24.00
   0   2  24  -46.40   25.90
  -1  -2  24   24.70   25.60
   1   2  24  -15.70   26.10
  -1   2  24   13.30   23.00
   1  -2  24   22.60   23.70
   2   2  24   19.20   25.20
  -2  -2  24  -14.90   24.70
  -2   2  24   29.50   23.90
   2  -2  24  -20.80   25.00
  -3  -2  24   84.29   31.70
   3   2  24   97.29   31.10
  -3   2 -24   82.59   22.50
  -3  -2 -24  129.29   25.50
  -3   2  24  125.49   30.70
   3  -2  24  103.59   29.60
  -4   2 -24   -6.80   21.30
  -4  -2  24    9.50   24.80
  -4  -2 -24   15.20   21.70
  -4   2  24   20.30   25.10
  -5   2 -24   44.20   22.30
  -5  -2  24   -3.80   25.80
  -5  -2 -24   29.50   20.80
  -5   2  24   17.00   26.40
  -6   2 -24   19.90   20.80
  -6  -2  24    4.40   24.90
  -6  -2 -24   -5.70   21.80
  -6   2  24  -14.80   28.20
  -7  -2  24   10.40   25.90
  -7   2 -24   42.60   20.80
  -7   2  24   34.80   29.70
  -7  -2 -24   14.80   20.90
  -8  -2  24   19.20   28.70
  -8   2 -24    4.80   21.60
  -8   2  24   16.90   30.30
  -8  -2 -24  -17.00   22.10
   0   2  25    0.00   25.00
   0  -2  25   59.49   29.70
   1   2  25  -25.20   25.90
  -1  -2  25   25.20   26.70
  -1   2  25   -0.50   29.50
   1  -2  25   -3.90   26.20
  -2  -2  25    5.30   26.40
   2   2  25   49.50   28.70
  -2   2  25    3.20   25.50
   2  -2  25  -18.50   25.50
  -3   2 -25  -29.70   21.40
  -3  -2  25   44.20   29.40
  -3  -2 -25    1.70   22.20
   3  -2  25   49.30   31.50
  -3   2  25  -38.40   24.20
  -4   2 -25   35.40   23.20
  -4  -2  25    1.60   26.30
  -4  -2 -25    9.00   21.20
  -4   2  25    7.80   27.30
  -5   2 -25   43.60   23.50
  -5  -2  25    6.10   27.70
  -5   2  25   34.10   27.40
  -5  -2 -25   30.80   21.90
  -6   2 -25   36.60   22.70
  -6  -2  25   27.30   30.20
  -6   2  25  -19.30   27.50
  -6  -2 -25    9.10   23.20
  -7   2 -25   -2.40   24.10
  -7  -2  25   44.40   32.00
  -7  -2 -25  -43.20   23.40
  -7   2  25   33.50   29.20
   0   2  26  -28.50   27.40
   0  -2  26  -22.60   27.70
  -1  -2  26  -59.49   27.50
   1   2  26    5.90   27.90
  -1   2  26   16.60   27.70
   1  -2  26  -41.60   30.80
   2   2  26   15.00   33.10
  -2  -2  26  -62.59   26.00
  -2   2  26   30.20   31.60
  -2  -2 -26   25.10   24.60
   2  -2  26   -1.80   28.60
  -3  -2  26    6.40   30.60
  -3   2 -26   48.10   23.20
   3  -2  26    1.70   30.20
  -3  -2 -26   60.29   26.70
  -3   2  26   38.90   28.80
  -4   2 -26   28.10   23.00
  -4  -2  26   30.30   31.40
  -4   2  26   15.90   28.00
  -4  -2 -26   79.29   24.40
  -5   2 -26   51.19   25.90
  -5  -2  26  -16.90   31.00
  -5   2  26  -31.70   30.60
  -5  -2 -26   -8.00   22.20
   0   3   0   -0.10    0.30
   0  -3   0    0.30    0.30
   0  -3   0   -0.10    0.50
   0   3   0    0.70    0.60
  -1  -3   0    0.70    0.90
  -1  -3   0    0.00    0.60
   1   3   0    0.80    1.00
   1  -3   0    0.60    0.40
  -1   3   0    0.30    0.40
   1   3   0   -1.10    0.50
  -2  -3   0  171.18    6.80
  -2  -3   0  172.48    5.60
   2   3   0  187.18    5.70
   2  -3   0  186.88    5.10
  -2   3   0  183.28    5.10
   2   3   0  179.98    7.20
   3   3   0    0.00    1.40
  -3   3   0    2.80    2.60
  -3  -3   0    2.30    2.70
  -3  -3   0   -0.30    1.40
  -3   3   0    0.90    1.30
   3   3   0   -1.20    2.60
   3  -3   0    1.30    1.30
  -4   3   0   21.10    4.50
   4   3   0   29.00    5.20
  -4  -3   0   20.90    3.10
  -4   3   0   26.60    2.90
   4  -3   0   26.40    2.80
  -4  -3   0   23.20    4.80
   4   3   0   24.10    3.10
  -5  -3   0   -4.90    4.00
   5   3   0   -6.10    4.00
  -5  -3   0    2.10    2.60
   5  -3   0   -0.10    1.90
  -5   3   0    0.80    2.40
  -5   3   0   -3.30    4.00
  -6  -3   0 1749.12   42.90
  -6   3   0 1835.22   42.60
   6   3   0 1760.42   48.10
  -6   3   0 1826.92   48.20
   6   3   0 1836.62   43.00
  -6  -3   0 1716.13   47.50
   7  -3   0    0.00    3.10
  -7   3   0   10.20    6.70
   7   3   0   -5.50    3.50
  -7  -3   0  -14.70    5.80
  -7  -3   0   -4.60    3.20
  -7   3   0    8.30    3.80
   7   3   0   -6.90    6.40
  -8   3   0  155.38    9.50
   8   3   0  151.88   14.50
   8   3   0  159.28    9.20
  -8   3   0  158.18   15.20
  -8  -3   0  157.08    9.30
  -8  -3   0  146.79   14.50
   8  -3   0  166.58    9.10
  -9   3   0   10.50    9.00
  -9   3   0    1.80    4.30
  -9  -3   0   -4.00    4.70
   9  -3   0   -0.50    4.70
  -9  -3   0    6.40    8.60
   9   3   0   -7.00    8.30
   9   3   0   -5.00    4.90
 -10   3   0   30.00    7.40
  10   3   0   26.20   10.70
  10  -3   0   39.80    6.60
 -10   3   0   33.80   11.10
  10   3   0   56.39    7.90
 -10  -3   0   37.20    7.40
 -10  -3   0   43.10   12.00
 -11   3   0    2.60    7.00
 -11  -3   0    3.50    6.80
  11   3   0   -4.80    6.80
  11  -3   0   -7.10    6.30
 -11   3   0    7.20   12.20
 -11  -3   0    1.20   11.80
  11   3   0    2.60   11.40
  12  -3   0   18.10    8.70
  12   3   0    9.10   13.20
 -12  -3   0    5.90    7.50
 -12  -3   0  -22.20   13.20
 -12   3   0   -2.60   14.10
 -12   3   0   16.30    8.00
  13   3   0   23.70   16.40
 -13  -3   0   -9.60   14.90
 -13  -3   0   -5.50    8.90
 -13   3   0   -1.90    8.10
 -13   3   0  -18.50   15.20
 -14  -3   0  205.28   17.50
 -14   3   0  210.88   17.50
 -14   3   0  234.18   26.20
  14   3   0  174.28   24.70
 -14  -3   0  245.38   27.40
 -15   3   0   15.20   21.10
  15   3   0  -38.50   18.00
 -15  -3   0    4.10   20.60
 -15  -3   0   14.10   12.50
 -16  -3   0   50.99   15.90
 -16   3   0   68.89   16.90
 -17  -3   0   -2.20   16.30
 -17   3   0   15.20   17.30
 -18  -3   0   26.90   20.90
 -18   3   0   47.90   20.10
 -19  -3   0  -11.30   22.60
 -19   3   0  -41.70   21.40
   0   3   1    0.10    0.90
   0   3  -1   -0.50    0.50
   0   3   1    0.40    0.70
   0   3  -1    0.00    0.40
   0  -3   1    0.10    0.50
   0  -3   1    0.50    0.50
   0  -3  -1   -0.90    0.80
   0  -3  -1    0.10    0.70
  -1  -3   1 1119.39   24.70
   1  -3  -1 1076.69   24.70
   1   3  -1 1098.79   25.80
  -1  -3  -1 1107.39   24.90
   2  -3  -1  446.16   11.50
   2   3   1  466.05   12.00
  -2   3  -1  451.55   10.80
  -2  -3   1  460.95   11.80
  -2  -3   1  473.55   13.60
   2   3  -1  471.85   11.70
   2   3  -1  447.86   13.60
  -2  -3  -1  447.86   11.80
  -2   3   1  458.25   11.70
   2  -3   1  450.85   10.90
  -2  -3  -1  466.75   12.70
  -3  -3   1  547.35   14.70
   3  -3  -1  566.64   14.30
   3   3   1  578.94   14.90
  -3  -3   1  583.14   17.50
  -3   3  -1  561.74   16.30
  -3   3  -1  572.14   13.80
   3  -3   1  565.54   13.90
  -3   3   1  535.65   17.20
   3   3  -1  605.94   14.80
  -3  -3  -1  552.74   14.60
   3   3  -1  541.65   17.40
  -3   3   1  572.34   14.70
  -3  -3  -1  543.85   16.20
  -4  -3   1   85.39    7.70
   4   3   1   94.99    5.30
  -4  -3   1   87.19    5.10
  -4   3  -1   89.99    7.10
  -4   3  -1   89.69    4.30
   4  -3  -1   96.39    4.70
  -4   3   1   97.69    5.20
  -4   3   1   93.19    8.10
   4  -3   1   88.69    4.40
   4   3  -1   83.49    7.90
  -4  -3  -1   89.29    4.90
  -4  -3  -1   78.09    6.80
   4   3  -1   84.29    4.80
  -5   3  -1  229.58   12.10
  -5   3  -1  223.88    8.00
   5  -3  -1  235.08    8.30
  -5  -3   1  237.98   12.70
  -5  -3   1  221.48    8.80
  -5  -3  -1  230.28    8.60
   5  -3   1  229.48    8.00
   5   3  -1  204.48   12.40
  -5   3   1  197.08    9.60
  -5   3   1  229.68   12.50
   5   3  -1  210.58    9.50
  -5  -3  -1  227.38   11.60
  -6   3  -1  623.94   22.80
  -6  -3   1  694.83   24.40
   6   3   1  647.94   19.00
   6  -3  -1  680.73   18.50
  -6  -3   1  666.03   19.40
  -6   3  -1  681.83   18.30
   6   3   1  553.64   22.30
  -6  -3  -1  665.33   18.90
   6   3  -1  690.43   24.60
  -6   3   1  677.93   24.40
  -6   3   1  668.13   19.00
   6   3  -1  667.53   18.80
  -6  -3  -1  656.23   22.90
  -7   3  -1   79.59    6.40
   7  -3  -1   80.89    6.40
  -7   3  -1  102.79   10.90
   7   3   1   81.69   10.30
   7   3   1   89.39    7.00
  -7  -3   1   81.39    7.00
  -7  -3   1   72.59   10.10
  -7   3   1   81.29   10.30
   7   3  -1   98.49    6.80
   7   3  -1  102.09   12.10
  -7  -3  -1   70.59    9.10
  -7   3   1   93.99    7.20
   7  -3   1   81.29    6.40
  -7  -3  -1   87.29    6.60
  -8   3  -1  236.38   16.70
   8   3   1  246.28   11.50
  -8  -3   1  251.97   11.90
  -8   3  -1  246.28   11.10
   8   3   1  230.08   16.80
   8  -3  -1  252.67   11.00
  -8  -3   1  250.37   17.80
   8  -3   1  240.18   10.90
   8   3  -1  251.77   17.50
  -8  -3  -1  234.58   16.20
  -8   3   1  261.77   12.20
  -8   3   1  241.48   17.70
   8   3  -1  255.47   11.40
  -8  -3  -1  248.68   11.30
  -9   3  -1   -0.10    8.30
   9   3   1    2.90    5.10
  -9  -3   1    0.50    5.30
   9  -3  -1   -3.90    4.30
  -9   3  -1    0.40    4.40
   9   3   1   -6.80    8.00
  -9  -3   1    4.00    9.00
  -9  -3  -1   14.10    4.90
   9   3  -1    4.20    9.50
   9   3  -1    2.70    4.70
  -9   3   1   -0.70    5.10
   9  -3   1    5.80    4.40
  -9   3   1   12.80    9.60
  -9  -3  -1   -4.70    8.30
  10  -3  -1  164.98   10.50
 -10   3  -1  189.48   19.60
  10   3   1  199.18   13.10
 -10   3  -1  163.28   10.70
  10   3   1  181.28   18.40
 -10  -3   1  203.28   20.10
 -10  -3   1  187.78   12.20
 -10   3   1  179.08   11.80
  10  -3   1  189.78   11.70
 -10   3   1  218.88   20.50
 -10  -3  -1  198.48   18.30
  10   3  -1  206.58   20.90
  10   3  -1  181.18   11.50
 -10  -3  -1  172.38   11.40
 -11   3  -1   53.89   14.00
  11  -3  -1   79.59    9.20
 -11  -3   1   97.09   16.10
  11   3   1   76.19   10.80
  11   3   1   58.09   13.90
 -11   3  -1   81.59    9.80
 -11  -3   1   67.49    9.80
  11   3  -1   79.59   10.00
 -11   3   1   66.69    9.20
  11   3  -1   57.09   14.30
 -11  -3  -1   72.09   13.90
  11  -3   1   59.39    9.00
 -11  -3  -1   72.79    9.70
 -11   3   1   92.99   15.90
 -12  -3   1    3.60    8.10
  12   3   1  -10.20   12.30
 -12   3  -1  -29.80   13.30
  12  -3  -1    4.80    8.20
 -12  -3   1   -4.90   14.40
 -12   3  -1    4.80    7.10
 -12   3   1    8.20    7.90
 -12  -3  -1   12.90   13.10
  12  -3   1   14.90    8.30
  12   3  -1   12.10   13.70
 -12   3   1   17.10   16.00
 -12  -3  -1   12.40    8.00
 -13   3  -1  111.99   13.30
 -13  -3   1   85.29   13.10
  13   3   1   94.29   17.30
 -13   3  -1   72.79   18.70
 -13  -3   1  108.49   21.10
 -13   3   1   77.09   12.80
 -13   3   1   97.29   20.50
  13   3  -1   92.49   19.40
 -13  -3  -1   56.89   18.70
 -13  -3  -1   76.49   12.10
 -14   3  -1   43.00   11.50
  14   3   1   29.40   18.20
 -14   3  -1   37.10   19.20
 -14  -3   1   32.80   19.50
 -14  -3   1   49.60   13.60
 -14  -3  -1   42.70   19.60
 -14   3   1   43.30   21.00
 -14   3   1   53.19   12.20
 -14  -3  -1   48.10   11.60
  14   3  -1   29.00   19.20
 -15  -3   1  141.49   27.20
 -15  -3   1  140.29   18.10
 -15   3  -1  137.19   19.50
  15   3   1  153.88   28.10
 -15   3  -1   99.99   23.10
 -15   3   1  138.99   26.00
 -15  -3  -1  106.69   23.20
 -15  -3  -1  112.29   15.70
  15   3  -1   87.79   22.40
 -16  -3   1   36.00   16.20
 -16   3  -1    6.30   14.20
 -16   3   1   16.00   15.80
 -16  -3  -1   30.90   14.20
 -17  -3   1  -30.80   15.20
 -17   3  -1    3.50   16.00
 -17   3   1  -12.20   16.80
 -17  -3  -1   24.60   17.40
 -18   3  -1    4.40   19.00
 -18  -3   1   11.80   18.50
 -18  -3  -1   18.90   20.40
 -18   3   1    6.20   20.80
 -19  -3   1   36.80   24.60
 -19   3  -1   34.80   20.90
 -19   3   1   19.10   23.50
 -19  -3  -1  -19.90   21.20
   0  -3  -2    0.50    1.30
   0  -3  -2   -1.60    0.80
   0  -3   2   -0.20    0.70
   0   3  -2    0.30    0.70
   0   3   2    1.80    1.30
   0  -3   2    0.60    0.90
   0   3   2   -0.50    0.80
   0   3  -2    1.00    0.90
  -1  -3   2 2267.17   49.60
  -1   3  -2 2138.89   47.60
  -1   3  -2 2198.18   48.30
  -1  -3   2 2184.88   48.70
   1  -3  -2 2244.78   49.10
   1   3   2 2286.57   49.20
  -1  -3  -2 2306.37   49.20
   1  -3   2 2106.39   48.30
   1   3  -2 2183.18   48.60
   1   3  -2 2211.88   49.80
  -1   3   2 2199.58   49.10
  -1  -3  -2 2160.88   48.40
   2   3   2  450.05   12.40
   2  -3  -2  459.65   12.30
  -2  -3   2  483.25   14.10
  -2   3  -2  441.16   11.20
  -2  -3   2  441.86   12.20
   2   3  -2  462.65   12.10
   2  -3   2  449.76   11.30
  -2  -3  -2  443.86   12.10
   2   3  -2  460.15   14.20
  -2  -3  -2  454.05   12.30
  -2   3   2  439.46   12.20
  -3  -3   2 2106.99   51.59
  -3  -3   2 2188.68   49.10
  -3   3  -2 2110.99   47.60
   3   3   2 2224.08   49.30
   3  -3  -2 2160.28   48.70
  -3  -3  -2 2105.29   48.70
   3   3  -2 2150.68   52.09
   3  -3   2 2119.39   47.90
  -3   3   2 2125.19   48.90
  -3   3   2 2213.88   52.09
  -3  -3  -2 2140.59   49.60
   3   3  -2 2175.98   48.70
   4   3   2    4.00    2.40
   4   3   2    3.70    3.20
  -4  -3   2    3.40    4.30
   4  -3  -2    5.60    2.50
  -4   3  -2    7.90    2.00
  -4   3  -2    6.40    3.10
   4   3  -2    1.70    2.30
   4  -3   2    5.70    1.90
   4   3  -2   11.60    4.40
  -4   3   2    8.60    2.90
  -4  -3  -2    4.10    2.60
  -4   3   2    3.80    4.10
  -4  -3  -2    9.10    3.10
  -5  -3   2  332.97   15.50
   5  -3  -2  337.97   11.00
   5   3   2  319.87   11.50
  -5   3  -2  320.67   13.50
  -5  -3   2  315.37   11.40
  -5   3  -2  331.47   10.10
  -5   3   2  319.57   15.40
   5   3  -2  308.27   15.60
   5  -3   2  311.27   10.40
  -5   3   2  303.57   11.40
  -5  -3  -2  318.77   10.90
   5   3  -2  318.07   10.80
  -5  -3  -2  316.47   13.40
  -6  -3   2  511.25   16.70
   6   3   2  528.85   16.50
  -6   3  -2  534.55   15.00
  -6  -3   2  489.45   20.90
  -6   3  -2  505.95   19.20
   6  -3  -2  522.05   15.60
  -6  -3  -2  486.75   15.40
  -6   3   2  515.55   16.40
  -6   3   2  519.85   21.50
   6   3  -2  512.35   21.50
  -6  -3  -2  503.25   19.20
   6   3  -2  509.55   15.70
   7   3   2 1058.69   28.10
  -7  -3   2 1003.80   33.90
  -7   3  -2 1025.00   31.90
   7  -3  -2 1021.90   27.00
  -7  -3   2  994.30   28.10
  -7   3  -2  994.20   26.30
   7  -3   2 1002.70   26.90
  -7  -3  -2 1001.90   27.10
   7   3  -2 1017.00   34.30
   7   3  -2 1042.20   27.30
  -7   3   2 1004.40   34.10
  -7  -3  -2  967.30   31.50
  -7   3   2 1024.10   28.10
  -8   3  -2    3.30    3.70
  -8  -3   2    3.40    4.70
   8   3   2   -4.60    6.40
   8   3   2    6.40    4.80
  -8  -3   2    3.30    8.30
  -8   3  -2    3.70    6.90
   8  -3  -2    5.20    4.20
  -8  -3  -2    5.40    7.00
  -8  -3  -2   -1.60    4.00
   8  -3   2    5.60    4.00
   8   3  -2    9.80    8.60
  -8   3   2    9.30    8.30
  -8   3   2   -5.70    4.60
   8   3  -2   -4.30    4.10
  -9  -3   2  257.37   13.40
   9   3   2  258.07   13.10
  -9   3  -2  248.18   18.30
  -9   3  -2  258.97   12.20
  -9  -3   2  292.07   20.80
   9  -3  -2  259.87   12.40
  -9   3   2  278.17   14.10
  -9  -3  -2  302.07   19.10
   9  -3   2  276.57   12.30
  -9  -3  -2  242.18   12.10
  -9   3   2  286.17   20.70
   9   3  -2  243.28   12.70
   9   3  -2  244.18   20.30
  10   3   2  165.68   12.20
  10  -3  -2  161.28   10.40
 -10  -3   2  181.08   18.10
 -10   3  -2  162.18   17.20
 -10   3  -2  153.38   10.90
 -10  -3   2  184.08   12.50
 -10  -3  -2  158.18   11.20
 -10   3   2  160.38   18.50
  10   3  -2  122.49   16.50
  10  -3   2  138.79   11.40
 -10   3   2  174.58   12.90
  10   3  -2  161.78   11.00
 -10  -3  -2  185.98   18.00
 -11   3  -2  102.79   15.10
  11  -3  -2  112.09   10.80
 -11   3  -2   89.99    9.70
  11   3   2   97.99   12.20
 -11  -3   2  114.89   17.10
 -11  -3   2   90.39   11.20
 -11  -3  -2   88.39    9.90
  11  -3   2   98.99   10.80
 -11   3   2  115.89   12.30
  11   3  -2   78.99    9.60
 -11  -3  -2   84.29   14.10
 -11   3   2   93.99   16.80
  11   3  -2  107.39   17.00
  12   3   2   -1.50   11.20
  12  -3  -2   11.20    7.70
 -12   3  -2   15.10    7.50
 -12  -3   2   28.50    9.50
 -12  -3   2    7.80   15.50
 -12   3  -2   13.60   13.40
  12  -3   2   18.00    9.50
 -12  -3  -2   17.20    7.70
 -12   3   2   42.50   17.20
  12   3  -2   24.60   15.30
 -12  -3  -2   27.20   13.60
 -12   3   2   27.00    8.70
 -13  -3   2  240.08   25.80
 -13   3  -2  279.57   28.30
 -13  -3   2  218.08   17.40
 -13   3  -2  240.98   16.80
 -13   3   2  218.48   17.40
 -13  -3  -2  257.87   27.40
 -13  -3  -2  240.58   17.30
 -13   3   2  283.97   28.30
  13   3  -2  275.97   28.10
  14   3   2  -31.60   15.40
 -14   3  -2   11.90   10.10
 -14  -3   2   24.70   20.90
 -14   3  -2  -25.10   17.00
  14   3  -2  -43.70   17.50
 -14   3   2    5.70   10.20
 -14  -3  -2   36.60   17.70
 -14  -3  -2    2.10    9.80
 -14   3   2   -1.70   20.30
 -15   3  -2   75.69   20.80
 -15  -3   2  127.79   27.30
 -15   3  -2  106.39   17.60
 -15  -3   2   83.69   16.30
 -15   3   2   94.59   15.90
 -15  -3  -2  110.19   15.20
 -15  -3  -2  125.79   24.60
  15   3  -2  101.39   24.60
 -15   3   2   49.80   26.70
 -16  -3   2   -4.00   15.00
 -16   3  -2   24.80   13.70
 -16  -3  -2    9.10   12.80
 -16   3   2   -6.80   15.00
 -17  -3   2   26.30   18.40
 -17   3  -2   15.30   14.80
 -17  -3  -2  -25.80   14.00
 -17   3   2   27.60   17.00
 -18   3  -2   56.09   18.90
 -18  -3   2  -12.20   20.60
 -18   3   2    9.00   19.60
 -18  -3  -2    4.90   17.40
 -19  -3   2  -40.60   22.50
 -19   3  -2   -5.00   21.10
 -19   3   2   76.19   25.20
 -19  -3  -2  -21.40   19.90
   0   3   3    0.80    1.00
   0  -3  -3    1.20    1.20
   0   3   3   -4.60    1.60
   0  -3   3    3.80    1.60
   0   3  -3    2.20    1.20
   0  -3  -3   -1.40    1.70
   0  -3   3   -0.10    0.90
   0   3  -3    0.70    1.40
   1  -3  -3 3243.88   71.69
  -1  -3   3 3201.08   71.29
  -1   3  -3 3071.39   69.09
   1   3   3 3301.67   72.59
  -1  -3   3 3232.88   71.69
  -1   3  -3 3325.07   70.99
   1   3   3 3145.39   70.09
  -1  -3  -3 3149.68   70.19
  -1  -3  -3 3242.28   71.49
   1   3  -3 3277.57   71.09
   1   3  -3 3364.26   72.19
  -1  -3  -3 3283.17   72.49
   1  -3   3 3185.38   70.99
  -1   3   3 3254.97   71.79
   2   3   3 1830.52   42.40
  -2   3  -3 1832.42   41.10
   2  -3  -3 1852.31   42.40
   2   3   3 1869.51   41.50
  -2  -3   3 1826.52   42.30
  -2   3  -3 1788.02   41.90
  -2  -3   3 1816.62   43.80
   2   3  -3 1880.71   42.10
  -2   3   3 1822.82   42.50
  -2  -3  -3 1869.31   42.30
  -2  -3  -3 1841.22   41.20
   2   3  -3 1770.72   44.00
  -3   3  -3  169.28    6.10
   3  -3  -3  177.58    7.30
   3   3   3  166.08    7.30
  -3  -3   3  168.28    9.40
  -3  -3   3  163.08    7.40
   3   3   3  172.68    7.20
  -3   3   3  157.78    9.40
  -3  -3  -3  173.28    7.10
  -3  -3  -3  167.38    6.90
  -3   3   3  157.48    7.40
   3   3  -3  182.28    7.10
   3  -3   3  176.58    6.40
   3   3  -3  164.88    9.60
   4   3   3  259.47    9.80
   4  -3  -3  268.37    9.60
   4   3   3  258.77   10.80
  -4   3  -3  260.57    8.40
  -4   3  -3  243.68   10.00
  -4  -3   3  241.88   12.60
  -4  -3   3  267.07   10.40
  -4  -3  -3  226.08   10.50
   4   3  -3  276.77    9.80
   4  -3   3  259.57    8.90
  -4  -3  -3  274.47   10.40
  -4   3   3  272.37   13.10
  -4   3   3  253.77    9.90
   4   3  -3  255.07   13.20
   5   3   3   83.69    6.50
  -5   3  -3   79.69    5.00
  -5   3  -3   73.79    7.30
   5  -3  -3   65.99    9.50
   5   3   3   55.69    6.50
  -5  -3   3   74.99    6.20
  -5  -3   3   90.89    9.70
  -5   3   3   76.59    6.30
  -5   3   3   66.69    8.40
   5   3  -3   89.99    9.80
  -5  -3  -3   70.99    7.10
  -5  -3  -3   71.39    5.40
   5   3  -3   84.89    5.80
   5  -3   3   72.79    5.30
  -6   3  -3  137.19    6.70
  -6   3  -3  134.79   10.40
  -6  -3   3  134.49   12.90
  -6  -3   3  125.09    8.30
   6  -3  -3  137.69    7.80
   6   3   3  128.49   10.60
   6   3   3  122.09    8.00
   6   3  -3  130.89    7.60
  -6  -3  -3  127.59    9.90
   6  -3   3  121.39    8.40
  -6   3   3  131.49    8.20
  -6  -3  -3  143.49    7.50
  -6   3   3  143.79   13.40
   6   3  -3  120.59   12.40
  -7  -3   3   -3.20    4.10
   7  -3  -3    1.20    3.80
  -7   3  -3   -3.50    2.80
   7   3   3    2.60    4.10
  -7   3  -3    8.30    5.70
   7   3   3   11.40    6.30
  -7  -3   3    2.30    7.30
  -7  -3  -3   -0.90    5.50
  -7  -3  -3    0.10    3.10
   7  -3   3   -3.80    3.40
   7   3  -3    5.40    7.40
  -7   3   3   -1.70    4.60
   7   3  -3   -3.10    3.40
  -7   3   3    9.10    7.80
   8   3   3  316.27   14.40
  -8   3  -3  325.27   12.20
   8   3   3  314.57   18.20
  -8  -3   3  312.77   20.20
  -8  -3   3  322.17   14.90
   8  -3  -3  336.17   13.30
  -8   3  -3  326.17   17.80
   8   3  -3  314.27   13.10
  -8   3   3  319.27   20.60
   8   3  -3  302.27   21.40
  -8  -3  -3  303.17   17.30
   8  -3   3  346.47   13.70
  -8  -3  -3  303.27   12.60
  -8   3   3  297.47   14.40
  -9   3  -3  211.38   11.00
  -9  -3   3  223.88   13.00
  -9  -3   3  172.18   19.00
   9  -3  -3  219.48   11.70
   9   3   3  211.38   17.40
  -9   3  -3  178.38   16.50
   9   3   3  197.48   12.20
   9   3  -3  208.98   12.00
  -9   3   3  242.48   21.00
  -9  -3  -3  232.18   11.40
  -9  -3  -3  204.08   16.70
   9  -3   3  196.88   11.00
   9   3  -3  197.18   20.30
  -9   3   3  184.08   12.90
 -10  -3   3   33.40   12.60
  10   3   3   43.40   10.60
 -10   3  -3   45.60   11.40
  10  -3  -3   50.19    7.10
 -10   3  -3   28.20    6.00
 -10  -3   3   32.40    7.80
  10   3   3   32.40    7.80
 -10   3   3   46.30   13.70
  10  -3   3   41.00    7.90
 -10   3   3   29.90    8.20
 -10  -3  -3   36.00    6.90
 -10  -3  -3   39.90   10.60
  10   3  -3   43.10    7.90
  10   3  -3   35.30   12.80
  11   3   3  109.79   14.70
 -11  -3   3  108.79   17.60
  11   3   3  136.39   13.60
 -11  -3   3  160.18   14.40
 -11   3  -3  125.09   11.30
 -11   3  -3  111.49   15.40
  11  -3  -3  121.59   11.90
  11  -3   3  112.19   11.50
 -11   3   3  124.59   12.50
 -11  -3  -3  142.69   11.70
  11   3  -3  101.99   11.20
  11   3  -3  125.49   21.30
 -11   3   3  138.49   19.60
 -11  -3  -3  127.99   16.10
 -12   3  -3    8.80   12.30
 -12  -3   3   42.20   10.20
  12   3   3   33.10   13.60
 -12  -3   3   20.00   16.40
 -12   3  -3   58.79    9.20
 -12   3   3   41.80    9.90
  12  -3   3   44.30   11.10
 -12   3   3   65.79   18.40
 -12  -3  -3   54.19    9.80
 -12  -3  -3   57.49   14.00
 -13   3  -3    2.60   14.20
  13   3   3   -5.00   15.10
 -13  -3   3   20.30   21.50
 -13   3  -3   15.40    8.00
 -13  -3   3   -2.30    9.80
 -13   3   3   25.30   18.50
 -13   3   3   24.00   10.20
 -13  -3  -3   -5.50    8.30
 -13  -3  -3   -7.70   14.60
  13   3  -3   -3.20   21.00
 -14   3  -3    6.60   10.20
 -14   3  -3  -35.20   16.20
  14   3   3    2.20   16.20
 -14  -3   3    0.30   21.00
  14   3  -3   -3.40   20.20
 -14   3   3   10.70   11.90
 -14   3   3   33.80   21.40
 -14  -3  -3   15.70    9.30
 -14  -3  -3   14.10   16.70
 -15  -3   3  -12.60   13.50
 -15  -3   3   -1.80   26.90
 -15   3  -3   19.50   20.20
 -15   3  -3   27.40   14.10
 -15  -3  -3   54.29   20.30
 -15   3   3   23.40   14.50
 -15  -3  -3   15.00   11.60
  15   3  -3  -20.20   21.50
 -16   3  -3   42.00   14.40
 -16  -3   3   62.99   17.10
 -16  -3  -3   31.50   13.70
 -16   3   3   12.00   16.70
 -17   3  -3    3.30   15.80
 -17  -3   3   32.20   19.60
 -17   3   3  -30.40   15.70
 -17  -3  -3   19.60   16.90
 -18   3  -3   -2.60   18.00
 -18  -3   3   -2.50   19.50
 -18   3   3   22.80   21.40
 -18  -3  -3  -32.00   16.50
   0  -3   4   -3.20    1.90
   0   3  -4   -2.70    2.00
   0  -3   4   -1.10    1.10
   0   3   4    0.50    1.30
   0  -3  -4    0.30    2.40
   0   3  -4   -1.50    1.50
   0   3   4    2.10    2.70
   1  -3  -4  217.58    8.40
  -1  -3   4  202.38    8.10
   1   3   4  185.48    8.60
  -1  -3   4  212.28    8.00
   1   3   4  224.38    6.40
  -1   3  -4  206.78    7.70
  -1   3  -4  208.78    5.30
   1   3  -4  217.98    7.90
   1   3  -4  209.38    8.50
  -1  -3  -4  219.08    8.90
  -1  -3  -4  200.58    6.40
   1  -3   4  199.48    7.80
  -1   3   4  192.38    8.30
  -2  -3   4   13.60    3.80
   2  -3  -4   16.20    3.40
   2   3   4   14.60    2.10
  -2  -3   4   18.30    3.60
   2   3   4   20.40    3.30
  -2   3  -4   13.90    2.60
  -2   3  -4   15.20    3.10
  -2  -3  -4   12.90    3.00
  -2   3   4   19.40    4.40
  -2  -3  -4   12.70    4.00
   2   3  -4   10.20    3.00
  -2   3   4   12.10    3.30
   2   3  -4   12.60    3.80
  -2  -3  -4   17.00    2.00
   3   3   4 1053.09   27.30
  -3  -3   4 1099.99   29.90
  -3   3  -4 1034.00   25.90
   3  -3  -4 1118.59   27.50
  -3  -3   4 1014.90   27.70
   3   3   4 1068.89   26.40
  -3   3  -4 1057.09   25.40
   3  -3   4 1072.89   26.30
   3   3  -4 1098.99   30.40
  -3  -3  -4 1069.99   25.90
   3   3  -4 1087.69   27.10
  -3   3   4 1072.69   30.20
  -3  -3  -4 1075.49   27.20
  -3   3   4 1068.19   27.70
  -4  -3   4  732.53   23.70
  -4  -3   4  706.73   20.60
  -4   3  -4  728.03   19.80
   4   3   4  696.73   20.60
  -4   3  -4  716.73   19.00
   4   3   4  729.23   20.50
   4  -3  -4  770.62   20.50
  -4  -3  -4  707.43   20.00
  -4   3   4  733.03   21.00
  -4  -3  -4  723.93   19.90
   4   3  -4  720.83   24.30
  -4   3   4  727.23   24.20
   4  -3   4  720.23   19.40
  -5  -3   4  192.38   12.60
  -5   3  -4  182.88    9.60
   5   3   4  169.58    9.90
   5   3   4  167.78    8.80
  -5   3  -4  169.18    8.70
  -5  -3   4  175.98    9.30
   5  -3  -4  185.88    8.70
   5   3  -4  169.48   12.80
  -5  -3  -4  191.18    8.80
  -5  -3  -4  178.48    9.40
  -5   3   4  183.78   12.80
   5  -3   4  185.58    8.40
  -5   3   4  170.98    9.70
   5   3  -4  172.08    8.70
   6   3   4    4.20    5.00
   6  -3  -4   -5.00    3.70
  -6  -3   4    7.20    6.60
  -6   3  -4    2.50    4.70
  -6   3  -4   -1.00    2.70
   6   3   4   -5.40    4.10
  -6  -3   4    1.80    4.10
  -6  -3  -4    4.60    3.20
  -6  -3  -4   -0.90    3.90
   6  -3   4    3.70    3.60
   6   3  -4   13.60    8.70
  -6   3   4    2.30    6.70
   6   3  -4    7.10    4.00
  -6   3   4    1.90    4.30
  -7   3  -4  309.27   15.80
   7   3   4  330.67   16.40
  -7   3  -4  327.87   11.80
   7   3   4  344.07   14.40
  -7  -3   4  310.57   18.50
  -7  -3   4  312.47   14.00
   7  -3  -4  341.57   13.00
  -7   3   4  329.77   19.80
   7  -3   4  330.87   13.10
   7   3  -4  325.07   12.90
  -7   3   4  322.67   14.00
  -7  -3  -4  311.57   12.50
  -7  -3  -4  299.77   15.10
   8   3   4  148.79   14.10
   8   3   4  155.18   10.50
  -8  -3   4  198.28   17.90
  -8   3  -4  180.38    9.30
   8  -3  -4  172.98   10.30
  -8   3  -4  166.68   13.80
  -8  -3   4  187.28   11.70
   8  -3   4  141.09   10.00
  -8  -3  -4  168.88   13.80
  -8   3   4  173.78   17.60
   8   3  -4  167.48    9.90
  -8  -3  -4  186.58   10.10
  -8   3   4  167.88   11.20
   8   3  -4  150.08   17.00
   9  -3  -4  196.88   11.70
  -9  -3   4  214.18   14.10
   9   3   4  194.68   12.30
  -9   3  -4  231.48   17.10
  -9  -3   4  183.18   19.90
   9   3   4  204.48   16.60
  -9   3  -4  207.38   10.70
   9  -3   4  185.28   11.80
  -9   3   4  176.68   12.40
  -9  -3  -4  182.18   10.60
  -9   3   4  193.98   21.10
  -9  -3  -4  191.28   15.90
   9   3  -4  205.28   21.30
   9   3  -4  189.38   11.40
 -10   3  -4  191.28   18.30
 -10  -3   4  174.38   18.80
  10   3   4  226.68   14.80
  10   3   4  204.18   18.50
 -10   3  -4  197.28   11.40
 -10  -3   4  218.58   14.40
  10  -3  -4  217.18   12.90
 -10  -3  -4  201.78   17.80
  10   3  -4  196.68   13.30
 -10   3   4  161.88   18.90
  10   3  -4  216.68   23.30
 -10  -3  -4  211.18   12.80
  10  -3   4  182.58   13.00
 -10   3   4  199.58   14.60
  11  -3  -4  151.28   12.70
  11   3   4  142.79   16.30
 -11   3  -4   96.59   14.70
  11   3   4  130.89   14.00
 -11  -3   4  142.79   15.00
 -11   3  -4  132.19   11.00
  11   3  -4  137.19   20.40
 -11  -3  -4  134.39   12.00
 -11  -3  -4  188.38   18.90
  11  -3   4  151.58   13.90
 -11   3   4  170.48   13.80
 -11   3   4  134.39   20.00
 -12  -3   4   -6.10    9.40
 -12   3  -4   -1.60   11.70
 -12  -3   4    1.00   16.30
  12   3   4   11.40   12.60
 -12   3  -4    7.90    7.20
  12   3  -4   10.20   15.80
 -12   3   4  -18.50    8.50
 -12   3   4   16.70   20.00
  12  -3   4    6.10    9.60
 -12  -3  -4   -2.10    6.90
 -12  -3  -4    1.50   12.30
 -13  -3   4   69.39   21.30
 -13  -3   4  137.89   16.00
  13   3   4   92.89   17.40
 -13   3  -4  121.59   18.40
 -13   3  -4  126.09   13.80
  13   3  -4  181.88   26.50
 -13   3   4  114.49   15.80
 -13  -3  -4  135.09   14.70
 -13  -3  -4  130.89   18.00
 -13   3   4  127.49   24.60
 -14  -3   4  232.28   21.20
 -14   3  -4  305.07   31.60
 -14  -3   4  343.67   33.90
  14   3   4  296.57   30.30
 -14   3  -4  371.36   20.50
 -14   3   4  391.96   40.30
 -14  -3  -4  365.26   31.10
 -14  -3  -4  333.07   20.40
  14   3  -4  274.77   30.60
 -14   3   4  361.56   24.60
 -15  -3   4  169.18   38.40
 -15   3  -4  274.57   29.70
 -15   3  -4  231.08   26.70
 -15  -3   4  228.38   22.90
 -15   3   4  234.68   22.30
  15   3  -4  230.18   29.40
 -15  -3  -4  218.98   28.10
 -15  -3  -4  228.98   20.50
 -16   3  -4   10.10   13.10
 -16  -3   4    1.60   15.50
 -16   3   4   13.60   17.20
 -16  -3  -4  -14.40   13.30
 -17  -3   4   29.80   18.10
 -17   3  -4   -8.80   14.60
 -17   3   4   -4.70   19.20
 -17  -3  -4    8.70   15.20
 -18  -3   4   22.90   24.10
 -18   3  -4   15.70   18.70
 -18   3   4   46.20   22.70
 -18  -3  -4   28.50   18.60
   0  -3   5    2.10    2.80
   0   3   5   -2.00    1.50
   0  -3   5   -0.60    1.60
   0   3  -5   -0.30    2.00
   0   3  -5   -1.00    2.60
   0   3   5   -0.30    3.10
   0  -3  -5   -3.80    2.90
   1   3   5 3158.88   70.29
  -1  -3   5 3103.39   72.69
  -1   3  -5 3258.27   72.59
  -1   3  -5 3159.78   69.49
  -1  -3   5 3377.76   72.69
   1  -3  -5 3272.07   73.29
   1   3   5 3197.08   73.99
   1   3  -5 3096.69   73.39
  -1   3   5 3229.08   73.59
   1  -3   5 3156.58   72.69
  -1  -3  -5 3217.08   70.59
   1   3  -5 3334.07   72.79
  -1  -3  -5 3334.47   73.99
  -2   3  -5 7847.62  170.28
   2  -3  -5 7902.41  170.78
  -2  -3   5 7828.22  170.68
  -2  -3   5 8149.78  171.88
   2   3   5 7734.43  167.78
   2  -3   5 7586.94  170.48
  -2  -3  -5 7489.35  167.68
  -2  -3  -5 7913.11  171.98
  -2   3   5 8114.99  172.68
  -2  -3  -5 7638.14  170.38
  -2   3   5 7762.82  171.08
   2   3  -5 7962.60  170.28
  -3  -3   5    1.70    3.50
   3   3   5   -3.50    2.80
   3  -3  -5    1.80    3.30
  -3  -3   5    0.70    4.10
  -3   3  -5    1.70    2.40
  -3   3  -5    2.10    1.60
   3   3   5    1.00    2.20
  -3   3  -5    0.60    3.40
   3   3  -5    0.30    3.10
  -3  -3  -5    0.30    4.10
   3   3  -5    2.20    5.00
  -3  -3  -5   -1.20    1.60
  -3  -3  -5   -1.00    2.90
  -3   3   5    6.90    4.60
  -3   3   5   -0.60    3.50
   4   3   5  370.46   13.60
   4   3   5  399.66   13.00
  -4   3  -5  377.06   12.00
  -4  -3   5  379.16   14.00
  -4   3  -5  378.46   12.40
   4  -3  -5  398.56   14.30
  -4  -3   5  404.76   16.80
   4   3  -5  416.66   17.80
   4   3  -5  390.96   13.50
   4  -3   5  393.66   13.00
  -4   3   5  370.26   16.80
  -4   3   5  385.56   14.40
  -4  -3  -5  387.66   12.20
  -4  -3  -5  387.36   13.30
  -5   3  -5  546.75   17.10
   5   3   5  557.34   17.90
   5  -3  -5  569.24   17.80
  -5   3  -5  556.74   16.30
  -5  -3   5  531.75   18.20
   5   3   5  571.34   18.00
  -5  -3   5  535.55   21.70
   5  -3   5  570.24   17.50
  -5   3   5  550.14   22.60
   5   3  -5  532.95   22.40
  -5  -3  -5  536.35   17.10
   5   3  -5  560.04   17.50
  -5  -3  -5  544.25   17.10
  -5   3   5  518.65   18.10
   6   3   5  681.03   21.40
  -6  -3   5  675.03   26.40
  -6   3  -5  671.63   21.30
   6  -3  -5  661.43   20.70
   6   3   5  651.13   21.80
  -6  -3   5  638.44   21.40
  -6   3  -5  677.03   19.20
   6   3  -5  680.83   20.70
  -6   3   5  675.33   26.60
  -6  -3  -5  651.13   20.00
   6  -3   5  669.13   20.30
  -6  -3  -5  666.93   21.10
  -6   3   5  654.43   21.70
   6   3  -5  677.23   27.00
  -7   3  -5   29.50    4.70
   7  -3  -5   28.40    6.10
   7   3   5   21.30    6.70
   7   3   5   27.90    6.30
  -7   3  -5   23.10    6.60
  -7  -3   5   33.60    9.40
  -7  -3   5   37.90    7.00
  -7   3   5   34.30   10.40
  -7  -3  -5   30.60    5.10
   7  -3   5   41.10    6.20
   7   3  -5   35.50   10.20
   7   3  -5   26.20    5.30
  -7   3   5   33.40    6.90
  -7  -3  -5   29.00    6.70
  -8   3  -5   -5.60    3.40
   8   3   5   -5.50    5.60
   8   3   5    4.90    7.00
   8  -3  -5    0.90    5.00
  -8  -3   5   14.40   11.40
  -8   3  -5    9.70    6.80
  -8  -3   5    1.50    5.80
   8   3  -5    6.60    9.80
  -8  -3  -5   -0.80    6.40
  -8  -3  -5    3.60    4.50
   8   3  -5   12.20    5.10
   8  -3   5   -3.30    5.20
  -8   3   5    4.60    9.70
  -8   3   5    8.00    6.50
  -9   3  -5   55.39    6.80
  -9   3  -5   34.70    9.70
   9   3   5   47.30    9.00
  -9  -3   5   50.59   13.50
   9   3   5   45.10    9.70
   9  -3  -5   52.39    7.40
  -9  -3   5   47.40    9.30
   9   3  -5   28.10   12.90
  -9   3   5   39.00    8.20
  -9   3   5   52.19   13.50
   9   3  -5   43.80    7.20
   9  -3   5   35.20    7.70
  -9  -3  -5   33.50    8.90
  -9  -3  -5   44.70    6.80
  10  -3  -5    1.30    6.80
 -10   3  -5   -2.40    8.60
  10   3   5   -9.30    8.90
 -10  -3   5    5.40   12.90
 -10   3  -5   -0.50    4.60
  10   3   5    5.10    7.60
 -10  -3   5    3.30    7.60
 -10  -3  -5   -3.50    5.60
 -10  -3  -5    9.80    8.60
 -10   3   5    0.00    7.40
  10   3  -5    2.20    6.40
  10   3  -5   13.40   12.40
  10  -3   5    7.00    6.90
  11   3   5   13.40   10.30
 -11   3  -5   28.80    7.30
  11   3   5   17.80   11.40
 -11  -3   5   23.50    9.40
 -11   3  -5   25.50   11.40
  11  -3  -5   17.10    7.60
 -11  -3   5   45.10   16.20
  11   3  -5    5.10   15.00
 -11   3   5   20.90   15.80
  11  -3   5   37.70    9.30
 -11  -3  -5   32.60   11.00
 -11   3   5   30.80    9.40
 -11  -3  -5   23.60    6.80
 -12  -3   5    9.70   17.00
 -12   3  -5    3.30   12.50
 -12   3  -5    5.50    6.60
  12   3   5    1.80   12.20
 -12  -3   5   13.00   10.40
 -12  -3  -5   11.20    7.60
  12   3  -5    2.20   16.40
 -12   3   5    9.40    9.90
 -12  -3  -5    9.70   12.30
  12  -3   5   21.50   10.10
 -12   3   5   14.20   17.80
 -13  -3   5   13.00   19.20
 -13  -3   5    8.30   10.80
 -13   3  -5   11.00    8.40
  13   3   5   13.20   14.40
 -13   3  -5    4.90   14.80
 -13  -3  -5    8.00   13.80
  13   3  -5    0.70   19.40
 -13  -3  -5   -8.10    7.40
 -13   3   5  -10.70   18.50
 -13   3   5   -0.60   11.10
 -14   3  -5    1.90    9.20
 -14  -3   5   17.40   13.70
 -14   3  -5   11.70   17.00
 -14  -3   5    7.70   22.50
 -14   3   5   16.70   23.40
 -14  -3  -5    5.20   16.40
 -14   3   5   38.60   15.10
  14   3  -5   38.60   22.00
 -15  -3   5   95.59   17.30
 -15   3  -5  102.49   22.10
 -15  -3  -5   56.69   24.90
  15   3  -5  119.49   27.80
 -15   3   5   75.69   18.30
 -15  -3  -5   95.69   14.10
 -16  -3   5    5.80   16.10
 -16   3  -5    0.10   13.10
 -16  -3  -5    5.70   12.40
 -16   3   5    9.20   17.70
 -17   3  -5   17.60   15.40
 -17  -3   5  -10.90   18.30
 -17   3   5  -27.90   20.20
 -17  -3  -5    8.90   14.30
 -18  -3   5   34.80   21.50
 -18   3  -5   -6.40   16.90
 -18   3   5    0.50   22.60
 -18  -3  -5  -14.30   17.30
   0   3  -6    0.00    2.40
   0  -3   6   -1.60    1.80
   0   3   6    2.70    2.00
   0   3  -6   -4.20    3.00
   0  -3  -6    4.10    3.80
   0  -3   6    4.30    3.30
  -1   3  -6  581.84   17.30
   1   3   6  599.84   14.80
  -1  -3   6  571.84   17.00
   1  -3  -6  617.04   18.30
   1   3   6  484.45   22.10
  -1  -3   6  589.34   17.90
  -1   3  -6  586.94   14.60
   1  -3   6  606.64   12.90
  -1  -3  -6  597.54   18.80
  -1  -3  -6  594.64   15.30
  -1   3   6  522.25   20.00
   1   3  -6  585.04   17.50
   1   3  -6  618.34   18.10
   1  -3   6  569.04   17.70
  -2  -3   6   27.20    4.90
   2   3   6   28.60    2.90
  -2  -3   6   37.80    5.50
   2   3   6   29.20    5.70
  -2   3  -6   29.60    5.00
   2  -3  -6   38.00    5.40
  -2  -3  -6   34.70    4.60
  -2  -3  -6   30.90    2.90
   2   3  -6   32.30    5.30
   2   3  -6   40.20    5.30
  -2   3   6   33.20    5.60
  -2  -3  -6   25.40    5.40
   2  -3   6   26.90    4.90
  -2   3   6   35.90    5.90
  -3   3  -6   22.30    4.10
   3   3   6   26.50    3.10
  -3  -3   6   20.20    5.30
  -3   3  -6   23.30    4.60
   3  -3  -6   24.20    4.90
  -3  -3   6   28.40    5.40
  -3  -3  -6   27.40    3.00
   3   3  -6   23.10    4.90
  -3  -3  -6   24.80    4.40
   3   3  -6   24.50    5.90
  -3   3   6   27.70    6.30
  -3  -3  -6   28.70    5.90
  -3   3   6   25.60    5.30
  -4   3  -6  378.46   12.70
   4   3   6  348.47   12.10
  -4   3  -6  356.16   11.20
   4   3   6  357.96   13.80
  -4   3  -6  399.66   14.80
  -4  -3   6  337.77   14.40
  -4  -3   6  359.46   16.80
   4  -3  -6  391.56   14.20
  -4  -3  -6  366.76   13.60
  -4   3   6  348.97   14.20
   4   3  -6  365.36   13.80
   4   3  -6  360.06   17.10
  -4  -3  -6  353.76   11.30
  -4   3   6  382.96   17.80
   5   3   6  197.28    9.80
  -5   3  -6  193.68    8.80
  -5  -3   6  172.18   11.10
  -5  -3   6  158.88   15.70
  -5   3  -6  206.08    9.30
   5   3   6  191.28   10.90
   5  -3  -6  188.68   10.30
  -5   3   6  187.58   14.70
   5   3  -6  191.08   14.40
   5  -3   6  204.48    9.90
  -5  -3  -6  197.78    8.90
  -5  -3  -6  188.08   10.00
  -5   3   6  190.88   11.40
   5   3  -6  192.08   10.50
   6   3   6   95.69    9.00
   6  -3  -6   97.29    8.40
  -6   3  -6  100.89    7.20
   6   3   6  101.39    9.40
  -6  -3   6  102.29   14.20
  -6  -3   6  106.49    9.60
  -6   3  -6  102.99    8.50
   6   3  -6  140.39   14.40
  -6  -3  -6   86.99    7.90
  -6   3   6   96.99   13.30
   6   3  -6  102.29    8.30
  -6   3   6   97.29    9.10
  -6  -3  -6   84.19    7.80
   6  -3   6  102.09    8.40
  -7  -3   6   -0.80    8.60
  -7   3  -6    6.00    3.80
  -7   3  -6    5.30    5.70
   7   3   6    6.70    5.70
   7   3   6    2.20    5.40
  -7  -3   6   -5.90    5.50
   7  -3  -6   -2.30    5.00
   7  -3   6    4.10    4.60
   7   3  -6   11.10    5.50
   7   3  -6    6.20    8.80
  -7   3   6    4.60    5.70
  -7  -3  -6    2.20    4.60
  -7  -3  -6    9.10    5.00
  -8   3  -6  165.28   13.50
  -8   3  -6  181.88    9.70
  -8  -3   6  174.08   19.00
  -8  -3   6  168.68   12.80
   8  -3  -6  197.18   11.70
   8   3   6  193.48   14.30
   8   3   6  178.58   13.30
   8   3  -6  183.78   19.50
  -8  -3  -6  200.28   11.30
   8  -3   6  188.68   11.80
  -8   3   6  206.58   19.40
  -8  -3  -6  178.58   13.10
  -8   3   6  191.18   13.00
   8   3  -6  200.18   11.60
   9   3   6  303.97   17.10
   9   3   6  302.47   18.60
  -9   3  -6  314.27   18.40
  -9  -3   6  319.37   24.00
  -9   3  -6  313.47   13.50
  -9  -3   6  321.17   18.00
   9  -3  -6  326.77   16.00
   9   3  -6  301.47   25.20
  -9  -3  -6  333.77   17.80
   9  -3   6  285.47   15.20
   9   3  -6  260.27   14.20
  -9   3   6  375.76   25.50
  -9   3   6  309.47   16.60
  -9  -3  -6  298.97   14.10
 -10  -3   6   82.29   12.10
 -10   3  -6   90.29   13.20
  10   3   6   65.39   11.40
 -10   3  -6   77.89    8.60
  10  -3  -6   65.39    9.20
 -10  -3   6   65.09   15.30
  10   3   6   58.89   11.10
  10   3  -6   67.09    9.30
  10  -3   6   81.99   11.00
 -10  -3  -6   75.49    8.60
 -10   3   6   80.59   11.20
 -10  -3  -6   93.79   12.90
 -10   3   6   61.09   16.00
  10   3  -6   77.89   16.00
 -11   3  -6   18.60   10.90
 -11  -3   6   21.20    9.40
 -11  -3   6   22.10   15.80
  11   3   6   24.20   13.20
  11   3   6   41.60   12.20
 -11   3  -6   36.40    7.40
 -11  -3  -6   22.40    7.10
 -11   3   6   27.30   10.70
 -11   3   6   39.20   17.10
  11   3  -6   18.80   16.40
 -11  -3  -6   26.10   11.50
  11  -3   6   23.60    9.20
 -12   3  -6    9.50   12.60
 -12   3  -6   -1.40    7.00
 -12  -3   6   -1.70   17.00
  12   3   6    4.10   12.80
 -12  -3   6    6.90   10.70
  12  -3   6   -0.90   10.60
 -12  -3  -6   -0.90   11.40
 -12   3   6   16.60   10.50
 -12   3   6   30.50   18.60
  12   3  -6   -6.80   15.60
 -12  -3  -6    1.80    7.40
  13   3   6   32.00   15.70
 -13   3  -6   -1.40    7.80
 -13   3  -6  -11.90   13.80
 -13  -3   6   -1.20   11.10
 -13  -3   6    5.50   19.90
 -13  -3  -6   16.70    8.90
 -13   3   6   19.00   21.30
  13   3  -6   -8.60   18.20
 -13   3   6  -17.30   11.20
 -13  -3  -6   23.30   13.80
 -14  -3   6   31.70   14.20
 -14  -3   6   18.30   23.70
 -14   3  -6   25.00   17.10
 -14   3  -6   14.20    9.70
  14   3  -6   22.00   21.50
 -14  -3  -6    1.60   15.70
 -14   3   6   19.80   24.00
 -14   3   6  -10.20   15.60
 -14  -3  -6   19.30   17.00
 -15   3  -6    3.20   19.40
 -15   3  -6    3.90   12.80
 -15  -3   6   12.20   15.20
 -15   3   6  -10.40   15.60
 -15  -3  -6   16.30   11.80
 -16   3  -6   15.10   13.40
 -16  -3   6    6.20   17.40
 -16  -3  -6   35.20   14.60
 -16   3   6   -6.60   17.70
 -17   3  -6   19.80   15.40
 -17  -3   6   22.20   21.60
 -17   3   6   23.60   20.00
 -17  -3  -6   27.30   16.10
 -18   3  -6   85.39   20.00
 -18  -3   6   77.09   26.30
 -18   3   6   35.70   24.30
 -18  -3  -6   54.59   19.30
   0  -3  -7    1.10    4.60
   0   3   7    0.00    2.00
   0   3  -7   -2.20    2.50
   0  -3   7    1.30    2.20
   0   3   7   -4.40    3.90
   0  -3   7   -1.50    3.60
   0   3  -7   -0.30    3.70
   1   3   7  291.67    8.80
  -1   3  -7  283.97   12.00
  -1  -3   7  305.17   11.40
   1  -3  -7  288.27   12.50
  -1  -3   7  287.07   12.50
   1   3   7  304.37   13.20
  -1   3  -7  302.07    9.20
  -1   3   7  281.07   12.20
  -1   3   7  293.47   12.80
   1   3  -7  281.27   12.10
   1   3  -7  306.67   12.10
  -1  -3  -7  290.87   13.20
   1  -3   7  303.47    7.20
   2   3   7    1.50    1.70
  -2   3  -7    0.10    3.70
   2   3   7    0.60    4.50
   2  -3  -7    1.00    4.10
  -2  -3   7    3.70    4.20
   2  -3   7    2.20    4.60
  -2  -3  -7   -0.30    4.40
   2   3  -7    3.60    4.20
  -2   3   7    1.80    4.40
  -2  -3  -7    1.90    1.70
  -2   3   7   -4.30    3.70
   2   3  -7   -2.30    3.60
   3  -3  -7  156.58    9.90
  -3  -3   7  138.29   10.60
  -3  -3   7  168.68   10.20
  -3   3  -7  161.98    8.20
   3   3   7  151.58    6.30
  -3   3  -7  162.68    9.30
  -3  -3  -7  130.19    8.40
  -3   3   7  152.18   10.10
  -3  -3  -7  153.98    5.90
  -3  -3  -7  157.98   10.50
   3   3  -7  161.48    9.30
   3   3  -7  156.18   11.70
  -4   3  -7  194.68    9.30
  -4  -3   7  181.68   12.90
   4   3   7  197.88    8.30
  -4   3  -7  193.38    6.80
  -4  -3   7  164.18   11.20
   4  -3  -7  208.68   11.00
  -4   3  -7  183.98   11.20
  -4  -3  -7  182.78    7.20
   4   3  -7  190.38   14.00
  -4  -3  -7  166.28   11.60
   4   3  -7  184.58   10.10
  -4  -3  -7  172.78    9.60
  -4   3   7  179.58   10.80
  -4   3   7  181.88   14.90
  -5   3  -7   44.30    7.10
   5  -3  -7   28.10    6.20
   5   3   7   34.50    4.80
   5   3   7   33.80    6.50
  -5  -3   7   30.20    7.90
  -5   3  -7   39.10    5.40
  -5   3  -7   33.10    4.50
  -5  -3   7   26.60    6.30
   5   3  -7   29.80    6.50
  -5  -3  -7   31.90    5.60
   5   3  -7   22.20    8.10
  -5   3   7   23.10    6.10
  -5  -3  -7   34.90    4.30
  -5   3   7   30.90    8.30
  -6  -3   7   24.70    6.90
  -6   3  -7   27.20    5.10
   6   3   7   33.70    5.70
  -6   3  -7   33.70    5.60
   6  -3  -7   40.20    7.10
   6   3   7   33.00    6.70
  -6  -3   7   16.60    8.80
   6  -3   7   27.00    6.10
  -6  -3  -7   41.00    5.40
   6   3  -7   29.20    6.00
  -6   3   7   22.00    6.40
  -6   3   7   24.00    9.60
   6   3  -7   31.80    9.30
  -6  -3  -7   34.00    5.80
  -7   3  -7   19.90    6.00
  -7   3  -7   19.80    5.10
   7   3   7   18.70    6.90
  -7  -3   7   10.60    9.20
   7   3   7   10.40    6.20
  -7  -3   7   28.20    7.70
   7  -3  -7   13.70    6.30
  -7   3   7   12.80    6.70
   7  -3   7   31.10    6.30
  -7  -3  -7   14.20    5.40
  -7  -3  -7   19.70    5.50
  -7   3   7   28.60   11.10
   7   3  -7   13.10    9.50
   7   3  -7   17.50    6.20
   8   3   7   -3.90    6.40
  -8   3  -7    2.90    4.60
  -8  -3   7    4.10   10.40
   8  -3  -7   25.80    7.40
   8   3   7    7.10    7.00
  -8   3  -7    9.00    7.60
  -8  -3   7   14.40    7.10
  -8   3   7    6.10   11.30
   8   3  -7   27.10   11.80
  -8  -3  -7    5.10    5.40
  -8   3   7    6.30    7.40
   8   3  -7    1.50    5.90
  -8  -3  -7   -5.50    5.60
   8  -3   7    0.00    6.40
  -9  -3   7    4.70    8.00
   9   3   7   -1.70    8.10
   9  -3  -7    7.10    7.20
  -9   3  -7    3.80    5.40
  -9  -3   7   12.00   13.20
   9   3   7   -2.20    7.80
  -9  -3  -7    0.60    6.90
  -9   3   7    8.00    7.60
   9   3  -7   14.90    7.60
   9  -3   7    3.80    7.20
   9   3  -7   18.40   12.90
  -9   3   7    7.20   12.80
  -9  -3  -7   -6.00    5.70
 -10   3  -7   92.29    9.50
  10   3   7   50.59   11.10
 -10  -3   7   82.29   13.10
 -10  -3   7   42.80   15.10
  10  -3  -7   60.99   10.40
  10   3   7   77.49   11.70
 -10  -3  -7   65.89   11.00
 -10   3   7   87.49   12.10
 -10   3   7   68.29   16.20
 -10  -3  -7   75.49    9.60
  10  -3   7   94.09   11.90
  10   3  -7   59.29   10.70
  10   3  -7   91.39   18.70
 -11  -3   7   99.39   19.20
  11   3   7   93.79   13.70
 -11   3  -7  103.99   10.50
 -11  -3   7   88.09   13.50
  11  -3   7   78.29   13.00
 -11   3   7   76.59   19.10
 -11  -3  -7   76.59    9.70
 -11  -3  -7   66.59   12.50
 -11   3   7   83.99   12.90
  11   3  -7   74.79   19.10
 -12  -3   7   13.60   18.40
  12   3   7   -9.80   12.60
 -12  -3   7    0.60   11.70
 -12   3  -7   -1.10    7.20
 -12   3   7   31.60   12.70
 -12  -3  -7    4.80    7.50
 -12  -3  -7   15.90   11.60
 -12   3   7    0.70   18.20
  12   3  -7  -19.00   16.10
 -13   3  -7  125.49   12.80
 -13  -3   7  141.49   26.00
 -13   3   7  157.28   27.80
 -13  -3  -7  125.89   17.40
  13   3  -7  162.88   26.30
 -13   3   7  146.49   17.60
 -13  -3  -7  143.79   15.20
 -14  -3   7   28.70   24.80
 -14   3  -7   12.00    9.60
 -14  -3   7   21.20   15.90
 -14  -3  -7   38.80   10.40
 -14   3   7  -17.90   24.80
  14   3  -7  -15.90   21.90
 -14   3   7    9.80   13.60
 -14  -3  -7   41.20   15.90
 -15   3  -7   79.09   14.50
 -15  -3   7  101.69   19.80
 -15  -3  -7  100.99   14.90
 -15   3   7   70.09   19.60
 -16   3  -7   -3.90   12.50
 -16  -3   7   26.10   19.20
 -16   3   7    4.40   18.50
 -16  -3  -7   28.20   14.40
 -17   3  -7    2.40   15.80
 -17  -3   7  -21.10   20.80
 -17   3   7   43.60   21.80
 -17  -3  -7   -1.40   14.90
 -18  -3   7   -1.20   21.90
 -18   3  -7    7.50   16.90
 -18   3   7  -19.70   23.60
 -18  -3  -7    1.80   16.10
   0  -3   8   -1.50    4.40
   0  -3  -8    3.60    5.00
   0   3  -8   -0.80    2.90
   0   3   8   -3.90    4.30
   0   3   8    4.10    2.50
   0   3   8    1.10    3.30
   0  -3   8    1.50    2.40
   0   3  -8    4.70    4.10
  -1   3  -8  183.48    7.40
  -1  -3   8  169.68   10.70
  -1  -3   8  183.28    9.40
   1   3   8  183.48   11.20
   1   3   8  185.08    6.70
   1  -3  -8  187.88   11.00
  -1   3  -8  176.98   11.60
  -1   3   8  199.98   10.80
   1   3  -8  175.88   10.10
  -1   3   8  199.78   11.30
   1  -3   8  177.28   10.80
  -1  -3  -8  201.98   11.30
   1  -3   8  173.18    5.60
   1   3  -8  198.78   10.30
   2  -3  -8    4.40    4.80
  -2  -3   8    4.40    4.50
  -2  -3   8   -1.10    4.10
   2   3   8    2.10    1.80
  -2   3  -8    1.70    4.30
   2   3   8    5.30    5.10
   2  -3   8    1.20    4.70
  -2   3   8    5.90    4.70
  -2  -3  -8    3.30    5.40
   2   3  -8   -4.20    4.40
  -2  -3  -8    5.00    2.20
   2   3  -8    1.30    4.40
  -2   3   8    7.80    4.90
  -3  -3   8  103.09   10.40
   3   3   8   98.59    5.10
   3  -3  -8   93.49    9.20
  -3   3  -8   91.59    7.40
  -3   3  -8   91.49    9.10
  -3  -3   8   97.09    8.90
   3  -3   8  109.69    9.60
  -3   3   8   88.59    8.90
  -3  -3  -8   95.69    4.90
  -3  -3  -8   81.29    9.40
  -3   3   8  107.19   11.40
   3   3  -8   80.29    9.40
  -3  -3  -8   96.59    7.90
   3   3  -8  103.79    8.70
   4   3   8   52.09    4.60
  -4   3  -8   54.69    3.30
  -4   3  -8   62.99    7.90
  -4  -3   8   42.20    7.30
  -4   3  -8   56.29    6.60
  -4  -3   8   64.59    9.10
   4  -3  -8   64.49    8.00
  -4  -3  -8   50.89    6.80
  -4   3   8   51.49    7.60
  -4  -3  -8   56.09    8.40
  -4  -3  -8   47.70    5.00
  -4   3   8   43.60    9.20
   4   3  -8   60.09    9.80
   4   3  -8   68.59    7.70
   5   3   8   13.30    4.10
  -5  -3   8   13.40    7.80
   5  -3  -8   14.00    6.30
  -5   3  -8   17.00    4.60
  -5  -3   8   19.10    6.40
  -5   3  -8   17.00    3.30
  -5   3  -8   26.70    6.90
  -5   3   8   22.70    8.60
   5   3  -8   11.70    5.90
   5   3  -8   13.70    7.70
  -5  -3  -8    8.50    6.90
  -5   3   8   12.30    6.20
  -5  -3  -8   18.90    5.00
  -6   3  -8    6.10    4.60
  -6  -3   8   -0.70    8.50
   6   3   8   -4.70    4.30
   6  -3  -8    0.60    6.40
  -6  -3   8   -3.20    5.70
  -6   3  -8    2.40    3.90
  -6   3  -8   -5.40    6.80
   6   3   8    1.90    6.10
  -6   3   8   -2.90    8.80
  -6   3   8    0.90    6.40
   6   3  -8   -1.30    5.60
   6   3  -8    0.40    8.60
  -6  -3  -8    1.70    4.30
  -7  -3   8   -2.40    9.80
   7   3   8   18.50    7.50
   7   3   8   37.90    6.90
   7  -3  -8   19.40    7.30
  -7   3  -8   15.50    5.50
  -7   3  -8   15.70    5.50
  -7  -3   8   18.50    8.20
   7   3  -8   31.10    7.20
   7   3  -8    3.40   10.20
  -7  -3  -8   21.00    5.90
   7  -3   8   10.80    6.20
  -7   3   8   23.30    7.60
  -7   3   8   14.90   10.30
   8   3   8    5.10    6.90
  -8  -3   8   -8.00    6.90
  -8   3  -8    4.80    6.10
  -8  -3   8   13.90   11.80
   8  -3  -8    8.50    6.70
   8   3   8   -0.60    8.00
  -8   3  -8   -1.40    5.00
  -8   3   8    5.20   11.70
   8   3  -8  -13.10   10.50
  -8   3   8   -6.60    7.60
   8   3  -8   14.00    7.20
  -8  -3  -8    2.70    5.50
   8  -3   8   13.10    6.60
  -9  -3   8  122.19   13.50
  -9  -3   8  167.78   20.00
  -9   3  -8  119.29   10.50
  -9   3  -8  136.79   13.80
   9   3   8  125.39   14.20
   9   3   8  144.59   14.90
   9  -3  -8  125.59   12.60
  -9  -3  -8  143.79   11.90
  -9   3   8  150.98   19.30
   9  -3   8  114.89   12.60
   9   3  -8  153.78   20.50
   9   3  -8  123.99   12.50
  -9   3   8  149.19   14.30
 -10   3  -8   11.80    9.00
 -10  -3   8   11.80    9.30
  10  -3  -8    9.60    9.30
 -10  -3   8   15.80   14.60
 -10   3  -8   17.50    6.20
  10   3   8   22.50   10.60
  10   3  -8   42.50   16.90
 -10   3   8   21.80   10.10
 -10  -3  -8   12.80    6.80
  10  -3   8   25.60    9.70
 -10   3   8    7.30   15.00
 -11   3  -8  213.58   13.70
 -11  -3   8  270.67   28.30
 -11  -3   8  190.58   18.10
  11   3   8  188.38   20.00
 -11   3  -8  183.48   18.80
 -11   3   8  242.18   26.80
 -11   3   8  197.38   19.70
  11   3  -8  226.38   27.00
  11  -3   8  180.88   18.10
 -11  -3  -8  221.48   14.20
 -12   3  -8   73.29    9.70
 -12   3  -8   68.19   13.90
 -12  -3   8   69.69   21.00
 -12  -3   8   42.30   13.90
 -12  -3  -8   59.29    9.90
 -12   3   8   57.39   21.30
  12   3  -8   72.99   20.90
 -12   3   8   55.89   13.50
 -13  -3   8    6.90   13.80
 -13   3  -8   -2.20   13.80
 -13   3  -8   30.20    8.80
 -13  -3   8   -0.30   23.30
 -13  -3  -8   21.50    9.30
 -13   3   8   23.20   22.70
  13   3  -8    6.60   21.10
 -13   3   8   -0.40   16.00
 -14  -3   8   28.20   26.20
 -14   3  -8   20.60   10.00
 -14   3  -8    0.80   15.00
 -14  -3   8  -36.00   12.20
 -14  -3  -8   11.60   10.40
 -14   3   8   11.10   16.10
  14   3  -8  -26.80   21.50
 -14  -3  -8   -8.90   24.20
 -14   3   8  -10.90   27.30
 -15   3  -8   17.30   10.80
 -15   3  -8   42.00   21.90
 -15  -3   8   12.70   17.10
 -15   3   8   20.10   18.30
 -15  -3  -8    1.90   12.10
 -16  -3   8    6.10   19.80
 -16   3  -8    2.70   12.30
 -16  -3  -8   14.30   13.40
 -16   3   8   13.80   20.40
 -17  -3   8   28.70   21.80
 -17   3  -8   16.80   15.80
 -17   3   8  -18.10   22.70
 -17  -3  -8    2.60   14.50
 -18  -3   8    8.90   25.60
 -18   3  -8   -3.20   16.50
 -18   3   8  -27.90   25.00
 -18  -3  -8   -7.00   18.40
   0   3  -9   -0.80    3.40
   0  -3  -9    6.90    5.80
   0   3   9   -2.40    3.90
   0  -3   9    3.10    4.90
   0   3   9    2.90    5.80
   0   3   9   -1.50    2.50
   0  -3   9    0.10    2.80
   0   3  -9    1.50    5.20
   1   3   9   32.50    3.40
  -1   3  -9   28.10    3.70
  -1  -3   9   27.10    5.80
  -1   3  -9   35.10    6.60
   1   3   9   20.80    4.30
   1  -3  -9   36.70    6.90
   1   3   9   25.20    6.60
  -1  -3   9   21.60    4.80
  -1   3   9   22.50    6.40
  -1   3   9   23.60    5.50
   1  -3   9   25.30    2.40
   1   3  -9   25.70    5.50
   1   3  -9   30.70    6.10
  -1  -3  -9   19.60    6.40
   1  -3   9   26.70    2.60
   1  -3   9   45.10    7.40
   2   3   9   67.89    4.20
  -2   3  -9   58.39    7.40
  -2  -3   9   78.89    8.80
   2  -3  -9   86.79    9.00
   2   3   9   84.09   10.20
  -2  -3   9   68.69    8.00
   2   3  -9   82.09    9.20
  -2   3   9   71.99    9.20
   2  -3   9   61.29    8.60
  -2  -3  -9   67.49    8.80
  -2   3   9   72.59    8.60
   2   3  -9   74.49    8.10
   3  -3  -9  102.99   10.60
   3   3   9  100.19    5.20
  -3   3  -9  111.19   10.50
  -3  -3   9  118.89   11.60
  -3  -3   9  102.19   10.60
   3   3  -9   84.99    9.80
  -3  -3  -9  108.29   11.50
   3  -3   9   94.49   10.30
   3   3  -9   99.59    9.20
  -3   3   9  107.39   10.00
  -3   3   9  113.59   12.00
  -3  -3  -9   95.79    6.30
  -3  -3  -9  107.69    8.80
  -4   3  -9  479.55   19.00
  -4   3  -9  444.86   16.40
   4  -3  -9  443.26   18.50
  -4  -3   9  438.06   18.30
  -4  -3   9  454.65   20.50
   4   3  -9  424.26   20.90
  -4   3   9  480.25   21.90
  -4  -3  -9  446.66   17.30
   4   3  -9  489.75   18.40
  -4   3   9  423.26   18.40
  -4  -3  -9  445.86   12.90
  -4  -3  -9  474.35   20.50
  -5  -3   9   67.29   10.80
   5  -3  -9   59.09    9.10
  -5   3  -9   46.80    4.10
   5   3   9   41.50    4.80
  -5   3  -9   44.80    8.90
  -5  -3   9   27.90    7.90
  -5   3  -9   52.49    6.90
  -5  -3  -9   45.70    7.10
   5   3  -9   44.30   10.10
  -5   3   9   39.30   10.00
  -5  -3  -9   48.60   10.10
  -5   3   9   40.70    8.20
   5   3  -9   46.20    7.50
  -5  -3  -9   45.70    4.80
  -6   3  -9  660.13   21.60
   6  -3  -9  668.63   23.60
  -6   3  -9  661.43   18.50
  -6  -3   9  649.83   24.50
  -6   3  -9  680.63   25.30
  -6  -3   9  655.03   28.50
   6   3   9  665.13   19.50
   6   3  -9  683.53   23.30
  -6   3   9  661.83   29.30
  -6  -3  -9  623.94   22.50
   6   3  -9  650.03   29.30
  -6   3   9  684.63   24.70
  -6  -3  -9  663.13   19.00
  -6  -3  -9  650.83   26.20
   7   3   9   43.10    9.30
   7  -3  -9   42.70    8.30
  -7  -3   9   48.80    9.40
  -7   3  -9   40.40    9.70
   7   3   9   37.50    6.80
  -7   3  -9   52.69    7.10
  -7  -3   9   54.39   12.50
  -7   3  -9   49.90    6.50
  -7  -3  -9   54.89    7.90
   7   3  -9   53.69    9.10
  -7  -3  -9   49.90    6.30
   7   3  -9   66.09   12.90
  -7  -3  -9   51.89   12.00
  -7   3   9   43.10    9.10
  -7   3   9   40.50   12.60
   8   3   9  433.36   20.40
  -8   3  -9  474.85   18.10
  -8   3  -9  482.35   18.30
  -8   3  -9  448.56   23.30
   8   3   9  476.75   18.50
  -8  -3   9  471.95   21.90
   8  -3  -9  478.55   20.80
  -8  -3   9  414.06   26.70
  -8  -3  -9  431.96   17.50
   8   3  -9  493.05   29.10
  -8   3   9  487.65   22.10
  -8  -3  -9  441.36   19.20
   8   3  -9  471.95   19.90
   8  -3   9  455.05   19.80
  -8   3   9  464.15   29.00
  -9   3  -9  189.28   12.70
   9  -3  -9  182.08   16.20
   9   3   9  169.88   14.80
  -9  -3   9  191.58   16.50
  -9   3  -9  204.78   14.70
   9   3   9  212.58   17.40
  -9  -3   9  206.88   22.40
  -9   3   9  165.68   20.40
  -9  -3  -9  181.78   13.40
  -9  -3  -9  187.68   12.70
  -9   3   9  216.28   18.30
   9  -3   9  180.08   15.10
   9   3  -9  193.98   22.30
   9   3  -9  197.78   17.80
  10   3   9  112.19   22.50
 -10   3  -9  130.89   11.60
 -10   3  -9  128.99   12.80
  10   3   9  126.69   13.40
 -10  -3   9   99.69   19.40
 -10  -3   9  114.29   15.00
  10  -3   9  124.29   14.00
  10   3  -9  141.69   22.70
 -10   3   9  156.78   16.50
 -10   3   9  131.19   20.00
 -10  -3  -9  109.99   11.40
 -10  -3  -9  126.59   12.70
 -11   3  -9  -13.00    9.30
 -11  -3   9   -9.60   17.20
 -11   3  -9   -3.60    7.00
 -11  -3   9    8.10   11.50
 -11  -3  -9    4.50    9.00
 -11   3   9    4.30   18.30
  11  -3   9    3.70   11.10
  11   3  -9    9.10   16.80
 -11   3   9   -9.20   11.00
 -11  -3  -9    3.40    7.80
 -12  -3   9   16.10   14.00
 -12  -3   9   31.30   22.20
 -12   3  -9  -13.70   10.90
 -12   3  -9   11.00    8.30
 -12   3   9    6.00   20.60
 -12  -3  -9   14.60    9.30
  12   3  -9   23.20   20.30
 -12   3   9    9.10   12.10
 -12  -3  -9   31.30   11.70
 -13   3  -9   18.90   13.50
 -13  -3   9   15.10   13.80
 -13  -3   9   46.50   24.60
 -13   3  -9   31.00    8.90
 -13   3   9   44.90   14.90
 -13  -3  -9   25.70   12.00
 -13   3   9   28.10   24.80
  13   3  -9   45.80   22.90
 -13  -3  -9   23.30   12.70
 -14  -3   9   29.30   29.40
 -14  -3   9   -0.80   14.50
 -14   3  -9    2.30    9.50
 -14   3  -9   15.60   15.30
 -14   3   9    4.70   27.60
 -14   3   9   16.00   16.80
 -14  -3  -9    5.70   14.70
 -14  -3  -9  -13.50    9.40
 -15  -3   9   50.89   19.20
 -15   3  -9   24.10   23.50
 -15   3  -9   30.90   12.70
 -15  -3  -9   41.80   13.50
 -15   3   9   16.60   19.20
 -16   3  -9    1.60   13.60
 -16  -3   9   -6.90   20.10
 -16  -3  -9    0.00   14.30
 -16   3   9    4.90   20.00
 -17  -3   9    7.20   24.60
 -17   3  -9    0.10   15.20
 -17   3   9  -24.70   21.00
 -17  -3  -9   -8.40   15.50
 -18  -3   9   42.20   24.60
 -18   3   9    4.00   24.90
   0   3  10    1.20    4.40
   0  -3  10    0.60    3.20
   0  -3 -10    0.00    5.50
   0   3  10    7.00    6.30
   0   3  10    1.10    3.00
   0  -3  10    0.30    5.50
   0   3 -10   -7.70    5.70
   0   3 -10    2.30    3.70
   1   3  10  352.66   16.90
  -1  -3  10  364.46   16.70
   1   3  10  328.47   12.80
   1  -3 -10  326.27   15.70
  -1   3 -10  354.66   15.80
   1   3  10  332.87   10.50
  -1  -3  10  347.47   13.80
  -1   3 -10  326.37   11.80
   1   3 -10  344.47   15.00
   1  -3  10  349.17    9.10
   1  -3  10  342.67   16.40
   1  -3  10  299.87   10.30
  -1  -3 -10  330.27   16.00
  -1   3  10  367.86   17.40
   1   3 -10  361.36   15.30
  -1   3  10  335.47   15.70
   2  -3 -10   69.19    8.50
  -2   3 -10   51.19    8.10
  -2  -3  10   69.19    8.60
   2   3  10   60.69    5.30
  -2  -3  10   66.39    8.80
   2   3  10   57.89    9.20
   2   3  10   65.09    4.20
   2   3 -10   58.39    8.50
   2   3 -10   59.39    7.90
  -2  -3 -10   54.79    9.40
  -2   3  10   59.99    8.40
   2  -3  10   49.50    8.20
  -2   3  10   61.09    9.10
  -3  -3  10  250.67   14.40
   3  -3 -10  228.18   14.00
   3   3  10  237.68    8.60
   3   3  10  242.18   15.20
  -3  -3  10  281.97   15.50
  -3   3 -10  264.47   14.70
  -3   3  10  242.28   14.50
  -3  -3 -10  237.08   12.80
  -3  -3 -10  253.57    9.00
  -3  -3 -10  267.37   15.20
  -3   3  10  241.68   15.60
   3   3 -10  273.77   16.00
   3   3 -10  239.18   13.60
   3  -3  10  257.57   14.30
  -4  -3  10 1348.17   39.90
  -4   3 -10 1326.77   37.20
  -4   3 -10 1465.85   40.10
  -4  -3  10 1430.36   41.90
   4   3  10 1422.36   31.80
   4  -3 -10 1351.96   39.20
  -4  -3 -10 1392.56   32.80
   4   3 -10 1409.16   38.90
   4   3 -10 1395.66   43.00
  -4  -3 -10 1370.46   38.40
  -4   3  10 1334.47   39.90
  -4  -3 -10 1382.26   41.00
  -4   3  10 1434.56   43.00
  -5  -3  10   -0.60    6.50
   5   3  10    4.80    3.10
  -5   3 -10    0.10    4.90
  -5   3 -10    2.90    1.60
   5  -3 -10   -3.90    6.20
  -5  -3  10    3.50    8.00
  -5   3 -10  -11.80    7.10
  -5  -3 -10    4.40    9.20
   5   3 -10    8.20    9.00
  -5  -3 -10   -5.40    5.10
   5   3 -10    5.20    6.60
  -5   3  10   16.50    7.10
  -5   3  10   10.10    9.20
  -5  -3 -10    2.10    2.70
  -6  -3  10  196.38   14.80
  -6   3 -10  174.28   15.70
   6  -3 -10  240.78   15.90
  -6   3 -10  216.28   12.30
   6   3  10  207.18    9.30
  -6   3 -10  217.68    8.10
  -6  -3  10  202.48   19.30
  -6  -3 -10  191.58   16.20
  -6   3  10  192.88   19.10
  -6   3  10  195.98   16.10
   6   3 -10  176.38   13.40
  -6  -3 -10  197.28   13.40
   6   3 -10  208.58   18.70
  -6  -3 -10  201.68    9.00
  -7   3 -10    8.10    4.20
   7   3  10    2.60    5.00
  -7  -3  10    6.10    8.30
  -7   3 -10    3.30    9.90
  -7  -3  10    8.50   10.70
   7  -3 -10    5.50    8.00
  -7   3 -10    4.10    5.90
   7   3 -10   -4.50   10.40
  -7  -3 -10    4.20    6.00
  -7   3  10   10.50    8.10
  -7  -3 -10   11.70    4.30
   7   3 -10   12.70    7.90
  -7   3  10   15.40   12.20
  -7  -3 -10   21.20   11.60
   8  -3 -10   20.20    9.60
  -8   3 -10   11.30   11.00
  -8   3 -10   -4.70    5.00
   8   3  10   15.70    8.50
  -8   3 -10    5.40    6.00
  -8  -3  10   -1.70    8.40
   8   3  10   -1.10    5.70
  -8  -3  10    6.60   13.30
   8   3 -10   18.00    9.60
  -8  -3 -10    4.80    7.00
   8   3 -10    6.60   12.70
  -8  -3 -10    2.70    4.90
  -8   3  10   19.50   13.60
  -8  -3 -10    3.10   11.70
  -8   3  10    0.60    9.20
   9   3  10   55.89   12.00
  -9  -3  10   94.99   14.10
  -9   3 -10   68.39    8.70
  -9   3 -10   68.09    9.00
  -9   3 -10   77.39   15.00
   9   3  10   90.19    9.50
  -9  -3  10   80.59   18.70
   9   3 -10   67.49   17.30
  -9  -3 -10   59.89    9.60
  -9   3  10   52.69   12.60
  -9   3  10   52.39   18.30
  -9  -3 -10   55.69    8.10
 -10   3 -10  -13.70   12.50
 -10  -3  10  -10.30    9.90
 -10   3 -10  -11.50    6.80
 -10   3 -10   -3.80    7.50
 -10  -3  10   -3.70   16.00
 -10  -3 -10    5.70    6.90
  10  -3  10    2.40   10.50
 -10   3  10    5.70   16.50
 -10   3  10   10.60   11.00
  10   3 -10  -11.60   15.50
 -10  -3 -10   -0.40    7.30
 -11   3 -10   -8.80    9.00
 -11   3 -10    5.30    7.80
 -11  -3  10  -18.80   18.50
 -11  -3  10    8.30   12.50
 -11   3  10    9.20   11.60
 -11  -3 -10   13.10    8.70
  11   3 -10    2.70   17.80
 -11  -3 -10   -0.10    8.50
 -11   3  10   21.10   19.90
 -12   3 -10   -7.70   10.60
 -12   3 -10    7.30    8.60
 -12  -3  10   15.90   13.80
 -12  -3  10   37.10   23.00
 -12  -3 -10    8.50    8.30
  12   3 -10   24.10   21.30
 -12   3  10  -43.70   20.80
 -12  -3 -10   10.30    9.70
 -12   3  10    0.40   15.40
 -13   3 -10   -3.70    9.00
 -13   3 -10   -4.70   12.50
 -13  -3  10   25.20   16.00
 -13  -3  10  -28.40   25.20
 -13   3  10    1.80   25.80
 -13  -3 -10    9.20   12.20
  13   3 -10    5.10   23.90
 -13  -3 -10   -3.20    9.10
 -13   3  10   -9.40   14.60
 -14  -3  10   35.40   19.00
 -14  -3  10   75.59   31.30
 -14   3 -10   48.40   16.30
 -14  -3 -10   38.40   11.60
 -14   3  10   36.60   31.70
 -14   3  10   -1.40   17.10
 -14  -3 -10   32.90   14.70
 -15  -3  10    6.20   19.70
 -15   3 -10   -4.60   11.90
 -15   3  10    6.50   20.10
 -15  -3 -10    7.80   12.90
 -16  -3  10   46.00   21.80
 -16   3 -10   46.40   15.00
 -16  -3 -10   12.90   14.30
 -16   3  10   49.50   24.00
 -17  -3  10  -56.39   21.90
 -17   3 -10  -14.90   15.60
 -17  -3 -10   -4.00   15.60
 -17   3  10   -6.10   25.50
   0   3  11    1.30    3.20
   0   3 -11    3.20    4.40
   0   3 -11   -0.50    6.00
   0   3  11    0.80    4.90
   0  -3  11   11.80    6.90
   0   3  11   -0.90    6.50
   0  -3  11    1.40    3.60
   0  -3 -11   18.10    7.20
  -1  -3  11 2281.87   55.49
   1   3  11 2320.37   60.49
   1   3  11 2321.97   51.99
   1  -3 -11 2259.17   58.99
  -1   3 -11 2266.77   58.09
   1   3  11 2339.77   54.69
  -1  -3  11 2365.96   59.79
   1   3 -11 2235.28   57.89
   1  -3  11 2319.67   50.09
  -1  -3 -11 2225.08   59.19
   1   3 -11 2271.07   57.39
  -1   3  11 2206.18   59.69
   1  -3  11 2348.47   50.29
  -1   3  11 2295.37   57.69
   1  -3  11 2232.68   59.19
  -2  -3  11  257.87   14.40
   2   3  11  293.47   10.80
  -2  -3  11  235.38   14.90
   2  -3 -11  261.17   15.80
   2   3  11  256.17   16.00
  -2   3 -11  250.87   14.30
  -2  -3 -11  289.57   16.80
  -2   3  11  258.97   15.50
   2   3 -11  250.07   15.20
  -2   3  11  270.07   15.90
   2   3 -11  276.67   14.70
   2  -3  11  257.47   15.80
  -3  -3  11  405.36   19.00
  -3  -3  11  396.46   18.70
   3  -3 -11  370.36   18.00
   3   3  11  395.46   11.50
   3   3  11  405.46   10.90
   3   3  11  429.06   21.10
  -3   3 -11  405.36   18.00
  -3   3  11  432.86   20.70
   3   3 -11  375.26   19.50
  -3  -3 -11  390.26   19.10
   3  -3  11  409.66   19.30
   3   3 -11  375.26   17.70
  -3  -3 -11  396.56   17.80
  -3   3  11  422.36   19.50
   4  -3 -11  132.69   13.50
  -4   3 -11  137.89   10.60
  -4   3 -11  126.09   12.60
  -4  -3  11  144.79   15.10
  -4  -3  11  148.69   14.10
   4   3 -11  143.79   13.40
   4   3 -11  137.29   15.00
  -4   3  11  135.79   13.20
  -4  -3 -11  160.08   14.70
  -4  -3 -11  124.79   10.80
  -4   3  11  119.49   13.20
  -4  -3 -11  139.29    6.80
  -5   3 -11  123.89   13.50
  -5  -3  11  104.09   13.70
  -5  -3  11  129.49   13.70
  -5   3 -11  135.29   11.20
   5  -3 -11  110.59   12.20
   5   3 -11  111.69   14.40
  -5  -3 -11  118.79    6.40
   5   3 -11  128.19   12.70
  -5   3  11  128.39   13.60
  -5   3  11   87.49   13.20
  -5  -3 -11  128.09   14.50
  -5  -3 -11  115.59   11.40
   6  -3 -11   95.09   11.50
  -6  -3  11   71.39   12.50
  -6   3 -11   64.89   11.70
  -6   3 -11   67.59    4.20
  -6   3 -11   71.59    9.30
  -6  -3  11   80.19   11.40
  -6   3  11   76.29   14.20
  -6  -3 -11   80.19   10.20
  -6   3  11   64.29   11.30
  -6  -3 -11   77.09    6.10
  -6  -3 -11   60.79   13.00
   6   3 -11   95.19   14.80
   6   3 -11   72.29   10.60
  -7   3 -11   26.30    7.80
   7  -3 -11   41.30   10.50
  -7   3 -11   28.60    4.40
  -7  -3  11   41.00   10.80
  -7   3 -11   10.70   10.40
  -7  -3  11   22.30   13.10
  -7   3  11   37.50   10.30
  -7   3  11   28.00   13.60
  -7  -3 -11   28.10    4.80
   7   3 -11   16.70    9.60
   7   3 -11    0.20   12.80
  -7  -3 -11   28.50    8.10
  -7  -3 -11   24.30   11.70
  -8  -3  11   47.00   15.40
  -8   3 -11   74.09    7.20
  -8  -3  11   64.59   12.30
  -8   3 -11   75.79    9.70
   8  -3 -11   60.89   11.40
  -8   3 -11   85.89   14.20
  -8   3  11   66.39   11.90
   8   3 -11   61.39   17.00
  -8  -3 -11   74.59    8.40
  -8   3  11   81.69   16.40
  -8  -3 -11   75.19   15.00
  -8  -3 -11   78.09   10.30
  -9  -3  11   31.30   17.00
  -9   3 -11   23.40    6.90
  -9   3 -11   20.70    7.90
  -9  -3  11   23.20   11.50
  -9   3 -11   17.30   12.80
  -9  -3 -11   19.20    8.00
   9   3 -11   42.60   16.80
  -9   3  11   21.40   10.90
  -9   3  11  -11.00   15.50
  -9  -3 -11   20.70    6.20
 -10   3 -11   -5.60    6.80
 -10   3 -11   -6.20    7.40
 -10  -3  11    3.30   11.60
 -10  -3  11    6.30   17.50
 -10   3 -11  -36.70   14.90
 -10  -3 -11   -2.00    8.80
 -10   3  11    2.60   11.40
 -10  -3 -11    6.30    6.70
  10   3 -11   12.20   16.90
 -10   3  11    0.60   17.50
 -11  -3  11   69.79   15.70
 -11  -3  11   45.70   22.50
 -11   3 -11   78.99   11.50
 -11   3 -11   80.59   11.30
 -11  -3 -11   86.89   11.80
 -11   3  11  108.09   25.40
 -11  -3 -11   73.39   10.90
 -11   3  11   85.29   17.40
  11   3 -11  111.39   22.80
 -12   3 -11   -2.30    9.90
 -12   3 -11   -2.00    8.40
 -12  -3  11   14.60   24.10
 -12  -3  11    0.20   14.00
 -12   3  11    8.80   15.30
 -12  -3 -11   -2.30    8.90
  12   3 -11  -10.90   21.60
 -12  -3 -11    0.40    9.20
 -12   3  11  -21.90   23.70
 -13   3 -11    8.50   12.10
 -13   3 -11   -0.20    9.00
 -13  -3  11    6.40   15.30
 -13   3  11    1.00   27.90
 -13  -3 -11   -7.20   10.00
 -13  -3 -11   13.90   11.40
 -13   3  11    6.60   16.30
 -14   3 -11   -0.80   10.70
 -14  -3  11    6.30   18.20
 -14   3 -11   -7.20   13.20
 -14  -3 -11    9.00   13.50
 -14  -3 -11   -7.10   11.50
 -14   3  11   40.00   20.30
 -15   3 -11   24.50   12.40
 -15  -3  11   12.90   21.20
 -15   3  11   13.00   21.60
 -15  -3 -11   -7.50   12.00
 -16   3 -11   13.60   13.90
 -16  -3  11  -40.20   20.10
 -16  -3 -11   24.90   15.00
 -16   3  11   40.10   24.80
 -17   3 -11    7.10   15.30
 -17  -3  11    3.70   25.70
 -17   3  11  -58.29   25.10
 -17  -3 -11   -8.30   16.30
   0   3  12    5.30    5.70
   0  -3  12   -0.90    7.00
   0   3  12    9.90    8.20
   0  -3  12    4.10    4.10
   0  -3 -12   -2.80    7.10
   0   3  12    1.80    3.40
   0   3 -12   -0.70    6.60
  -1  -3  12  264.17   16.90
  -1   3 -12  250.97   15.00
   1   3  12  267.17   12.40
   1   3  12  263.97   16.80
  -1  -3  12  255.27   13.30
   1  -3 -12  244.78   15.70
   1   3  12  270.97    9.70
  -1   3  12  289.67   17.90
  -1   3  12  242.48   14.80
   1   3 -12  249.48   15.90
   1   3 -12  264.67   14.80
  -1  -3 -12  261.87   16.50
   1  -3  12  284.47    7.70
   1  -3  12  273.77   16.00
   1  -3  12  271.57    8.00
  -2   3 -12  305.17   17.60
   2  -3 -12  321.77   17.20
   2   3  12  308.17   18.50
   2   3  12  337.17   12.00
   2   3  12  326.87    9.90
  -2  -3  12  303.77   18.00
  -2  -3  12  315.07   16.20
  -2   3  12  348.67   18.00
   2  -3  12  344.97   18.50
  -2   3  12  297.27   17.70
   2   3 -12  326.47   17.50
   2   3 -12  326.97   16.90
  -2  -3 -12  326.97   18.10
  -3   3 -12   63.49   10.10
   3   3  12   62.59    4.10
  -3  -3  12   64.89    9.80
  -3  -3  12   71.89   10.70
   3  -3 -12   69.19   10.10
   3   3  12   69.89    4.70
   3   3  12   64.69   11.10
  -3   3  12   61.49   10.50
  -3  -3 -12   49.60   10.90
  -3  -3 -12   61.09    8.90
  -3   3  12   63.89   10.80
   3  -3  12   49.70    9.50
   3   3 -12   72.99   10.60
   3   3 -12   72.69   10.80
  -4  -3  12    5.30    8.40
  -4   3 -12    9.40    8.20
   4  -3 -12   22.80    8.80
  -4   3 -12   20.00    7.10
  -4  -3  12   11.30    9.10
   4   3 -12   11.60    8.30
  -4  -3 -12   31.20    9.90
  -4   3  12   18.50    8.80
  -4   3  12   14.30    9.60
  -4  -3 -12   28.60    4.10
  -4  -3 -12   13.90    7.50
   4   3 -12   26.00    8.70
   5  -3 -12    1.40    8.40
  -5   3 -12    4.50    7.00
  -5  -3  12    7.60    9.80
  -5  -3  12    5.90    9.20
  -5   3 -12    0.10    8.30
  -5  -3 -12    7.00    3.30
   5   3 -12    0.00    9.20
  -5   3  12    8.30   10.20
  -5   3  12    9.20    8.90
  -5  -3 -12    8.90    7.30
   5   3 -12   -0.30    7.90
  -5  -3 -12    8.90    9.70
   6  -3 -12  237.38   18.40
  -6   3 -12  226.78   18.10
  -6  -3  12  230.18   21.70
  -6   3 -12  236.08   13.90
  -6  -3  12  226.18   17.20
  -6  -3 -12  231.68   20.30
  -6  -3 -12  223.68   14.60
   6   3 -12  243.88   22.10
  -6   3  12  253.97   19.30
  -6  -3 -12  233.38    9.40
   6   3 -12  225.68   16.50
  -6   3  12  206.98   22.00
  -7   3 -12  167.38   13.50
  -7  -3  12  169.68   18.20
  -7  -3  12  141.99   19.10
   7  -3 -12  154.68   15.90
  -7   3 -12  166.28    6.90
  -7   3 -12  186.28   18.20
  -7  -3 -12  163.88   13.40
  -7   3  12  188.78   18.50
   7   3 -12  176.08   20.40
  -7  -3 -12  202.68   20.30
  -7   3  12  143.29   18.90
   7   3 -12  158.88   17.90
  -7  -3 -12  187.78    9.10
  -8   3 -12   28.10   13.30
  -8  -3  12   33.00   11.40
  -8   3 -12   35.20    5.00
  -8  -3  12   16.60   15.30
  -8   3 -12   33.30    8.80
  -8  -3 -12   33.50    5.60
   8   3 -12   24.80   17.00
  -8   3  12    5.40   15.90
  -8   3  12   20.00   12.20
  -8  -3 -12   61.89   14.60
  -8  -3 -12   37.60    9.80
  -9   3 -12   -5.00    5.20
  -9  -3  12   -3.10   17.10
  -9   3 -12   -1.80    7.70
  -9   3 -12   -0.20   14.40
  -9  -3  12  -17.10   11.40
  -9   3  12   10.20   11.60
   9   3 -12    0.20   15.90
  -9   3  12  -24.90   15.80
  -9  -3 -12    4.30    8.20
  -9  -3 -12    5.30    5.40
 -10  -3  12    8.00   12.70
 -10   3 -12   28.50    7.30
 -10   3 -12   24.10    9.30
 -10  -3  12   -6.00   19.20
 -10   3  12   16.20   20.20
  10   3 -12   28.80   18.20
 -10  -3 -12   24.50    9.30
 -10   3  12   25.90   12.40
 -10  -3 -12   19.40    7.00
 -11  -3  12   16.10   15.10
 -11   3 -12   23.90   10.00
 -11  -3  12    7.60   27.20
 -11   3 -12   36.10    9.20
  11   3 -12    1.80   20.20
 -11  -3 -12   28.90    8.70
 -11   3  12   47.20   23.90
 -11  -3 -12   35.00   10.90
 -12   3 -12   60.79   11.50
 -12  -3  12   54.39   17.10
 -12   3 -12   54.39   11.20
  12   3 -12   72.19   25.40
 -12   3  12   71.19   18.20
 -12  -3 -12   48.30   10.30
 -13   3 -12   11.90   11.50
 -13   3 -12   -5.10   10.80
 -13  -3  12   23.80   17.00
 -13   3  12    3.50   17.50
 -13  -3 -12   19.10   11.90
 -13  -3 -12   12.40   10.60
 -14   3 -12   -1.20   11.60
 -14  -3  12  -14.70   19.50
 -14   3 -12   16.10   13.50
 -14  -3 -12   -1.90   12.20
 -14  -3 -12   18.20   12.40
 -14   3  12  -11.10   19.50
 -15  -3  12   82.89   24.60
 -15   3 -12   70.99   14.90
 -15   3  12   18.80   21.40
 -15  -3 -12   38.60   15.30
 -16   3 -12  -41.10   14.20
 -16  -3  12   15.70   24.80
 -16   3  12   10.60   24.10
 -16  -3 -12   19.80   15.40
 -17  -3  12   10.70   24.20
 -17   3 -12    7.80   15.60
 -17  -3 -12    9.00   17.40
 -17   3  12   -3.40   25.60
   0  -3  13    0.30    7.30
   0   3  13   -6.70    5.70
   0   3  13    0.90    3.60
   0   3 -13   10.20    8.70
   0   3  13    1.00    7.70
   0  -3  13    0.40    4.40
   0  -3 -13    3.80    8.60
   1   3  13   22.00    9.20
   1   3  13   20.30    3.90
  -1   3 -13   24.40    8.90
  -1  -3  13   28.60    8.90
   1  -3 -13   23.80    9.80
   1   3  13   20.80    5.80
  -1  -3  13   17.10    6.20
  -1   3  13   17.20    7.40
   1  -3  13    8.20    8.50
   1  -3  13   22.60    2.80
   1   3 -13   13.40    8.00
   1  -3  13   25.20    2.50
  -1   3  13   28.30    5.60
  -1  -3 -13   13.20    9.20
  -1   3  13   21.70    9.50
  -2   3 -13   15.40    8.10
   2   3  13   21.60    4.90
   2  -3 -13   16.50    8.70
   2   3  13   21.90    3.30
  -2  -3  13   20.10    8.10
  -2  -3  13   13.20    7.20
   2   3  13   22.80    9.60
  -2  -3 -13   28.10   10.30
   2   3 -13   35.40    8.80
  -2   3  13   20.30    8.00
   2  -3  13   17.00    9.10
  -2   3  13   25.90    9.40
   2   3 -13    4.90    8.50
   3  -3 -13   11.70    9.00
  -3  -3  13   -5.30    8.60
   3   3  13   -9.20    8.60
  -3   3 -13   15.90    9.70
  -3  -3  13   -2.40    8.20
   3   3 -13    8.60    8.90
  -3  -3 -13   -3.10    6.20
  -3  -3 -13    2.70    9.80
   3   3 -13   -0.70    7.70
  -3   3  13    8.80    8.80
  -3   3  13   11.60    9.00
   3  -3  13   -1.50    8.90
  -4  -3  13  613.24   26.50
  -4   3 -13  579.64   22.40
   4  -3 -13  596.44   25.90
  -4   3 -13  582.64   25.20
  -4  -3  13  570.74   26.00
  -4   3  13  550.24   27.20
  -4  -3 -13  595.24   27.20
   4   3 -13  522.85   23.60
  -4  -3 -13  606.74   23.50
   4   3 -13  599.34   27.80
  -4   3  13  594.34   25.80
  -5  -3  13   -3.70    8.60
  -5  -3  13   -3.60    9.80
   5  -3 -13   -9.00    8.90
  -5   3 -13   13.10    7.40
  -5   3 -13    5.80    9.00
  -5   3  13    1.20   10.50
  -5   3  13    4.30    9.40
   5   3 -13   11.30   10.00
   5   3 -13    4.00    9.40
  -5  -3 -13    9.20    3.50
  -5  -3 -13   14.00    8.30
  -5  -3 -13    3.10   11.30
   6  -3 -13  316.67   20.20
  -6  -3  13  367.86   21.20
  -6   3 -13  352.86   22.00
  -6   3 -13  344.77   17.80
  -6  -3  13  317.27   24.70
  -6  -3 -13  280.27   23.40
   6   3 -13  308.07   20.90
  -6  -3 -13  340.87   11.50
  -6   3  13  310.87   26.60
   6   3 -13  340.97   26.10
  -6   3  13  311.57   21.80
  -6  -3 -13  312.47   18.60
  -7   3 -13   16.80    2.50
  -7  -3  13    1.90   10.00
  -7   3 -13   20.00   11.90
  -7  -3  13   35.10   15.50
  -7   3 -13    4.80    7.90
  -7  -3 -13   17.80    8.50
   7   3 -13   26.30   14.30
  -7   3  13    9.80   14.60
  -7   3  13   16.30   11.20
  -7  -3 -13   14.10   13.10
  -7  -3 -13   14.70    4.30
  -8   3 -13  227.08   23.00
  -8   3 -13  204.18    8.30
  -8   3 -13  217.98   14.60
  -8  -3  13  183.08   18.70
  -8  -3  13  154.88   21.30
  -8  -3 -13  210.28   15.50
  -8   3  13  181.88   22.50
  -8   3  13  239.08   20.20
  -8  -3 -13  193.08   10.40
   8   3 -13  237.58   26.00
  -9  -3  13   -6.60   19.50
  -9   3 -13   37.80   18.80
  -9   3 -13    9.90    5.00
  -9   3 -13   30.90   10.00
  -9  -3 -13    8.30   10.40
  -9  -3 -13   19.80    5.70
  -9   3  13   19.90   12.80
   9   3 -13   40.10   18.70
  -9   3  13   -0.40   18.00
 -10   3 -13   11.20    9.60
 -10   3 -13   20.00    6.40
  10   3 -13   -3.30   18.60
 -10  -3 -13   14.40    6.50
 -10  -3 -13   13.00   10.20
 -10   3  13   22.90   14.90
 -11   3 -13   52.89    8.80
 -11   3 -13   30.20   10.80
 -11   3  13   32.10   15.00
  11   3 -13   19.10   22.50
 -11  -3 -13   45.60   11.70
 -11  -3 -13   37.80    8.40
 -12  -3  13   -1.10   16.70
 -12   3 -13   14.40    9.20
 -12   3 -13    2.00    9.70
 -12  -3 -13    7.70    8.90
 -12  -3 -13   24.90   11.20
 -12   3  13   -8.20   16.30
 -13   3 -13    9.50   10.30
 -13   3 -13   24.00   11.70
 -13  -3  13    8.90   17.80
 -13  -3 -13   46.10   13.70
 -13  -3 -13    4.50   10.60
 -13   3  13   21.60   17.80
 -14  -3  13   50.89   22.20
 -14   3 -13    6.40   12.00
 -14   3 -13   25.10   12.00
 -14  -3 -13  -11.50   11.70
 -14  -3 -13    4.20   13.60
 -14   3  13   53.99   21.40
 -15   3 -13    2.50   13.50
 -15  -3  13   -9.10   21.10
 -15  -3 -13  -22.70   13.70
 -15   3  13   31.60   24.00
 -16  -3  13   18.70   25.20
 -16   3 -13   -7.50   14.50
 -16   3  13    1.00   24.10
 -16  -3 -13  -15.50   14.90
   0  -3  14   -1.30    4.40
   0   3  14  -15.00    6.30
   0  -3  14    8.10    9.10
   0   3  14    0.90    4.50
   0   3 -14   10.70    8.90
   0   3  14   -0.90    9.00
   0  -3 -14   -8.50    8.70
  -1  -3  14  366.96   16.10
   1  -3 -14  350.26   20.10
   1   3  14  349.27   22.30
   1   3  14  337.07   15.00
  -1  -3  14  342.57   20.90
  -1   3 -14  358.56   20.10
   1   3  14  340.57   11.70
  -1   3  14  379.56   18.90
   1  -3  14  339.37    9.50
   1  -3  14  358.86   21.20
   1   3 -14  315.17   19.50
  -1   3  14  358.46   21.00
  -1   3  14  351.06   14.60
  -1  -3 -14  339.87   21.30
   1  -3  14  353.06    9.20
   2   3  14    3.90    2.90
   2   3  14    5.50    4.60
   2   3  14   11.40    9.40
  -2  -3  14    7.00    7.70
  -2   3 -14    3.00    9.60
   2  -3 -14   -3.10   10.10
  -2  -3  14    8.80    9.30
   2   3 -14  -10.00    8.70
   2  -3  14    2.50    9.40
  -2  -3 -14   -4.50   10.60
  -2   3  14   -3.10    9.10
  -2   3  14    5.10    8.60
   3  -3 -14   23.70   10.70
  -3  -3  14    9.00    9.20
   3   3  14   -3.90    9.70
  -3   3 -14    6.80   10.40
  -3  -3  14   -3.60    8.30
   3  -3  14    6.90    9.70
  -3   3  14   21.90    9.70
   3   3 -14    7.00    9.50
  -3  -3 -14   -6.20   10.40
  -3   3  14   -1.90    9.70
   3   3 -14   21.50    9.50
   4  -3 -14   96.49   13.30
  -4   3 -14  112.79   13.90
  -4  -3  14   98.39   13.80
  -4  -3  14  133.59   15.40
  -4   3 -14   91.09   11.30
  -4  -3 -14   98.79   15.60
   4   3 -14   79.99   13.20
  -4   3  14  108.49   14.20
  -4  -3 -14  116.69   13.80
   4   3 -14  101.49   13.90
   4  -3  14  104.19   13.50
  -4   3  14  103.09   15.40
  -5  -3  14   98.49   15.80
  -5  -3  14  120.89   15.10
  -5   3 -14  120.79   15.80
  -5   3 -14  105.99   12.50
  -5   3  14   89.59   16.10
   5   3 -14   92.79   14.80
  -5  -3 -14  102.89   12.90
   5   3 -14  103.29   16.10
  -5   3  14   86.99   14.70
  -5  -3 -14  103.59   16.60
  -6  -3  14   23.20   11.40
  -6   3 -14   18.10   13.30
  -6   3 -14   38.70   10.20
  -6  -3  14   24.90   14.00
  -6   3  14   57.19   12.90
   6   3 -14   38.90   14.10
  -6  -3 -14   29.40   15.10
  -6   3  14   33.70   15.10
  -6  -3 -14   43.00    5.00
  -6  -3 -14   37.80    9.70
  -7   3 -14    5.70   13.90
  -7  -3  14   28.10   12.40
  -7   3 -14   35.50    9.20
   7   3 -14   39.30   15.90
  -7  -3 -14   27.90    4.70
  -7  -3 -14   22.30   10.20
  -7   3  14  -13.10   15.00
  -7   3  14   19.50   13.10
  -8   3 -14  443.26   30.40
  -8   3 -14  377.06   20.10
  -8  -3  14  317.17   24.50
  -8   3 -14  369.46   10.50
  -8  -3 -14  377.66   13.80
   8   3 -14  385.06   33.20
  -8   3  14  385.26   25.10
  -8  -3 -14  412.26   21.10
  -9   3 -14   76.79   12.30
  -9   3 -14   83.19    6.80
   9   3 -14   71.49   21.40
  -9   3  14  108.29   17.80
  -9  -3 -14   75.79    7.70
  -9  -3 -14   97.19   14.10
 -10   3 -14   -0.80    5.00
 -10   3 -14   -3.40    8.70
 -10  -3 -14   -2.30   10.50
 -10   3  14   -1.20   14.70
 -10  -3 -14    4.10    5.90
 -11   3 -14   30.30   10.70
 -11   3 -14   31.60    7.50
 -11   3  14   22.50   17.90
 -11  -3 -14   53.99   12.70
 -11  -3 -14   30.80    7.80
 -12  -3  14   32.80   18.90
 -12   3 -14   16.50    8.50
 -12  -3 -14   35.90   13.20
 -12  -3 -14   10.60    8.70
 -12   3  14    4.20   18.30
 -13   3 -14   42.40   13.70
 -13   3 -14   49.60   10.90
 -13  -3  14   15.30   19.10
 -13  -3 -14   50.59   11.40
 -13  -3 -14   41.90   14.30
 -13   3  14   71.69   20.00
 -14   3 -14    5.60   12.90
 -14   3 -14  -13.40   11.10
 -14  -3  14   40.10   21.30
 -14  -3 -14   14.80   11.40
 -14   3  14   35.10   22.80
 -14  -3 -14   15.10   15.00
 -15  -3  14  -16.40   24.40
 -15   3 -14   16.10   13.60
 -15   3  14   40.50   23.30
 -15  -3 -14   14.30   15.80
 -16   3 -14  -17.30   14.80
 -16  -3  14   26.90   28.40
 -16  -3 -14    7.70   17.10
 -16   3  14    4.40   26.40
   0   3  15   -7.00    4.00
   0  -3 -15  -11.10    9.90
   0   3 -15  -10.90    9.50
   0  -3  15   -5.00    3.70
   0  -3  15   -5.80    8.80
   0  -3  15    4.30    4.90
   0   3  15    4.40    7.40
   0   3  15    8.00    9.50
  -1   3 -15   40.80   11.40
   1  -3 -15   44.00   12.10
   1   3  15   29.70    4.50
  -1  -3  15   42.70    7.90
   1   3  15   37.60    7.30
   1   3  15   47.10   12.90
  -1  -3  15   30.20   11.70
  -1  -3 -15   25.00   11.70
  -1   3  15   16.10    9.30
  -1   3  15   32.70   11.90
  -1   3  15   33.00    6.60
   1  -3  15   29.50   10.50
   1   3 -15   36.50   12.20
  -2   3 -15    2.70   11.30
   2  -3 -15   -1.30   10.40
   2   3  15    0.30    3.00
   2   3  15    1.70    4.50
   2   3  15    8.20   10.20
  -2  -3  15   -4.90    7.80
  -2  -3  15    0.50    9.60
  -2   3  15    5.50   10.60
   2  -3  15    0.30   10.20
  -2  -3 -15   -6.70   11.70
   2   3 -15    2.80   10.00
  -2   3  15   -1.00    9.10
   3   3  15    7.80   11.60
  -3   3 -15   29.30   12.20
  -3  -3  15   16.70   10.10
   3  -3 -15   28.20   14.40
  -3  -3  15   19.10   10.60
   3  -3  15   30.80   12.00
   3   3 -15   27.10   11.80
  -3   3  15   58.09   12.40
  -3   3  15   20.40   11.10
  -3  -3 -15    4.50   12.70
  -4  -3  15  178.68   18.30
  -4   3 -15  193.48   15.90
  -4   3 -15  184.08   20.00
  -4  -3  15  172.58   17.60
  -4  -3 -15  173.68   19.00
  -4  -3 -15  190.38   17.10
  -4   3  15  169.58   18.10
  -4   3  15  226.98   19.70
   4  -3  15  199.48   18.40
  -5   3 -15   90.59   12.10
  -5   3 -15   78.69   15.00
  -5  -3  15   93.19   14.50
  -5  -3 -15   90.89   12.50
  -5   3  15   96.89   15.20
  -6  -3  15   16.30   11.70
  -6   3 -15   -4.70   13.30
  -6   3 -15    1.20    9.50
   6   3 -15   17.40   14.50
  -6  -3 -15    1.00    9.30
  -6   3  15   -1.40   11.50
  -7  -3  15   58.09   15.20
  -7   3 -15   85.79   12.60
  -7  -3 -15   74.89   12.60
  -7   3  15   54.09   15.00
  -7  -3 -15   78.49    7.40
  -8   3 -15   12.00    9.50
  -8  -3 -15    1.60   10.50
  -8  -3 -15   -8.10    4.10
  -8   3  15   -7.00   13.70
  -9   3 -15   92.39    5.40
  -9   3 -15   89.89   14.20
  -9  -3 -15   90.69    9.00
  -9   3  15   94.19   18.80
  -9  -3 -15   77.99   13.60
 -10   3 -15   28.10   10.60
 -10   3 -15   14.80    4.50
 -10  -3 -15   11.70    6.10
 -10   3  15    6.80   15.40
 -11   3 -15   51.99   12.20
 -11  -3  15   50.59   18.40
 -11   3 -15   55.89    7.00
 -11  -3 -15   37.90   12.80
 -11  -3 -15   57.29    8.70
 -11   3  15   32.50   18.00
 -12   3 -15   -3.00   11.70
 -12  -3  15   36.80   20.10
 -12   3 -15    4.10    7.10
 -12  -3 -15    8.20    8.00
 -12  -3 -15    7.10   11.80
 -12   3  15   -2.70   17.90
 -13   3 -15   45.40    9.90
 -13   3 -15   43.80   13.40
 -13  -3  15   72.09   21.50
 -13  -3 -15   63.79   16.10
 -13   3  15   41.70   22.90
 -13  -3 -15   52.79   10.80
 -14   3 -15   -4.30   10.20
 -14   3 -15  -37.60   13.30
 -14  -3  15   21.30   21.80
 -14  -3 -15   28.80   14.80
 -14  -3 -15  -18.40   10.50
 -14   3  15  -20.40   21.50
 -15   3 -15   33.70   15.30
 -15  -3  15  -21.30   22.70
 -15  -3 -15   13.40   15.30
 -15   3  15   35.10   25.00
   0   3 -16   20.30   12.50
   0   3  16    7.00    4.70
   0  -3  16  -12.40    5.10
   0   3  16  -14.70   10.40
   0  -3  16    4.90   11.50
   0  -3  16   -3.50    4.00
   0   3  16    2.30    8.60
   1   3  16   -2.40   10.80
  -1  -3  16    8.50   11.60
   1   3  16   13.40    4.20
  -1  -3  16   -7.80    6.80
  -1   3 -16   28.30   13.00
   1   3  16    1.50    6.90
  -1   3  16    6.30    7.60
  -1   3  16   14.70    9.70
  -1   3  16    8.40   11.80
   1  -3  16   18.30   11.80
   1   3 -16   29.10   11.90
   2   3  16  194.78    7.60
   2   3  16  180.68    9.50
  -2   3 -16  194.28   20.50
  -2  -3  16  198.28   20.90
   2   3  16  205.28   22.10
  -2   3  16  191.38   19.70
   2  -3  16  197.88   20.00
   3   3  16   -4.10   12.00
  -3   3 -16   -5.90   11.30
  -3  -3  16    5.10   11.20
   3  -3  16  -13.10   11.80
  -3   3  16    9.10   11.90
  -4   3 -16  205.08   16.20
  -4   3 -16  182.88   18.80
  -4  -3  16  222.18   21.30
  -4  -3 -16  205.08   17.10
  -4   3  16  189.88   20.00
   4  -3  16  196.18   20.30
  -5   3 -16  138.59   14.90
  -5  -3  16  111.69   17.10
  -5   3 -16  130.79   20.60
  -5  -3 -16  109.49   14.70
  -5   3  16  123.79   16.90
  -6   3 -16  257.27   17.70
  -6  -3  16  197.88   20.60
  -6   3  16  233.28   22.30
  -6  -3 -16  238.98   18.30
  -7   3 -16    8.30   10.10
  -7   3  16   -1.00   14.20
  -7  -3 -16   -4.40   10.80
  -8   3 -16   12.20    9.70
  -8   3  16   12.60   14.40
  -8  -3 -16    3.50    4.60
  -8  -3 -16   16.80   11.30
  -9   3 -16   -6.40   10.30
  -9   3  16  -15.10   14.30
  -9  -3 -16   -2.10    4.80
 -10   3 -16   45.30   13.30
 -10  -3 -16   44.90   13.40
 -10   3  16   33.80   19.30
 -10  -3 -16   41.40    6.80
 -11   3 -16   24.30    5.00
 -11  -3  16   10.40   17.90
 -11   3 -16    6.80   12.40
 -11  -3 -16   14.20   14.10
 -11   3  16   74.09   19.80
 -11  -3 -16   15.10    7.00
 -12   3 -16   -1.40    5.80
 -12  -3  16    2.90   19.30
 -12   3 -16   14.00   12.50
 -12  -3 -16   -7.00   14.00
 -12  -3 -16    3.80    7.90
 -12   3  16   64.99   22.60
 -13   3 -16    7.40   13.60
 -13  -3  16    2.00   23.20
 -13   3  16   17.60   22.80
 -13  -3 -16    6.20    9.20
 -13  -3 -16   -4.30   14.60
 -14   3 -16   -4.20    9.50
 -14   3 -16   -0.40   14.50
 -14  -3  16   30.80   25.50
 -14  -3 -16   -7.50    9.50
 -14  -3 -16   31.90   17.60
 -14   3  16    6.10   26.30
 -15   3 -16   11.60   16.00
 -15   3 -16   17.50   16.60
 -15  -3  16  -32.60   25.10
 -15   3  16   11.50   28.80
 -15  -3 -16   14.70   17.90
   0  -3  17   -1.30   11.40
   0   3  17    3.40    5.10
   0  -3  17   -4.70    4.30
   0   3  17   -4.70   11.70
   1   3  17   61.39    6.90
   1   3  17   66.19   15.30
  -1  -3  17   58.59   15.40
  -1   3  17   56.19   14.60
   1  -3  17   53.39   14.80
  -1   3  17   50.09    7.50
   2   3  17   46.00   16.30
   2   3  17   46.40    4.70
  -2  -3  17   29.60   12.70
   2   3  17   48.50    4.70
   2  -3  17   23.00   13.60
  -2   3  17   35.40   14.10
  -2   3  17   46.40    9.30
   3   3  17  100.19   17.80
  -3  -3  17   82.99   16.00
  -3   3  17  105.29   16.90
   3  -3  17   82.79   15.60
  -4  -3  17   47.50   14.00
  -4   3 -17   27.90   10.70
   4  -3  17   29.80   15.40
  -4  -3 -17   60.19   13.50
  -4   3  17   31.80   13.80
  -5   3 -17   15.70   11.50
  -5  -3  17   44.60   14.60
  -5  -3 -17   15.50   10.90
  -6  -3  17   16.10   15.40
  -6   3 -17   11.20   10.80
  -6  -3 -17   31.10   12.90
  -7   3 -17    9.00   11.30
  -7  -3 -17    3.50   10.90
  -8   3 -17   11.00   11.50
  -9   3 -17   13.70   12.40
  -9   3  17   20.10   16.90
  -9  -3 -17   36.90    5.90
  -9  -3 -17   31.80   14.10
 -10   3 -17    7.70   12.30
 -10   3  17   19.80   18.20
 -10  -3 -17    3.60   14.20
 -10  -3 -17    3.10    5.50
 -11  -3  17   15.50   18.50
 -11   3 -17   26.10   12.80
 -11   3  17   58.79   21.30
 -11  -3 -17   32.90    7.10
 -11  -3 -17   14.80   15.30
 -12   3 -17    0.00   13.80
 -12  -3  17    3.40   22.30
 -12   3 -17   14.00    4.80
 -12  -3 -17   16.80    7.80
 -12   3  17   22.20   21.10
 -12  -3 -17   -4.10   15.20
 -13  -3  17  -21.50   21.90
 -13   3 -17   16.00   15.90
 -13   3 -17   -0.30    6.10
 -13   3  17   -5.60   22.30
 -13  -3 -17   -5.30   15.00
 -14   3 -17  -17.70    8.10
 -14  -3  17   17.00   25.40
 -14   3 -17    0.00   16.70
 -14  -3 -17   18.00    9.90
 -14  -3 -17    1.60   17.10
 -14   3  17    6.60   26.90
   0   3  18    0.80    5.40
   0   3  18    4.40   13.50
   0  -3  18    1.50    4.50
   0  -3  18    1.10   12.60
   1   3  18  358.16   28.00
  -1  -3  18  267.87   13.90
  -1  -3  18  296.27   26.10
   1   3  18  283.77   11.00
   1  -3  18  287.47   25.70
  -1   3  18  262.87   26.90
  -1   3  18  253.67   14.30
   2   3  18   -7.20   13.70
  -2  -3  18  -19.30   12.40
  -2   3  18    6.80    7.80
  -2   3  18    7.20   14.00
   2  -3  18   12.60   13.70
  -3  -3  18    0.50   14.10
   3   3  18    3.60   15.50
   3  -3  18    4.20   14.00
  -4  -3  18   12.60   13.90
  -4   3 -18   -5.10   10.20
  -4  -3 -18    6.90   12.80
   4  -3  18   21.90   14.50
  -5   3 -18    4.00   11.30
  -5  -3 -18   -5.80   11.30
  -6   3 -18   -1.40   11.90
  -6  -3 -18   23.70   14.60
  -7   3 -18    2.70   12.30
  -7  -3 -18   -5.00   11.60
  -8  -3  18    9.80   16.90
  -8   3 -18    5.30   14.70
  -8   3  18   26.40   24.80
  -8  -3 -18    6.60   13.80
  -9  -3  18   29.50   18.20
  -9   3 -18   64.39   14.50
  -9   3  18   65.09   21.60
  -9  -3 -18   17.50   14.50
 -10  -3  18   21.60   19.10
 -10   3 -18    5.60   13.60
 -10  -3 -18   28.50   16.60
 -10   3  18   31.30   20.20
 -10  -3 -18   30.60    7.10
 -11  -3  18   76.39   23.90
 -11   3 -18  110.99   16.90
 -11  -3 -18  152.48   21.20
 -11   3  18  119.79   25.70
 -12   3 -18  -24.90   15.00
 -12  -3  18  -18.00   21.40
 -12  -3 -18   26.60   17.30
 -12  -3 -18   -4.00    7.10
 -12   3  18   20.10   22.60
 -13  -3  18   41.20   27.20
 -13   3 -18   18.60   16.90
 -13   3  18   -4.40   23.30
 -13  -3 -18  -19.30   15.60
 -13  -3 -18    7.20    8.40
 -14   3 -18   27.90   18.70
 -14   3 -18   11.20    6.20
 -14  -3  18   55.39   26.40
 -14  -3 -18   -1.60    9.40
 -14  -3 -18   25.90   19.40
 -14   3  18    1.40   26.20
   0   3  19   -3.40    5.70
   0  -3  19    2.40    4.60
   0  -3  19    4.40   15.00
   0   3  19   11.30   16.20
   1   3  19   77.79   18.00
   1   3  19   56.59    6.10
  -1  -3  19   77.09    8.20
  -1  -3  19   65.19   17.00
  -1   3  19   66.39   17.30
  -1   3  19   69.79    8.80
   1  -3  19   72.79   17.80
  -2  -3  19   -3.60   15.10
   2   3  19   -9.30   16.50
  -2   3  19   13.20    8.40
   2  -3  19   -9.00   15.50
   3   3  19  124.49   21.70
  -3  -3  19   88.19   22.90
   3  -3  19  146.69   20.80
  -3   3  19  133.39   13.60
  -3  -3 -19  118.69   17.10
  -4   3 -19  139.29   18.30
   4  -3  19  118.09   21.80
  -5   3 -19   99.49   16.40
  -5  -3 -19   79.69   16.60
  -6  -3  19   79.09   23.10
  -6   3 -19   77.59   16.00
  -6  -3 -19   52.89   16.30
  -7  -3  19   50.19   19.90
  -7   3 -19   53.99   18.60
  -7  -3 -19   55.69   15.60
  -8   3 -19   33.00   15.60
  -8  -3  19   69.19   21.10
  -8   3  19   90.89   22.30
  -8  -3 -19   62.89   17.20
  -9   3 -19   -7.60   14.30
  -9  -3  19  -11.50   20.10
  -9   3  19  -18.00   20.60
  -9  -3 -19   20.40   14.60
 -10  -3  19   73.09   23.90
 -10   3 -19   66.19   17.50
 -10  -3 -19   58.89   17.20
 -10   3  19   25.10   20.80
 -11  -3  19    3.90   22.90
 -11   3 -19  -14.00   15.10
 -11   3  19  -36.80   23.20
 -11  -3 -19    0.80   15.50
 -12   3 -19    4.70   16.60
 -12  -3  19  -10.60   25.30
 -12  -3 -19  -13.80   16.80
 -12  -3 -19   -2.10    6.30
 -12   3  19   14.60   24.10
 -13   3 -19    9.00   17.90
 -13  -3  19    9.20   24.40
 -13  -3 -19   19.80    7.90
 -13   3  19   37.20   26.90
 -13  -3 -19   13.10   19.40
   0   3  20    3.50    6.50
   0  -3  20    2.20    4.80
  -1  -3  20   22.30    7.00
   1   3  20   15.80    5.10
  -1   3  20   24.30    8.10
   1  -3  20   27.20   21.00
   2  -3  20   31.70   17.20
  -2   3  20   26.70    9.30
   3  -3  20   43.10   21.20
  -3   3  20   16.00   10.40
  -3  -3 -20   26.80   13.80
  -4  -3 -20   10.90   13.60
  -5   3 -20   -5.90   14.10
  -5  -3  20    8.60   19.30
  -5  -3 -20  -24.30   14.30
  -6  -3  20   62.69   19.60
  -6   3 -20   18.50   15.40
  -6  -3 -20   28.70   15.60
  -7  -3  20   33.70   21.90
  -7   3 -20   22.60   15.80
  -7   3  20  -14.90   21.30
  -7  -3 -20  -29.10   15.00
  -8  -3  20   48.80   22.80
  -8   3 -20   47.20   16.40
  -8  -3 -20   54.19   16.20
  -8   3  20   17.50   20.90
  -9   3 -20   48.70   17.20
  -9  -3  20   18.80   21.90
  -9  -3 -20   14.40   15.70
  -9   3  20   33.90   24.50
 -10  -3  20   25.40   24.60
 -10   3 -20   27.60   17.60
 -10  -3 -20   67.29   18.00
 -10   3  20   38.70   24.10
 -11  -3  20  -37.80   22.40
 -11   3 -20   24.70   17.70
 -11  -3 -20  -33.00   17.40
 -11   3  20   26.00   27.50
 -12  -3  20   -5.50   25.60
 -12   3 -20   35.50   17.40
 -12   3  20    8.40   25.20
 -12  -3 -20    2.60   19.50
   0   3  21  -10.20   20.00
   0   3  21    0.70    7.10
  -1  -3  21   36.50    8.00
   1   3  21   43.80   22.30
  -1   3  21   46.60    9.40
  -1   3  21   11.60   19.50
  -2  -3  21    0.70    9.00
   2   3  21   18.40   20.40
  -2  -3  21   28.10   26.80
  -2   3  21   11.20   20.10
  -2   3  21   -2.40    9.00
   3   3  21   -2.20   21.60
  -3  -3  21    0.90   18.50
  -3  -3 -21   22.20   15.50
  -3   3  21    8.40   22.50
  -3   3  21    5.40   17.30
  -4   3 -21    8.40   14.60
  -4  -3  21    4.70   18.80
  -4   3  21  -12.00   18.40
  -4  -3 -21    1.90   14.80
  -5   3 -21   -1.40   15.70
  -5  -3  21   21.90   19.70
  -5  -3 -21   12.10   14.90
  -5   3  21   -2.20   20.00
  -6   3 -21   -3.00   16.20
  -6  -3  21   20.70   19.30
  -6  -3 -21   54.09   17.70
  -6   3  21  -19.40   21.10
  -7  -3  21   42.50   23.00
  -7   3 -21    1.10   16.50
  -7   3  21  -49.90   19.80
  -7  -3 -21   -6.50   16.90
  -8   3 -21   -9.70   16.70
  -8  -3  21   20.20   23.60
  -8   3  21   66.69   24.40
  -8  -3 -21   44.60   19.10
  -9   3 -21   54.89   18.40
  -9  -3  21   50.49   25.80
[truncated: 3,255,993 more chars]
