# Supplementary material for: Pillar[5]arene Based [1]rotaxane Systems With Redox-Responsive Host-Guest Property: Design, Synthesis and the Key Role of Chain Length
Source: Front Chem. 2019 Jul 23;7:508. doi: 10.3389/fchem.2019.00508 (PMC6663970; doi:10.3389/fchem.2019.00508)
Supplement: Supplementary file 5 [file Data_Sheet_4.ZIP]

Archive with 1 entries (1 files):
- P[5]2R.cif
