# Supplementary material for: Pillar[5]arene Based [1]rotaxane Systems With Redox-Responsive Host-Guest Property: Design, Synthesis and the Key Role of Chain Length
Source: Front Chem. 2019 Jul 23;7:508. doi: 10.3389/fchem.2019.00508 (PMC6663970; doi:10.3389/fchem.2019.00508)
Supplement: Supplementary file 5 [file Data_Sheet_4.ZIP › P[5]2R.cif]

 
data_ZRM180602 
  
_audit_creation_method            'SHELXL-2014/7' 
_shelx_SHELXL_version_number      '2014/7' 
_chemical_name_systematic         ? 
_chemical_name_common             ? 
_chemical_melting_point           ? 
_chemical_formula_moiety 
'C64 H74 Fe N2 O12, C2 H6 O ' 
_chemical_formula_sum 
 'C66 H80 Fe N2 O13' 
_chemical_formula_weight          1165.17 
  
loop_ 
 _atom_type_symbol 
 _atom_type_description 
 _atom_type_scat_dispersion_real 
 _atom_type_scat_dispersion_imag 
 _atom_type_scat_source 
 'C'  'C'   0.0033   0.0016 
 'International Tables Vol C Tables 4.2.6.8 and 6.1.1.4' 
 'H'  'H'   0.0000   0.0000 
 'International Tables Vol C Tables 4.2.6.8 and 6.1.1.4' 
 'N'  'N'   0.0061   0.0033 
 'International Tables Vol C Tables 4.2.6.8 and 6.1.1.4' 
 'O'  'O'   0.0106   0.0060 
 'International Tables Vol C Tables 4.2.6.8 and 6.1.1.4' 
 'Fe'  'Fe'   0.3463   0.8444 
 'International Tables Vol C Tables 4.2.6.8 and 6.1.1.4' 
  
_space_group_crystal_system       triclinic 
_space_group_IT_number            2 
_space_group_name_H-M_alt         'P -1' 
_space_group_name_Hall            '-P 1' 
  
_shelx_space_group_comment 
; 
The symmetry employed for this shelxl refinement is uniquely defined 
by the following loop, which should always be used as a source of 
symmetry information in preference to the above space-group names. 
They are only intended as comments. 
; 
  
loop_ 
 _space_group_symop_operation_xyz 
 'x, y, z' 
 '-x, -y, -z' 
  
_cell_length_a                    12.032(4) 
_cell_length_b                    13.719(5) 
_cell_length_c                    19.531(7) 
_cell_angle_alpha                 90.395(10) 
_cell_angle_beta                  91.990(10) 
_cell_angle_gamma                 111.692(10) 
_cell_volume                      2993.2(18) 
_cell_formula_units_Z             2 
_cell_measurement_temperature     296(2) 
_cell_measurement_reflns_used     8085 
_cell_measurement_theta_min       2.60 
_cell_measurement_theta_max       25.76 
  
_exptl_crystal_description        block 
_exptl_crystal_colour             yellow 
_exptl_crystal_density_meas       ? 
_exptl_crystal_density_method     ? 
_exptl_crystal_density_diffrn     1.293 
_exptl_crystal_F_000              1240 
_exptl_transmission_factor_min    ? 
_exptl_transmission_factor_max    ? 
_exptl_crystal_size_max           0.260 
_exptl_crystal_size_mid           0.220 
_exptl_crystal_size_min           0.180 
_exptl_absorpt_coefficient_mu     0.318 
_shelx_estimated_absorpt_T_min    0.922 
_shelx_estimated_absorpt_T_max    0.945 
_exptl_absorpt_correction_type    'multi-scan' 
_exptl_absorpt_correction_T_min   0.921 
_exptl_absorpt_correction_T_max   0.944 
_exptl_absorpt_process_details    sadabs 
_exptl_absorpt_special_details    ? 
_diffrn_ambient_temperature       296(2) 
_diffrn_radiation_wavelength      0.71073 
_diffrn_radiation_type            MoK\a 
_diffrn_radiation_source          'fine-focus sealed tube' 
_diffrn_measurement_device_type   'CCD area detector' 
_diffrn_measurement_method        'phi and omega scans' 
_diffrn_detector_area_resol_mean  ? 
_diffrn_reflns_number             25151 
_diffrn_reflns_av_unetI/netI      0.1869 
_diffrn_reflns_av_R_equivalents   0.0909 
_diffrn_reflns_limit_h_min        -14 
_diffrn_reflns_limit_h_max        14 
_diffrn_reflns_limit_k_min        -16 
_diffrn_reflns_limit_k_max        16 
_diffrn_reflns_limit_l_min        -24 
_diffrn_reflns_limit_l_max        24 
_diffrn_reflns_theta_min          2.137 
_diffrn_reflns_theta_max          26.000 
_diffrn_reflns_theta_full         25.242 
_diffrn_measured_fraction_theta_max   0.955 
_diffrn_measured_fraction_theta_full  0.954 
_diffrn_reflns_Laue_measured_fraction_max    0.955 
_diffrn_reflns_Laue_measured_fraction_full   0.954 
_diffrn_reflns_point_group_measured_fraction_max   0.955 
_diffrn_reflns_point_group_measured_fraction_full  0.954 
_reflns_number_total              11236 
_reflns_number_gt                 5443 
_reflns_threshold_expression      'I > 2\s(I)' 
_reflns_Friedel_coverage          0.000 
_reflns_Friedel_fraction_max      . 
_reflns_Friedel_fraction_full     . 
  
_reflns_special_details 
; 
 Reflections were merged by SHELXL according to the crystal 
 class for the calculation of statistics and refinement. 
  
 _reflns_Friedel_fraction is defined as the number of unique 
 Friedel pairs measured divided by the number that would be 
 possible theoretically, ignoring centric projections and 
 systematic absences. 
; 
  
_computing_data_collection        'Bruker APEX2' 
_computing_cell_refinement        'Bruker SAINT' 
_computing_data_reduction         'Bruker SAINT' 
_computing_structure_solution     'SHELXS-97 (Sheldrick 2008)' 
_computing_structure_refinement 'SHELXL-2014/7 (Sheldrick, 2014)' 
_computing_molecular_graphics     'Bruker SHELXTL' 
_computing_publication_material   'Bruker SHELXTL' 
_refine_special_details           ? 
_refine_ls_structure_factor_coef  Fsqd 
_refine_ls_matrix_type            full 
_refine_ls_weighting_scheme       calc 
_refine_ls_weighting_details 
'w=1/[\s^2^(Fo^2^)+(0.1152P)^2^] where P=(Fo^2^+2Fc^2^)/3' 
_atom_sites_solution_primary      ? 
_atom_sites_solution_secondary    ? 
_atom_sites_solution_hydrogens    geom 
_refine_ls_hydrogen_treatment     constr 
_refine_ls_extinction_method      none 
_refine_ls_extinction_coef        . 
_refine_ls_number_reflns          11236 
_refine_ls_number_parameters      764 
_refine_ls_number_restraints      46 
_refine_ls_R_factor_all           0.1895 
_refine_ls_R_factor_gt            0.0709 
_refine_ls_wR_factor_ref          0.2251 
_refine_ls_wR_factor_gt           0.1718 
_refine_ls_goodness_of_fit_ref    0.980 
_refine_ls_restrained_S_all       0.978 
_refine_ls_shift/su_max           0.001 
_refine_ls_shift/su_mean          0.000 
  
loop_ 
 _atom_site_label 
 _atom_site_type_symbol 
 _atom_site_fract_x 
 _atom_site_fract_y 
 _atom_site_fract_z 
 _atom_site_U_iso_or_equiv 
 _atom_site_adp_type 
 _atom_site_occupancy 
 _atom_site_site_symmetry_order 
 _atom_site_calc_flag 
 _atom_site_refinement_flags_posn 
 _atom_site_refinement_flags_adp 
 _atom_site_refinement_flags_occupancy 
 _atom_site_disorder_assembly 
 _atom_site_disorder_group 
C1 C 0.7126(4) 0.4688(4) 0.5016(2) 0.0326(12) Uani 1 1 d . . . . . 
H1A H 0.7663 0.5393 0.5147 0.039 Uiso 1 1 calc R U . . . 
H1B H 0.6756 0.4342 0.5427 0.039 Uiso 1 1 calc R U . . . 
C2 C 0.7841(4) 0.4095(4) 0.4716(2) 0.0292(12) Uani 1 1 d . . . . . 
C3 C 0.7491(4) 0.3013(4) 0.4776(2) 0.0295(12) Uani 1 1 d . . . . . 
C4 C 0.8141(4) 0.2476(4) 0.4483(2) 0.0314(12) Uani 1 1 d . . . . . 
H4 H 0.7894 0.1752 0.4524 0.038 Uiso 1 1 calc R U . . . 
C5 C 0.9162(4) 0.3022(4) 0.4130(2) 0.0283(12) Uani 1 1 d . . . . . 
C6 C 0.9525(4) 0.4110(4) 0.4074(2) 0.0288(12) Uani 1 1 d . . . . . 
C7 C 0.8869(4) 0.4635(4) 0.4367(2) 0.0280(12) Uani 1 1 d . . . . . 
H7 H 0.9120 0.5359 0.4330 0.034 Uiso 1 1 calc R U . . . 
C8 C 1.0887(4) 0.5714(4) 0.3607(2) 0.0417(14) Uani 1 1 d . . . . . 
H8A H 1.0247 0.5831 0.3358 0.063 Uiso 1 1 calc R U . . . 
H8B H 1.1596 0.5959 0.3346 0.063 Uiso 1 1 calc R U . . . 
H8C H 1.1039 0.6089 0.4038 0.063 Uiso 1 1 calc R U . . . 
C9 C 0.6064(5) 0.1384(5) 0.5182(3) 0.0566(16) Uani 1 1 d . . . . . 
H9A H 0.5858 0.1076 0.4730 0.085 Uiso 1 1 calc R U . . . 
H9B H 0.5373 0.1135 0.5458 0.085 Uiso 1 1 calc R U . . . 
H9C H 0.6688 0.1190 0.5387 0.085 Uiso 1 1 calc R U . . . 
C10 C 0.9819(4) 0.2421(4) 0.3767(2) 0.0353(13) Uani 1 1 d . . . . . 
H10A H 0.9744 0.1795 0.4019 0.042 Uiso 1 1 calc R U . . . 
H10B H 1.0663 0.2855 0.3754 0.042 Uiso 1 1 calc R U . . . 
C11 C 0.9304(4) 0.2115(4) 0.3038(2) 0.0278(11) Uani 1 1 d . . . . . 
C12 C 0.8372(4) 0.1154(4) 0.2888(2) 0.0321(12) Uani 1 1 d . . . . . 
C13 C 0.7878(4) 0.0914(4) 0.2225(2) 0.0366(13) Uani 1 1 d . . . . . 
H13 H 0.7277 0.0263 0.2133 0.044 Uiso 1 1 calc R U . . . 
C14 C 0.8259(4) 0.1622(4) 0.1693(2) 0.0327(12) Uani 1 1 d . . . . . 
C15 C 0.9166(4) 0.2595(4) 0.1851(2) 0.0320(12) Uani 1 1 d . . . . . 
C16 C 0.9684(4) 0.2834(4) 0.2514(2) 0.0322(12) Uani 1 1 d . . . . . 
H16 H 1.0289 0.3483 0.2606 0.039 Uiso 1 1 calc R U . . . 
C17 C 1.0447(4) 0.4292(4) 0.1449(3) 0.0431(14) Uani 1 1 d . . . . . 
H17A H 1.0246 0.4647 0.1822 0.065 Uiso 1 1 calc R U . . . 
H17B H 1.0555 0.4710 0.1046 0.065 Uiso 1 1 calc R U . . . 
H17C H 1.1175 0.4185 0.1566 0.065 Uiso 1 1 calc R U . . . 
C18 C 0.6868(5) -0.0381(5) 0.3349(3) 0.075(2) Uani 1 1 d . . . . . 
H18A H 0.6272 -0.0113 0.3196 0.113 Uiso 1 1 calc R U . . . 
H18B H 0.6652 -0.0715 0.3782 0.113 Uiso 1 1 calc R U . . . 
H18C H 0.6916 -0.0884 0.3019 0.113 Uiso 1 1 calc R U . . . 
C19 C 0.7713(4) 0.1344(4) 0.0969(2) 0.0337(12) Uani 1 1 d . . . . . 
H19A H 0.8324 0.1676 0.0644 0.040 Uiso 1 1 calc R U . . . 
H19B H 0.7448 0.0591 0.0896 0.040 Uiso 1 1 calc R U . . . 
C20 C 0.6664(4) 0.1685(4) 0.0834(2) 0.0293(12) Uani 1 1 d . . . . . 
C21 C 0.5483(4) 0.1002(4) 0.0910(2) 0.0289(11) Uani 1 1 d . . . . . 
C22 C 0.4559(4) 0.1360(4) 0.0782(2) 0.0328(12) Uani 1 1 d . . . . . 
H22 H 0.3775 0.0903 0.0834 0.039 Uiso 1 1 calc R U . . . 
C23 C 0.4771(4) 0.2386(4) 0.0576(2) 0.0283(12) Uani 1 1 d . . . . . 
C24 C 0.5957(4) 0.3050(4) 0.0483(2) 0.0316(12) Uani 1 1 d . . . . . 
C25 C 0.6874(4) 0.2696(4) 0.0612(2) 0.0299(12) Uani 1 1 d . . . . . 
H25 H 0.7657 0.3147 0.0548 0.036 Uiso 1 1 calc R U . . . 
C26 C 0.7316(5) 0.4745(5) 0.0168(3) 0.0639(18) Uani 1 1 d . . . . . 
H26A H 0.7769 0.4838 0.0594 0.096 Uiso 1 1 calc R U . . . 
H26B H 0.7319 0.5412 0.0020 0.096 Uiso 1 1 calc R U . . . 
H26C H 0.7669 0.4454 -0.0171 0.096 Uiso 1 1 calc R U . . . 
C27 C 0.4144(5) -0.0778(4) 0.1029(3) 0.0587(17) Uani 1 1 d . . . . . 
H27A H 0.3612 -0.0609 0.1322 0.088 Uiso 1 1 calc R U . . . 
H27B H 0.4160 -0.1451 0.1146 0.088 Uiso 1 1 calc R U . . . 
H27C H 0.3867 -0.0797 0.0560 0.088 Uiso 1 1 calc R U . . . 
C28 C 0.3763(4) 0.2784(4) 0.0485(2) 0.0329(12) Uani 1 1 d . . . . . 
H28A H 0.3026 0.2201 0.0363 0.039 Uiso 1 1 calc R U . . . 
H28B H 0.3934 0.3276 0.0113 0.039 Uiso 1 1 calc R U . . . 
C29 C 0.3601(4) 0.3320(4) 0.1133(2) 0.0307(12) Uani 1 1 d . . . . . 
C30 C 0.2852(4) 0.2744(4) 0.1648(2) 0.0284(12) Uani 1 1 d . . . . . 
C31 C 0.2750(4) 0.3246(4) 0.2258(2) 0.0296(12) Uani 1 1 d . . . . . 
H31 H 0.2224 0.2864 0.2582 0.036 Uiso 1 1 calc R U . . . 
C32 C 0.3428(4) 0.4315(4) 0.2388(2) 0.0253(11) Uani 1 1 d . . . . . 
C33 C 0.4168(4) 0.4865(4) 0.1872(2) 0.0304(12) Uani 1 1 d . . . . . 
C34 C 0.4245(4) 0.4392(4) 0.1262(2) 0.0308(12) Uani 1 1 d . . . . . 
H34 H 0.4734 0.4792 0.0928 0.037 Uiso 1 1 calc R U . . . 
C35 C 0.4536(5) 0.6670(4) 0.1652(3) 0.0501(15) Uani 1 1 d . . . . . 
H35A H 0.4534 0.6556 0.1166 0.075 Uiso 1 1 calc R U . . . 
H35B H 0.5075 0.7369 0.1772 0.075 Uiso 1 1 calc R U . . . 
H35C H 0.3743 0.6583 0.1782 0.075 Uiso 1 1 calc R U . . . 
C36 C 0.1520(5) 0.1072(4) 0.2022(3) 0.0526(16) Uani 1 1 d . . . . . 
H36A H 0.2018 0.1076 0.2417 0.079 Uiso 1 1 calc R U . . . 
H36B H 0.1119 0.0365 0.1853 0.079 Uiso 1 1 calc R U . . . 
H36C H 0.0937 0.1360 0.2146 0.079 Uiso 1 1 calc R U . . . 
C37 C 0.3377(4) 0.4826(4) 0.3068(2) 0.0321(12) Uani 1 1 d . . . . . 
H37A H 0.2599 0.4468 0.3256 0.039 Uiso 1 1 calc R U . . . 
H37B H 0.3468 0.5550 0.2994 0.039 Uiso 1 1 calc R U . . . 
C38 C 0.4347(4) 0.4799(4) 0.3582(2) 0.0277(11) Uani 1 1 d . . . . . 
C39 C 0.4191(4) 0.3910(4) 0.3975(2) 0.0304(12) Uani 1 1 d . . . . . 
C40 C 0.5086(4) 0.3890(4) 0.4440(2) 0.0284(11) Uani 1 1 d . . . . . 
H40 H 0.4965 0.3299 0.4701 0.034 Uiso 1 1 calc R U . . . 
C41 C 0.6160(4) 0.4751(4) 0.4516(2) 0.0292(12) Uani 1 1 d . . . . . 
C42 C 0.6331(4) 0.5628(4) 0.4118(2) 0.0315(12) Uani 1 1 d . . . . . 
C43 C 0.5422(4) 0.5651(4) 0.3666(2) 0.0297(12) Uani 1 1 d . . . . . 
H43 H 0.5536 0.6251 0.3414 0.036 Uiso 1 1 calc R U . . . 
C44 C 0.7695(15) 0.7261(14) 0.3691(7) 0.0620(15) Uani 0.520(6) 1 d . U P A 1 
H44A H 0.7171 0.7649 0.3734 0.074 Uiso 0.520(6) 1 calc R U P A 1 
H44B H 0.7552 0.6932 0.3238 0.074 Uiso 0.520(6) 1 calc R U P A 1 
C45 C 0.9012(11) 0.8022(11) 0.3774(7) 0.0622(15) Uani 0.520(6) 1 d . U P A 1 
H45A H 0.9518 0.7655 0.3630 0.075 Uiso 0.520(6) 1 calc R U P A 1 
H45B H 0.9128 0.8599 0.3465 0.075 Uiso 0.520(6) 1 calc R U P A 1 
C46 C 0.9422(10) 0.8463(10) 0.4467(6) 0.0624(15) Uani 0.520(6) 1 d . U P A 1 
H46A H 0.9421 0.7900 0.4765 0.075 Uiso 0.520(6) 1 calc R U P A 1 
H46B H 0.8853 0.8745 0.4639 0.075 Uiso 0.520(6) 1 calc R U P A 1 
C47 C 1.0663(10) 0.9324(11) 0.4511(7) 0.0634(16) Uani 0.520(6) 1 d . U P A 1 
H47A H 1.1254 0.9025 0.4429 0.095 Uiso 0.520(6) 1 calc R U P A 1 
H47B H 1.0809 0.9649 0.4959 0.095 Uiso 0.520(6) 1 calc R U P A 1 
H47C H 1.0710 0.9841 0.4173 0.095 Uiso 0.520(6) 1 calc R U P A 1 
C44' C 0.7519(17) 0.7402(15) 0.3913(8) 0.0620(15) Uani 0.480(6) 1 d . U P A 2 
H44C H 0.6853 0.7588 0.4046 0.074 Uiso 0.480(6) 1 calc R U P A 2 
H44D H 0.7477 0.7322 0.3418 0.074 Uiso 0.480(6) 1 calc R U P A 2 
C45' C 0.8698(12) 0.8284(11) 0.4138(7) 0.0622(15) Uani 0.480(6) 1 d . U P A 2 
H45C H 0.8764 0.8911 0.3890 0.075 Uiso 0.480(6) 1 calc R U P A 2 
H45D H 0.8675 0.8436 0.4622 0.075 Uiso 0.480(6) 1 calc R U P A 2 
C46' C 0.9773(11) 0.8039(11) 0.4025(7) 0.0624(15) Uani 0.480(6) 1 d . U P A 2 
H46C H 0.9740 0.7754 0.3566 0.075 Uiso 0.480(6) 1 calc R U P A 2 
H46D H 0.9828 0.7527 0.4351 0.075 Uiso 0.480(6) 1 calc R U P A 2 
C47' C 1.0903(12) 0.9114(11) 0.4127(7) 0.0634(16) Uani 0.480(6) 1 d . U P A 2 
H47D H 1.1038 0.9301 0.4606 0.095 Uiso 0.480(6) 1 calc R U P A 2 
H47E H 1.0752 0.9660 0.3883 0.095 Uiso 0.480(6) 1 calc R U P A 2 
H47F H 1.1598 0.9026 0.3954 0.095 Uiso 0.480(6) 1 calc R U P A 2 
C48 C 0.3010(4) 0.2069(4) 0.4118(3) 0.0417(14) Uani 1 1 d . . . . . 
H48A H 0.2180 0.1593 0.4073 0.050 Uiso 1 1 calc R U . . . 
H48B H 0.3237 0.2147 0.4602 0.050 Uiso 1 1 calc R U . . . 
C49 C 0.3772(4) 0.1574(4) 0.3763(2) 0.0365(13) Uani 1 1 d . . . . . 
C50 C 0.5107(5) 0.1748(4) 0.2796(3) 0.0427(14) Uani 1 1 d . . . . . 
H50A H 0.4818 0.1579 0.2323 0.051 Uiso 1 1 calc R U . . . 
H50B H 0.5201 0.1133 0.2990 0.051 Uiso 1 1 calc R U . . . 
C51 C 0.6314(5) 0.2650(4) 0.2815(2) 0.0400(13) Uani 1 1 d . . . . . 
H51A H 0.6885 0.2422 0.2589 0.048 Uiso 1 1 calc R U . . . 
H51B H 0.6592 0.2819 0.3289 0.048 Uiso 1 1 calc R U . . . 
C52 C 0.6293(4) 0.3641(4) 0.2472(2) 0.0308(12) Uani 1 1 d . . . . . 
H52A H 0.5950 0.3463 0.2010 0.037 Uiso 1 1 calc R U . . . 
H52B H 0.5782 0.3910 0.2724 0.037 Uiso 1 1 calc R U . . . 
C53 C 0.7518(5) 0.4485(5) 0.2442(3) 0.0513(16) Uani 1 1 d . . . . . 
H53A H 0.7867 0.4653 0.2903 0.062 Uiso 1 1 calc R U . . . 
H53B H 0.8024 0.4221 0.2183 0.062 Uiso 1 1 calc R U . . . 
C54 C 0.8510(4) 0.6303(4) 0.2061(2) 0.0351(13) Uani 1 1 d . . . . . 
C55 C 0.8359(4) 0.7233(4) 0.1769(2) 0.0301(12) Uani 1 1 d . . . . . 
C56 C 0.7487(4) 0.7269(4) 0.1261(2) 0.0324(12) Uani 1 1 d . . . . . 
H56 H 0.6859 0.6663 0.1037 0.039 Uiso 1 1 calc R U . . . 
C57 C 0.7707(4) 0.8350(4) 0.1135(2) 0.0348(12) Uani 1 1 d . . . . . 
H57 H 0.7255 0.8612 0.0807 0.042 Uiso 1 1 calc R U . . . 
C58 C 0.8698(4) 0.8975(4) 0.1553(2) 0.0382(13) Uani 1 1 d . . . . . 
H58 H 0.9044 0.9743 0.1568 0.046 Uiso 1 1 calc R U . . . 
C59 C 0.9110(4) 0.8311(4) 0.1939(2) 0.0366(13) Uani 1 1 d . . . . . 
H59 H 0.9789 0.8538 0.2273 0.044 Uiso 1 1 calc R U . . . 
C60 C 0.9787(4) 0.8571(4) -0.0017(2) 0.0391(13) Uani 1 1 d . . . . . 
H60 H 0.9491 0.9013 -0.0304 0.047 Uiso 1 1 calc R U . . . 
C61 C 1.0755(4) 0.8935(4) 0.0486(2) 0.0394(13) Uani 1 1 d . . . . . 
H61 H 1.1240 0.9669 0.0605 0.047 Uiso 1 1 calc R U . . . 
C62 C 1.0877(4) 0.8031(5) 0.0784(2) 0.0409(14) Uani 1 1 d . . . . . 
H62 H 1.1464 0.8030 0.1144 0.049 Uiso 1 1 calc R U . . . 
C63 C 1.0003(4) 0.7138(4) 0.0461(2) 0.0387(13) Uani 1 1 d . . . . . 
H63 H 0.9877 0.6407 0.0564 0.046 Uiso 1 1 calc R U . . . 
C64 C 0.9347(4) 0.7465(4) -0.0031(2) 0.0358(13) Uani 1 1 d . . . . . 
H64 H 0.8685 0.7004 -0.0327 0.043 Uiso 1 1 calc R U . . . 
Fe1 Fe 0.91945(6) 0.80212(6) 0.09271(3) 0.0289(2) Uani 1 1 d . . . . . 
N1 N 0.4229(3) 0.2008(3) 0.31768(19) 0.0362(11) Uani 1 1 d . . . . . 
H1 H 0.3987 0.2477 0.3010 0.043 Uiso 1 1 calc R U . . . 
N2 N 0.7500(3) 0.5441(3) 0.21277(19) 0.0362(11) Uani 1 1 d . . . . . 
H2 H 0.6827 0.5459 0.1979 0.043 Uiso 1 1 calc R U . . . 
O1 O 1.0554(3) 0.4610(3) 0.37247(16) 0.0387(9) Uani 1 1 d . . . . . 
O2 O 0.6475(3) 0.2510(3) 0.51406(16) 0.0440(9) Uani 1 1 d . . . . . 
O3 O 0.9496(3) 0.3293(3) 0.13170(15) 0.0388(9) Uani 1 1 d . . . . . 
O4 O 0.8007(3) 0.0466(3) 0.34279(17) 0.0477(10) Uani 1 1 d . . . . . 
O5 O 0.6123(3) 0.4055(3) 0.02593(16) 0.0423(9) Uani 1 1 d . . . . . 
O6 O 0.5309(3) -0.0006(3) 0.11163(18) 0.0489(10) Uani 1 1 d . . . . . 
O7 O 0.4918(3) 0.5922(3) 0.20052(15) 0.0350(8) Uani 1 1 d . . . . . 
O8 O 0.2241(3) 0.1691(3) 0.15009(15) 0.0382(9) Uani 1 1 d . . . . . 
O9 O 0.7426(3) 0.6458(3) 0.42069(18) 0.0518(10) Uani 1 1 d . . . . . 
O10 O 0.3094(3) 0.3072(3) 0.38648(16) 0.0362(8) Uani 1 1 d . . . . . 
O11 O 0.3925(4) 0.0817(3) 0.40214(19) 0.0596(11) Uani 1 1 d . . . . . 
O12 O 0.9499(3) 0.6293(3) 0.22545(18) 0.0519(11) Uani 1 1 d . . . . . 
O1S O 0.1996(3) 0.7295(4) 0.2210(2) 0.0610(12) Uani 1 1 d . . . . . 
H1S H 0.1269 0.6979 0.2193 0.091 Uiso 1 1 calc R U . . . 
C1S C 0.2303(5) 0.8138(5) 0.2700(3) 0.0666(19) Uani 1 1 d . . . . . 
H1S1 H 0.1791 0.7923 0.3088 0.080 Uiso 1 1 calc R U . . . 
H1S2 H 0.2179 0.8733 0.2494 0.080 Uiso 1 1 calc R U . . . 
C2S C 0.3574(6) 0.8447(6) 0.2937(3) 0.085(2) Uani 1 1 d . . . . . 
H2S1 H 0.3685 0.7867 0.3161 0.128 Uiso 1 1 calc R U . . . 
H2S2 H 0.3783 0.9033 0.3252 0.128 Uiso 1 1 calc R U . . . 
H2S3 H 0.4076 0.8640 0.2550 0.128 Uiso 1 1 calc R U . . . 
  
loop_ 
 _atom_site_aniso_label 
 _atom_site_aniso_U_11 
 _atom_site_aniso_U_22 
 _atom_site_aniso_U_33 
 _atom_site_aniso_U_23 
 _atom_site_aniso_U_13 
 _atom_site_aniso_U_12 
C1 0.032(3) 0.047(3) 0.023(2) -0.013(2) -0.004(2) 0.021(3) 
C2 0.024(3) 0.043(4) 0.019(2) -0.008(2) -0.008(2) 0.013(3) 
C3 0.023(3) 0.048(4) 0.019(2) 0.002(2) -0.002(2) 0.015(3) 
C4 0.035(3) 0.043(3) 0.023(2) 0.000(2) -0.005(2) 0.022(3) 
C5 0.029(3) 0.042(4) 0.019(2) 0.001(2) -0.009(2) 0.021(3) 
C6 0.022(2) 0.047(4) 0.018(2) -0.001(2) -0.007(2) 0.014(3) 
C7 0.029(3) 0.038(3) 0.021(2) -0.004(2) -0.009(2) 0.016(3) 
C8 0.031(3) 0.057(4) 0.039(3) 0.008(3) 0.001(2) 0.018(3) 
C9 0.052(4) 0.063(5) 0.053(4) 0.014(3) 0.013(3) 0.018(4) 
C10 0.033(3) 0.052(4) 0.029(3) 0.004(2) -0.003(2) 0.025(3) 
C11 0.023(3) 0.031(3) 0.035(3) -0.004(2) 0.002(2) 0.017(3) 
C12 0.032(3) 0.035(3) 0.036(3) 0.002(3) 0.006(2) 0.020(3) 
C13 0.029(3) 0.047(4) 0.043(3) -0.013(3) -0.004(2) 0.025(3) 
C14 0.030(3) 0.042(4) 0.033(3) -0.005(3) 0.002(2) 0.021(3) 
C15 0.025(3) 0.047(4) 0.029(3) -0.002(3) 0.004(2) 0.018(3) 
C16 0.023(3) 0.041(3) 0.036(3) -0.003(2) 0.003(2) 0.015(3) 
C17 0.031(3) 0.044(4) 0.047(3) 0.013(3) 0.007(3) 0.006(3) 
C18 0.047(4) 0.074(5) 0.097(5) 0.042(4) 0.007(4) 0.013(4) 
C19 0.032(3) 0.044(3) 0.031(3) -0.013(2) -0.005(2) 0.021(3) 
C20 0.028(3) 0.042(3) 0.019(2) -0.011(2) -0.004(2) 0.015(3) 
C21 0.027(3) 0.032(3) 0.028(2) -0.004(2) -0.002(2) 0.013(3) 
C22 0.024(3) 0.044(4) 0.028(3) -0.008(2) -0.003(2) 0.010(3) 
C23 0.027(3) 0.045(4) 0.015(2) -0.001(2) -0.002(2) 0.017(3) 
C24 0.034(3) 0.037(3) 0.022(2) 0.001(2) -0.001(2) 0.010(3) 
C25 0.023(3) 0.039(3) 0.027(2) -0.004(2) 0.000(2) 0.010(3) 
C26 0.051(4) 0.048(4) 0.085(5) 0.024(4) 0.004(4) 0.010(4) 
C27 0.053(4) 0.044(4) 0.068(4) 0.009(3) -0.006(3) 0.005(4) 
C28 0.030(3) 0.047(3) 0.024(2) -0.001(2) -0.008(2) 0.018(3) 
C29 0.023(2) 0.050(4) 0.026(3) -0.001(2) -0.006(2) 0.022(3) 
C30 0.020(2) 0.034(3) 0.035(3) -0.009(2) -0.011(2) 0.016(3) 
C31 0.020(2) 0.038(3) 0.033(3) -0.003(2) -0.005(2) 0.014(3) 
C32 0.015(2) 0.040(3) 0.027(2) -0.002(2) -0.006(2) 0.017(3) 
C33 0.023(3) 0.033(3) 0.038(3) 0.002(2) -0.006(2) 0.015(3) 
C34 0.023(3) 0.043(4) 0.027(3) 0.003(2) -0.005(2) 0.014(3) 
C35 0.043(3) 0.038(4) 0.071(4) -0.007(3) -0.001(3) 0.017(3) 
C36 0.042(3) 0.049(4) 0.053(3) -0.011(3) 0.002(3) 0.002(3) 
C37 0.023(2) 0.042(3) 0.033(3) -0.005(2) -0.003(2) 0.015(3) 
C38 0.024(3) 0.042(3) 0.021(2) -0.007(2) 0.002(2) 0.017(3) 
C39 0.023(3) 0.048(4) 0.024(2) -0.009(2) 0.003(2) 0.017(3) 
C40 0.030(3) 0.035(3) 0.027(2) -0.001(2) 0.001(2) 0.020(3) 
C41 0.025(3) 0.046(3) 0.019(2) -0.010(2) 0.000(2) 0.015(3) 
C42 0.022(3) 0.037(3) 0.033(3) -0.009(2) -0.005(2) 0.009(3) 
C43 0.029(3) 0.036(3) 0.026(2) -0.002(2) -0.002(2) 0.014(3) 
C44 0.050(3) 0.068(4) 0.055(4) -0.011(3) -0.009(3) 0.007(3) 
C45 0.050(3) 0.068(4) 0.055(4) -0.011(3) -0.009(3) 0.007(3) 
C46 0.050(3) 0.068(4) 0.055(4) -0.012(3) -0.009(3) 0.007(3) 
C47 0.050(3) 0.069(4) 0.056(4) -0.013(3) -0.009(3) 0.006(3) 
C44' 0.050(3) 0.068(4) 0.055(4) -0.011(3) -0.009(3) 0.007(3) 
C45' 0.050(3) 0.068(4) 0.055(4) -0.011(3) -0.009(3) 0.007(3) 
C46' 0.050(3) 0.068(4) 0.055(4) -0.012(3) -0.009(3) 0.007(3) 
C47' 0.050(3) 0.069(4) 0.056(4) -0.013(3) -0.009(3) 0.006(3) 
C48 0.029(3) 0.048(4) 0.042(3) 0.007(3) 0.005(2) 0.006(3) 
C49 0.033(3) 0.039(4) 0.038(3) 0.002(3) -0.001(2) 0.013(3) 
C50 0.050(3) 0.040(4) 0.040(3) 0.002(3) 0.006(3) 0.017(3) 
C51 0.041(3) 0.047(4) 0.040(3) 0.009(3) 0.006(3) 0.024(3) 
C52 0.030(3) 0.031(3) 0.031(3) -0.001(2) 0.003(2) 0.012(3) 
C53 0.033(3) 0.067(4) 0.054(3) 0.027(3) -0.001(3) 0.019(3) 
C54 0.030(3) 0.049(4) 0.020(2) 0.003(2) 0.002(2) 0.007(3) 
C55 0.029(3) 0.036(3) 0.024(2) 0.004(2) 0.005(2) 0.009(3) 
C56 0.022(2) 0.047(4) 0.029(3) -0.003(2) 0.005(2) 0.013(3) 
C57 0.031(3) 0.045(4) 0.034(3) -0.004(3) 0.002(2) 0.021(3) 
C58 0.028(3) 0.041(3) 0.047(3) -0.010(3) 0.006(2) 0.014(3) 
C59 0.034(3) 0.045(4) 0.030(3) -0.011(3) -0.005(2) 0.014(3) 
C60 0.039(3) 0.053(4) 0.031(3) 0.013(3) 0.006(2) 0.023(3) 
C61 0.035(3) 0.038(4) 0.040(3) 0.004(3) 0.012(3) 0.005(3) 
C62 0.029(3) 0.069(4) 0.032(3) 0.011(3) 0.004(2) 0.026(3) 
C63 0.035(3) 0.044(4) 0.044(3) 0.007(3) 0.008(3) 0.021(3) 
C64 0.034(3) 0.043(4) 0.030(3) -0.004(2) 0.006(2) 0.014(3) 
Fe1 0.0234(4) 0.0370(5) 0.0261(4) 0.0002(3) 0.0012(3) 0.0109(4) 
N1 0.033(2) 0.043(3) 0.036(2) 0.004(2) 0.001(2) 0.019(2) 
N2 0.017(2) 0.048(3) 0.039(2) 0.012(2) -0.0052(18) 0.008(2) 
O1 0.0295(19) 0.049(3) 0.0403(19) 0.0023(18) 0.0090(16) 0.017(2) 
O2 0.041(2) 0.048(3) 0.044(2) 0.0044(18) 0.0145(17) 0.016(2) 
O3 0.0326(19) 0.051(2) 0.0277(18) -0.0008(17) 0.0000(15) 0.010(2) 
O4 0.047(2) 0.047(3) 0.047(2) 0.0123(19) 0.0028(19) 0.015(2) 
O5 0.032(2) 0.047(3) 0.047(2) 0.0124(19) 0.0046(17) 0.014(2) 
O6 0.038(2) 0.039(3) 0.067(2) 0.003(2) -0.0041(19) 0.012(2) 
O7 0.0311(19) 0.033(2) 0.0400(19) 0.0015(16) 0.0008(16) 0.0112(19) 
O8 0.0324(19) 0.045(2) 0.0347(19) -0.0062(17) -0.0002(16) 0.0116(19) 
O9 0.036(2) 0.047(3) 0.060(2) 0.006(2) -0.0186(19) 0.002(2) 
O10 0.0216(17) 0.040(2) 0.044(2) 0.0035(17) 0.0008(15) 0.0089(18) 
O11 0.071(3) 0.055(3) 0.060(2) 0.018(2) 0.007(2) 0.031(3) 
O12 0.0243(19) 0.075(3) 0.052(2) 0.021(2) -0.0074(17) 0.015(2) 
O1S 0.034(2) 0.079(3) 0.056(2) 0.001(2) -0.006(2) 0.005(2) 
C1S 0.049(4) 0.069(5) 0.072(4) 0.004(4) 0.012(3) 0.010(4) 
C2S 0.066(5) 0.114(7) 0.058(4) -0.017(4) -0.009(4) 0.014(5) 
  
_geom_special_details 
; 
 All esds (except the esd in the dihedral angle between two l.s. planes) 
 are estimated using the full covariance matrix.  The cell esds are taken 
 into account individually in the estimation of esds in distances, angles 
 and torsion angles; correlations between esds in cell parameters are only 
 used when they are defined by crystal symmetry.  An approximate (isotropic) 
 treatment of cell esds is used for estimating esds involving l.s. planes. 
; 
  
loop_ 
 _geom_bond_atom_site_label_1 
 _geom_bond_atom_site_label_2 
 _geom_bond_distance 
 _geom_bond_site_symmetry_2 
 _geom_bond_publ_flag 
C1 C2 1.513(6) . ? 
C1 C41 1.519(6) . ? 
C1 H1A 0.9700 . ? 
C1 H1B 0.9700 . ? 
C2 C7 1.390(6) . ? 
C2 C3 1.393(7) . ? 
C3 O2 1.387(5) . ? 
C3 C4 1.390(6) . ? 
C4 C5 1.390(6) . ? 
C4 H4 0.9300 . ? 
C5 C6 1.399(7) . ? 
C5 C10 1.523(6) . ? 
C6 O1 1.380(5) . ? 
C6 C7 1.384(6) . ? 
C7 H7 0.9300 . ? 
C8 O1 1.438(6) . ? 
C8 H8A 0.9600 . ? 
C8 H8B 0.9600 . ? 
C8 H8C 0.9600 . ? 
C9 O2 1.442(6) . ? 
C9 H9A 0.9600 . ? 
C9 H9B 0.9600 . ? 
C9 H9C 0.9600 . ? 
C10 C11 1.525(6) . ? 
C10 H10A 0.9700 . ? 
C10 H10B 0.9700 . ? 
C11 C16 1.394(6) . ? 
C11 C12 1.400(6) . ? 
C12 O4 1.391(6) . ? 
C12 C13 1.392(6) . ? 
C13 C14 1.396(7) . ? 
C13 H13 0.9300 . ? 
C14 C15 1.400(7) . ? 
C14 C19 1.522(6) . ? 
C15 O3 1.387(6) . ? 
C15 C16 1.400(6) . ? 
C16 H16 0.9300 . ? 
C17 O3 1.438(6) . ? 
C17 H17A 0.9600 . ? 
C17 H17B 0.9600 . ? 
C17 H17C 0.9600 . ? 
C18 O4 1.435(7) . ? 
C18 H18A 0.9600 . ? 
C18 H18B 0.9600 . ? 
C18 H18C 0.9600 . ? 
C19 C20 1.516(6) . ? 
C19 H19A 0.9700 . ? 
C19 H19B 0.9700 . ? 
C20 C25 1.391(7) . ? 
C20 C21 1.397(6) . ? 
C21 O6 1.384(6) . ? 
C21 C22 1.388(6) . ? 
C22 C23 1.399(7) . ? 
C22 H22 0.9300 . ? 
C23 C24 1.399(6) . ? 
C23 C28 1.509(6) . ? 
C24 C25 1.376(6) . ? 
C24 O5 1.394(6) . ? 
C25 H25 0.9300 . ? 
C26 O5 1.415(6) . ? 
C26 H26A 0.9600 . ? 
C26 H26B 0.9600 . ? 
C26 H26C 0.9600 . ? 
C27 O6 1.414(6) . ? 
C27 H27A 0.9600 . ? 
C27 H27B 0.9600 . ? 
C27 H27C 0.9600 . ? 
C28 C29 1.513(6) . ? 
C28 H28A 0.9700 . ? 
C28 H28B 0.9700 . ? 
C29 C34 1.403(7) . ? 
C29 C30 1.413(6) . ? 
C30 O8 1.380(5) . ? 
C30 C31 1.403(6) . ? 
C31 C32 1.405(6) . ? 
C31 H31 0.9300 . ? 
C32 C33 1.397(6) . ? 
C32 C37 1.511(6) . ? 
C33 C34 1.376(6) . ? 
C33 O7 1.413(6) . ? 
C34 H34 0.9300 . ? 
C35 O7 1.441(6) . ? 
C35 H35A 0.9600 . ? 
C35 H35B 0.9600 . ? 
C35 H35C 0.9600 . ? 
C36 O8 1.427(6) . ? 
C36 H36A 0.9600 . ? 
C36 H36B 0.9600 . ? 
C36 H36C 0.9600 . ? 
C37 C38 1.524(6) . ? 
C37 H37A 0.9700 . ? 
C37 H37B 0.9700 . ? 
C38 C43 1.390(6) . ? 
C38 C39 1.402(7) . ? 
C39 C40 1.392(6) . ? 
C39 O10 1.402(5) . ? 
C40 C41 1.394(6) . ? 
C40 H40 0.9300 . ? 
C41 C42 1.391(7) . ? 
C42 C43 1.391(6) . ? 
C42 O9 1.392(6) . ? 
C43 H43 0.9300 . ? 
C44 O9 1.451(17) . ? 
C44 C45 1.544(19) . ? 
C44 H44A 0.9700 . ? 
C44 H44B 0.9700 . ? 
C45 C46 1.470(18) . ? 
C45 H45A 0.9700 . ? 
C45 H45B 0.9700 . ? 
C46 C47 1.523(15) . ? 
C46 H46A 0.9700 . ? 
C46 H46B 0.9700 . ? 
C47 H47A 0.9600 . ? 
C47 H47B 0.9600 . ? 
C47 H47C 0.9600 . ? 
C44' O9 1.39(2) . ? 
C44' C45' 1.53(2) . ? 
C44' H44C 0.9700 . ? 
C44' H44D 0.9700 . ? 
C45' C46' 1.47(2) . ? 
C45' H45C 0.9700 . ? 
C45' H45D 0.9700 . ? 
C46' C47' 1.599(17) . ? 
C46' H46C 0.9700 . ? 
C46' H46D 0.9700 . ? 
C47' H47D 0.9600 . ? 
C47' H47E 0.9600 . ? 
C47' H47F 0.9600 . ? 
C48 O10 1.434(6) . ? 
C48 C49 1.510(7) . ? 
C48 H48A 0.9700 . ? 
C48 H48B 0.9700 . ? 
C49 O11 1.229(6) . ? 
C49 N1 1.333(6) . ? 
C50 N1 1.458(6) . ? 
C50 C51 1.520(7) . ? 
C50 H50A 0.9700 . ? 
C50 H50B 0.9700 . ? 
C51 C52 1.528(7) . ? 
C51 H51A 0.9700 . ? 
C51 H51B 0.9700 . ? 
C52 C53 1.504(7) . ? 
C52 H52A 0.9700 . ? 
C52 H52B 0.9700 . ? 
C53 N2 1.458(6) . ? 
C53 H53A 0.9700 . ? 
C53 H53B 0.9700 . ? 
C54 O12 1.241(5) . ? 
C54 N2 1.357(6) . ? 
C54 C55 1.470(7) . ? 
C55 C56 1.432(6) . ? 
C55 C59 1.449(7) . ? 
C55 Fe1 2.054(4) . ? 
C56 C57 1.432(7) . ? 
C56 Fe1 2.061(5) . ? 
C56 H56 0.9800 . ? 
C57 C58 1.411(6) . ? 
C57 Fe1 2.053(5) . ? 
C57 H57 0.9800 . ? 
C58 C59 1.401(7) . ? 
C58 Fe1 2.042(5) . ? 
C58 H58 0.9800 . ? 
C59 Fe1 2.027(5) . ? 
C59 H59 0.9800 . ? 
C60 C64 1.410(7) . ? 
C60 C61 1.433(7) . ? 
C60 Fe1 2.046(5) . ? 
C60 H60 0.9800 . ? 
C61 C62 1.428(7) . ? 
C61 Fe1 2.056(5) . ? 
C61 H61 0.9800 . ? 
C62 C63 1.413(7) . ? 
C62 Fe1 2.049(5) . ? 
C62 H62 0.9800 . ? 
C63 C64 1.401(7) . ? 
C63 Fe1 2.040(5) . ? 
C63 H63 0.9800 . ? 
C64 Fe1 2.055(5) . ? 
C64 H64 0.9800 . ? 
N1 H1 0.8600 . ? 
N2 H2 0.8600 . ? 
O1S C1S 1.426(7) . ? 
O1S H1S 0.8200 . ? 
C1S C2S 1.484(8) . ? 
C1S H1S1 0.9700 . ? 
C1S H1S2 0.9700 . ? 
C2S H2S1 0.9600 . ? 
C2S H2S2 0.9600 . ? 
C2S H2S3 0.9600 . ? 
  
loop_ 
 _geom_angle_atom_site_label_1 
 _geom_angle_atom_site_label_2 
 _geom_angle_atom_site_label_3 
 _geom_angle 
 _geom_angle_site_symmetry_1 
 _geom_angle_site_symmetry_3 
 _geom_angle_publ_flag 
C2 C1 C41 112.3(3) . . ? 
C2 C1 H1A 109.1 . . ? 
C41 C1 H1A 109.1 . . ? 
C2 C1 H1B 109.1 . . ? 
C41 C1 H1B 109.1 . . ? 
H1A C1 H1B 107.9 . . ? 
C7 C2 C3 118.6(4) . . ? 
C7 C2 C1 119.7(5) . . ? 
C3 C2 C1 121.6(4) . . ? 
O2 C3 C4 122.4(5) . . ? 
O2 C3 C2 116.7(4) . . ? 
C4 C3 C2 121.0(4) . . ? 
C5 C4 C3 119.9(5) . . ? 
C5 C4 H4 120.0 . . ? 
C3 C4 H4 120.0 . . ? 
C4 C5 C6 119.4(4) . . ? 
C4 C5 C10 119.7(5) . . ? 
C6 C5 C10 120.8(4) . . ? 
O1 C6 C7 123.2(5) . . ? 
O1 C6 C5 116.7(4) . . ? 
C7 C6 C5 120.1(4) . . ? 
C6 C7 C2 121.0(5) . . ? 
C6 C7 H7 119.5 . . ? 
C2 C7 H7 119.5 . . ? 
O1 C8 H8A 109.5 . . ? 
O1 C8 H8B 109.5 . . ? 
H8A C8 H8B 109.5 . . ? 
O1 C8 H8C 109.5 . . ? 
H8A C8 H8C 109.5 . . ? 
H8B C8 H8C 109.5 . . ? 
O2 C9 H9A 109.5 . . ? 
O2 C9 H9B 109.5 . . ? 
H9A C9 H9B 109.5 . . ? 
O2 C9 H9C 109.5 . . ? 
H9A C9 H9C 109.5 . . ? 
H9B C9 H9C 109.5 . . ? 
C5 C10 C11 110.6(3) . . ? 
C5 C10 H10A 109.5 . . ? 
C11 C10 H10A 109.5 . . ? 
C5 C10 H10B 109.5 . . ? 
C11 C10 H10B 109.5 . . ? 
H10A C10 H10B 108.1 . . ? 
C16 C11 C12 118.3(4) . . ? 
C16 C11 C10 120.0(4) . . ? 
C12 C11 C10 121.4(4) . . ? 
O4 C12 C13 123.2(5) . . ? 
O4 C12 C11 116.5(4) . . ? 
C13 C12 C11 120.3(5) . . ? 
C12 C13 C14 122.0(5) . . ? 
C12 C13 H13 119.0 . . ? 
C14 C13 H13 119.0 . . ? 
C13 C14 C15 117.4(4) . . ? 
C13 C14 C19 121.2(5) . . ? 
C15 C14 C19 121.3(4) . . ? 
O3 C15 C16 123.0(4) . . ? 
O3 C15 C14 116.0(4) . . ? 
C16 C15 C14 121.0(4) . . ? 
C11 C16 C15 121.0(5) . . ? 
C11 C16 H16 119.5 . . ? 
C15 C16 H16 119.5 . . ? 
O3 C17 H17A 109.5 . . ? 
O3 C17 H17B 109.5 . . ? 
H17A C17 H17B 109.5 . . ? 
O3 C17 H17C 109.5 . . ? 
H17A C17 H17C 109.5 . . ? 
H17B C17 H17C 109.5 . . ? 
O4 C18 H18A 109.5 . . ? 
O4 C18 H18B 109.5 . . ? 
H18A C18 H18B 109.5 . . ? 
O4 C18 H18C 109.5 . . ? 
H18A C18 H18C 109.5 . . ? 
H18B C18 H18C 109.5 . . ? 
C20 C19 C14 112.8(4) . . ? 
C20 C19 H19A 109.0 . . ? 
C14 C19 H19A 109.0 . . ? 
C20 C19 H19B 109.0 . . ? 
C14 C19 H19B 109.0 . . ? 
H19A C19 H19B 107.8 . . ? 
C25 C20 C21 118.8(4) . . ? 
C25 C20 C19 119.4(4) . . ? 
C21 C20 C19 121.8(5) . . ? 
O6 C21 C22 123.7(4) . . ? 
O6 C21 C20 117.1(4) . . ? 
C22 C21 C20 119.2(5) . . ? 
C21 C22 C23 122.1(5) . . ? 
C21 C22 H22 118.9 . . ? 
C23 C22 H22 118.9 . . ? 
C22 C23 C24 117.9(4) . . ? 
C22 C23 C28 121.4(4) . . ? 
C24 C23 C28 120.7(5) . . ? 
C25 C24 O5 124.0(4) . . ? 
C25 C24 C23 120.0(5) . . ? 
O5 C24 C23 116.0(4) . . ? 
C24 C25 C20 121.9(5) . . ? 
C24 C25 H25 119.0 . . ? 
C20 C25 H25 119.0 . . ? 
O5 C26 H26A 109.5 . . ? 
O5 C26 H26B 109.5 . . ? 
H26A C26 H26B 109.5 . . ? 
O5 C26 H26C 109.5 . . ? 
H26A C26 H26C 109.5 . . ? 
H26B C26 H26C 109.5 . . ? 
O6 C27 H27A 109.5 . . ? 
O6 C27 H27B 109.5 . . ? 
H27A C27 H27B 109.5 . . ? 
O6 C27 H27C 109.5 . . ? 
H27A C27 H27C 109.5 . . ? 
H27B C27 H27C 109.5 . . ? 
C23 C28 C29 111.3(3) . . ? 
C23 C28 H28A 109.4 . . ? 
C29 C28 H28A 109.4 . . ? 
C23 C28 H28B 109.4 . . ? 
C29 C28 H28B 109.4 . . ? 
H28A C28 H28B 108.0 . . ? 
C34 C29 C30 117.6(4) . . ? 
C34 C29 C28 121.2(4) . . ? 
C30 C29 C28 121.1(5) . . ? 
O8 C30 C31 124.0(4) . . ? 
O8 C30 C29 115.6(4) . . ? 
C31 C30 C29 120.3(4) . . ? 
C30 C31 C32 121.4(4) . . ? 
C30 C31 H31 119.3 . . ? 
C32 C31 H31 119.3 . . ? 
C33 C32 C31 117.2(4) . . ? 
C33 C32 C37 122.0(4) . . ? 
C31 C32 C37 120.8(4) . . ? 
C34 C33 C32 122.1(5) . . ? 
C34 C33 O7 119.2(4) . . ? 
C32 C33 O7 118.5(4) . . ? 
C33 C34 C29 121.3(5) . . ? 
C33 C34 H34 119.3 . . ? 
C29 C34 H34 119.3 . . ? 
O7 C35 H35A 109.5 . . ? 
O7 C35 H35B 109.5 . . ? 
H35A C35 H35B 109.5 . . ? 
O7 C35 H35C 109.5 . . ? 
H35A C35 H35C 109.5 . . ? 
H35B C35 H35C 109.5 . . ? 
O8 C36 H36A 109.5 . . ? 
O8 C36 H36B 109.5 . . ? 
H36A C36 H36B 109.5 . . ? 
O8 C36 H36C 109.5 . . ? 
H36A C36 H36C 109.5 . . ? 
H36B C36 H36C 109.5 . . ? 
C32 C37 C38 112.4(4) . . ? 
C32 C37 H37A 109.1 . . ? 
C38 C37 H37A 109.1 . . ? 
C32 C37 H37B 109.1 . . ? 
C38 C37 H37B 109.1 . . ? 
H37A C37 H37B 107.9 . . ? 
C43 C38 C39 118.1(4) . . ? 
C43 C38 C37 120.8(4) . . ? 
C39 C38 C37 121.1(4) . . ? 
C40 C39 C38 120.7(4) . . ? 
C40 C39 O10 123.7(5) . . ? 
C38 C39 O10 115.6(4) . . ? 
C39 C40 C41 120.5(5) . . ? 
C39 C40 H40 119.7 . . ? 
C41 C40 H40 119.8 . . ? 
C42 C41 C40 119.1(4) . . ? 
C42 C41 C1 122.0(4) . . ? 
C40 C41 C1 118.9(4) . . ? 
C43 C42 C41 120.1(4) . . ? 
C43 C42 O9 123.2(5) . . ? 
C41 C42 O9 116.7(4) . . ? 
C38 C43 C42 121.5(5) . . ? 
C38 C43 H43 119.2 . . ? 
C42 C43 H43 119.2 . . ? 
O9 C44 C45 110.6(11) . . ? 
O9 C44 H44A 109.5 . . ? 
C45 C44 H44A 109.5 . . ? 
O9 C44 H44B 109.5 . . ? 
C45 C44 H44B 109.5 . . ? 
H44A C44 H44B 108.1 . . ? 
C46 C45 C44 116.2(11) . . ? 
C46 C45 H45A 108.2 . . ? 
C44 C45 H45A 108.2 . . ? 
C46 C45 H45B 108.2 . . ? 
C44 C45 H45B 108.2 . . ? 
H45A C45 H45B 107.4 . . ? 
C45 C46 C47 114.7(10) . . ? 
C45 C46 H46A 108.6 . . ? 
C47 C46 H46A 108.6 . . ? 
C45 C46 H46B 108.6 . . ? 
C47 C46 H46B 108.6 . . ? 
H46A C46 H46B 107.6 . . ? 
C46 C47 H47A 109.5 . . ? 
C46 C47 H47B 109.5 . . ? 
H47A C47 H47B 109.5 . . ? 
C46 C47 H47C 109.5 . . ? 
H47A C47 H47C 109.5 . . ? 
H47B C47 H47C 109.5 . . ? 
O9 C44' C45' 111.2(13) . . ? 
O9 C44' H44C 109.4 . . ? 
C45' C44' H44C 109.4 . . ? 
O9 C44' H44D 109.4 . . ? 
C45' C44' H44D 109.4 . . ? 
H44C C44' H44D 108.0 . . ? 
C46' C45' C44' 114.1(12) . . ? 
C46' C45' H45C 108.7 . . ? 
C44' C45' H45C 108.7 . . ? 
C46' C45' H45D 108.7 . . ? 
C44' C45' H45D 108.7 . . ? 
H45C C45' H45D 107.6 . . ? 
C45' C46' C47' 107.0(11) . . ? 
C45' C46' H46C 110.3 . . ? 
C47' C46' H46C 110.3 . . ? 
C45' C46' H46D 110.3 . . ? 
C47' C46' H46D 110.3 . . ? 
H46C C46' H46D 108.6 . . ? 
C46' C47' H47D 109.5 . . ? 
C46' C47' H47E 109.5 . . ? 
H47D C47' H47E 109.5 . . ? 
C46' C47' H47F 109.5 . . ? 
H47D C47' H47F 109.5 . . ? 
H47E C47' H47F 109.5 . . ? 
O10 C48 C49 115.0(4) . . ? 
O10 C48 H48A 108.5 . . ? 
C49 C48 H48A 108.5 . . ? 
O10 C48 H48B 108.5 . . ? 
C49 C48 H48B 108.5 . . ? 
H48A C48 H48B 107.5 . . ? 
O11 C49 N1 124.9(5) . . ? 
O11 C49 C48 119.3(5) . . ? 
N1 C49 C48 115.9(5) . . ? 
N1 C50 C51 111.6(4) . . ? 
N1 C50 H50A 109.3 . . ? 
C51 C50 H50A 109.3 . . ? 
N1 C50 H50B 109.3 . . ? 
C51 C50 H50B 109.3 . . ? 
H50A C50 H50B 108.0 . . ? 
C50 C51 C52 113.9(4) . . ? 
C50 C51 H51A 108.8 . . ? 
C52 C51 H51A 108.8 . . ? 
C50 C51 H51B 108.8 . . ? 
C52 C51 H51B 108.8 . . ? 
H51A C51 H51B 107.7 . . ? 
C53 C52 C51 112.7(4) . . ? 
C53 C52 H52A 109.0 . . ? 
C51 C52 H52A 109.0 . . ? 
C53 C52 H52B 109.0 . . ? 
C51 C52 H52B 109.0 . . ? 
H52A C52 H52B 107.8 . . ? 
N2 C53 C52 113.0(4) . . ? 
N2 C53 H53A 109.0 . . ? 
C52 C53 H53A 109.0 . . ? 
N2 C53 H53B 109.0 . . ? 
C52 C53 H53B 109.0 . . ? 
H53A C53 H53B 107.8 . . ? 
O12 C54 N2 120.5(5) . . ? 
O12 C54 C55 122.8(5) . . ? 
N2 C54 C55 116.7(4) . . ? 
C56 C55 C59 106.7(4) . . ? 
C56 C55 C54 128.1(4) . . ? 
C59 C55 C54 125.2(4) . . ? 
C56 C55 Fe1 69.9(3) . . ? 
C59 C55 Fe1 68.2(3) . . ? 
C54 C55 Fe1 125.7(3) . . ? 
C55 C56 C57 107.6(4) . . ? 
C55 C56 Fe1 69.4(3) . . ? 
C57 C56 Fe1 69.3(3) . . ? 
C55 C56 H56 126.2 . . ? 
C57 C56 H56 126.2 . . ? 
Fe1 C56 H56 126.2 . . ? 
C58 C57 C56 108.6(4) . . ? 
C58 C57 Fe1 69.4(3) . . ? 
C56 C57 Fe1 69.9(3) . . ? 
C58 C57 H57 125.7 . . ? 
C56 C57 H57 125.7 . . ? 
Fe1 C57 H57 125.7 . . ? 
C59 C58 C57 108.5(5) . . ? 
C59 C58 Fe1 69.3(3) . . ? 
C57 C58 Fe1 70.3(3) . . ? 
C59 C58 H58 125.8 . . ? 
C57 C58 H58 125.8 . . ? 
Fe1 C58 H58 125.8 . . ? 
C58 C59 C55 108.6(4) . . ? 
C58 C59 Fe1 70.4(3) . . ? 
C55 C59 Fe1 70.2(2) . . ? 
C58 C59 H59 125.7 . . ? 
C55 C59 H59 125.7 . . ? 
Fe1 C59 H59 125.7 . . ? 
C64 C60 C61 107.9(4) . . ? 
C64 C60 Fe1 70.2(3) . . ? 
C61 C60 Fe1 69.9(3) . . ? 
C64 C60 H60 126.0 . . ? 
C61 C60 H60 126.0 . . ? 
Fe1 C60 H60 126.0 . . ? 
C62 C61 C60 107.3(5) . . ? 
C62 C61 Fe1 69.4(3) . . ? 
C60 C61 Fe1 69.2(3) . . ? 
C62 C61 H61 126.4 . . ? 
C60 C61 H61 126.4 . . ? 
Fe1 C61 H61 126.4 . . ? 
C63 C62 C61 107.5(4) . . ? 
C63 C62 Fe1 69.5(3) . . ? 
C61 C62 Fe1 69.9(3) . . ? 
C63 C62 H62 126.2 . . ? 
C61 C62 H62 126.2 . . ? 
Fe1 C62 H62 126.2 . . ? 
C64 C63 C62 109.0(5) . . ? 
C64 C63 Fe1 70.6(3) . . ? 
C62 C63 Fe1 70.1(3) . . ? 
C64 C63 H63 125.5 . . ? 
C62 C63 H63 125.5 . . ? 
Fe1 C63 H63 125.5 . . ? 
C63 C64 C60 108.3(4) . . ? 
C63 C64 Fe1 69.4(3) . . ? 
C60 C64 Fe1 69.6(3) . . ? 
C63 C64 H64 125.9 . . ? 
C60 C64 H64 125.9 . . ? 
Fe1 C64 H64 125.9 . . ? 
C59 Fe1 C63 129.3(2) . . ? 
C59 Fe1 C58 40.26(19) . . ? 
C63 Fe1 C58 167.0(2) . . ? 
C59 Fe1 C60 148.9(2) . . ? 
C63 Fe1 C60 67.8(2) . . ? 
C58 Fe1 C60 117.5(2) . . ? 
C59 Fe1 C62 106.6(2) . . ? 
C63 Fe1 C62 40.4(2) . . ? 
C58 Fe1 C62 128.4(2) . . ? 
C60 Fe1 C62 68.46(19) . . ? 
C59 Fe1 C57 68.00(19) . . ? 
C63 Fe1 C57 151.6(2) . . ? 
C58 Fe1 C57 40.30(18) . . ? 
C60 Fe1 C57 109.8(2) . . ? 
C62 Fe1 C57 167.4(2) . . ? 
C59 Fe1 C55 41.59(19) . . ? 
C63 Fe1 C55 108.2(2) . . ? 
C58 Fe1 C55 68.8(2) . . ? 
C60 Fe1 C55 168.9(2) . . ? 
C62 Fe1 C55 115.7(2) . . ? 
C57 Fe1 C55 68.5(2) . . ? 
C59 Fe1 C64 168.3(2) . . ? 
C63 Fe1 C64 40.01(19) . . ? 
C58 Fe1 C64 151.2(2) . . ? 
C60 Fe1 C64 40.23(19) . . ? 
C62 Fe1 C64 67.86(19) . . ? 
C57 Fe1 C64 119.49(19) . . ? 
C55 Fe1 C64 130.2(2) . . ? 
C59 Fe1 C61 115.1(2) . . ? 
C63 Fe1 C61 68.0(2) . . ? 
C58 Fe1 C61 107.6(2) . . ? 
C60 Fe1 C61 40.89(19) . . ? 
C62 Fe1 C61 40.7(2) . . ? 
C57 Fe1 C61 129.9(2) . . ? 
C55 Fe1 C61 148.53(19) . . ? 
C64 Fe1 C61 68.0(2) . . ? 
C59 Fe1 C56 68.86(19) . . ? 
C63 Fe1 C56 118.1(2) . . ? 
C58 Fe1 C56 68.5(2) . . ? 
C60 Fe1 C56 130.98(19) . . ? 
C62 Fe1 C56 149.6(2) . . ? 
C57 Fe1 C56 40.76(19) . . ? 
C55 Fe1 C56 40.75(17) . . ? 
C64 Fe1 C56 110.25(19) . . ? 
C61 Fe1 C56 169.2(2) . . ? 
C49 N1 C50 125.1(4) . . ? 
C49 N1 H1 117.5 . . ? 
C50 N1 H1 117.5 . . ? 
C54 N2 C53 122.3(4) . . ? 
C54 N2 H2 118.9 . . ? 
C53 N2 H2 118.9 . . ? 
C6 O1 C8 117.8(4) . . ? 
C3 O2 C9 117.6(4) . . ? 
C15 O3 C17 118.1(4) . . ? 
C12 O4 C18 117.6(4) . . ? 
C24 O5 C26 117.0(4) . . ? 
C21 O6 C27 117.7(4) . . ? 
C33 O7 C35 114.0(3) . . ? 
C30 O8 C36 117.3(4) . . ? 
C44' O9 C42 116.9(9) . . ? 
C42 O9 C44 115.9(7) . . ? 
C39 O10 C48 117.2(4) . . ? 
C1S O1S H1S 109.5 . . ? 
O1S C1S C2S 109.9(5) . . ? 
O1S C1S H1S1 109.7 . . ? 
C2S C1S H1S1 109.7 . . ? 
O1S C1S H1S2 109.7 . . ? 
C2S C1S H1S2 109.7 . . ? 
H1S1 C1S H1S2 108.2 . . ? 
C1S C2S H2S1 109.5 . . ? 
C1S C2S H2S2 109.5 . . ? 
H2S1 C2S H2S2 109.5 . . ? 
C1S C2S H2S3 109.5 . . ? 
H2S1 C2S H2S3 109.5 . . ? 
H2S2 C2S H2S3 109.5 . . ? 
  
loop_ 
 _geom_hbond_atom_site_label_D 
 _geom_hbond_atom_site_label_H 
 _geom_hbond_atom_site_label_A 
 _geom_hbond_distance_DH 
 _geom_hbond_distance_HA 
 _geom_hbond_distance_DA 
 _geom_hbond_angle_DHA 
 _geom_hbond_site_symmetry_A 
O1S H1S O12  0.82 1.99 2.809(5) 173.4 1_455 
N2 H2 O7  0.86 2.60 3.408(5) 156.6 . 
  
_refine_diff_density_max    0.675 
_refine_diff_density_min   -0.714 
_refine_diff_density_rms    0.093 
  
_shelx_res_file 
; 
  
    ZRM180602.res created by SHELXL-2014/7 
  
  
TITL ZRM180602 in P-1 
CELL 0.71073  12.03250  13.71860  19.53090  90.3948  91.9897 111.6920 
ZERR   2.0   0.00420   0.00460   0.00710   0.0104   0.0103   0.0096 
LATT 1 
SFAC C  H  N  O  Fe 
UNIT 132  160  4  26  2 
OMIT  0   0   1 
OMIT  1   0   0 
OMIT  -1   0   1 
OMIT 0   0   2 
OMIT -3 52 
L.S. 10 
ACTA 
BOND  $H 
FMAP 2 
PLAN 20 
EADP   C44 C44' 
EADP   C45 C45' 
EADP   C46 C46' 
EADP   C47 C47' 
HTAB O1S O12_$1 
EQIV $1 x-1, y, z 
HTAB N2 O7 
SIZE  0.26 0.22 0.18 
DELU  0.001 0.002  C44 C45 C46 C47 
DELU  0.001 0.002  C44' C45' C46' C47' 
SIMU 0.001 0.002  C44 C45 C46 C47 
SIMU 0.001 0.002  C44' C45' C46' C47' 
TEMP 23 
WGHT    0.115200 
FVAR       0.10246   0.51998 
MOLE 1 
C1    1    0.712582    0.468800    0.501633    11.00000    0.03222    0.04690 = 
         0.02344   -0.01320   -0.00354    0.02080 
AFIX  23 
H1A   2    0.766322    0.539288    0.514661    11.00000   -1.20000 
H1B   2    0.675551    0.434228    0.542708    11.00000   -1.20000 
AFIX   0 
C2    1    0.784097    0.409534    0.471645    11.00000    0.02447    0.04315 = 
         0.01943   -0.00758   -0.00763    0.01267 
C3    1    0.749093    0.301290    0.477572    11.00000    0.02270    0.04816 = 
         0.01885    0.00175   -0.00177    0.01468 
C4    1    0.814131    0.247585    0.448343    11.00000    0.03491    0.04257 = 
         0.02273    0.00017   -0.00507    0.02208 
AFIX  43 
H4    2    0.789364    0.175215    0.452433    11.00000   -1.20000 
AFIX   0 
C5    1    0.916210    0.302159    0.413000    11.00000    0.02928    0.04221 = 
         0.01903    0.00103   -0.00921    0.02080 
C6    1    0.952459    0.411010    0.407353    11.00000    0.02209    0.04739 = 
         0.01764   -0.00131   -0.00702    0.01439 
C7    1    0.886901    0.463496    0.436726    11.00000    0.02855    0.03762 = 
         0.02051   -0.00367   -0.00868    0.01623 
AFIX  43 
H7    2    0.912007    0.535949    0.433044    11.00000   -1.20000 
AFIX   0 
C8    1    1.088665    0.571408    0.360672    11.00000    0.03060    0.05728 = 
         0.03875    0.00790    0.00136    0.01788 
AFIX 137 
H8A   2    1.024711    0.583140    0.335752    11.00000   -1.50000 
H8B   2    1.159581    0.595884    0.334567    11.00000   -1.50000 
H8C   2    1.103926    0.608862    0.403825    11.00000   -1.50000 
AFIX   0 
C9    1    0.606402    0.138373    0.518236    11.00000    0.05237    0.06289 = 
         0.05312    0.01394    0.01258    0.01849 
AFIX 137 
H9A   2    0.585801    0.107560    0.473038    11.00000   -1.50000 
H9B   2    0.537259    0.113549    0.545775    11.00000   -1.50000 
H9C   2    0.668795    0.119008    0.538673    11.00000   -1.50000 
AFIX   0 
C10   1    0.981918    0.242143    0.376668    11.00000    0.03259    0.05151 = 
         0.02926    0.00354   -0.00321    0.02463 
AFIX  23 
H10A  2    0.974422    0.179477    0.401862    11.00000   -1.20000 
H10B  2    1.066304    0.285509    0.375413    11.00000   -1.20000 
AFIX   0 
C11   1    0.930441    0.211467    0.303758    11.00000    0.02296    0.03140 = 
         0.03522   -0.00426    0.00200    0.01735 
C12   1    0.837218    0.115400    0.288806    11.00000    0.03151    0.03541 = 
         0.03605    0.00241    0.00564    0.01984 
C13   1    0.787840    0.091433    0.222458    11.00000    0.02921    0.04668 = 
         0.04297   -0.01304   -0.00351    0.02518 
AFIX  43 
H13   2    0.727679    0.026326    0.213254    11.00000   -1.20000 
AFIX   0 
C14   1    0.825930    0.162213    0.169318    11.00000    0.03018    0.04195 = 
         0.03268   -0.00481    0.00233    0.02127 
C15   1    0.916577    0.259485    0.185079    11.00000    0.02460    0.04677 = 
         0.02947   -0.00175    0.00427    0.01847 
C16   1    0.968355    0.283443    0.251376    11.00000    0.02253    0.04079 = 
         0.03579   -0.00286    0.00291    0.01471 
AFIX  43 
H16   2    1.028924    0.348317    0.260607    11.00000   -1.20000 
AFIX   0 
C17   1    1.044684    0.429177    0.144857    11.00000    0.03144    0.04428 = 
         0.04706    0.01324    0.00686    0.00579 
AFIX 137 
H17A  2    1.024598    0.464703    0.182175    11.00000   -1.50000 
H17B  2    1.055471    0.470963    0.104611    11.00000   -1.50000 
H17C  2    1.117463    0.418531    0.156567    11.00000   -1.50000 
AFIX   0 
C18   1    0.686762   -0.038139    0.334949    11.00000    0.04728    0.07421 = 
         0.09686    0.04194    0.00692    0.01333 
AFIX 137 
H18A  2    0.627205   -0.011264    0.319570    11.00000   -1.50000 
H18B  2    0.665247   -0.071466    0.378169    11.00000   -1.50000 
H18C  2    0.691592   -0.088356    0.301863    11.00000   -1.50000 
AFIX   0 
C19   1    0.771348    0.134404    0.096948    11.00000    0.03173    0.04378 = 
         0.03053   -0.01270   -0.00542    0.02072 
AFIX  23 
H19A  2    0.832411    0.167601    0.064381    11.00000   -1.20000 
H19B  2    0.744768    0.059085    0.089620    11.00000   -1.20000 
AFIX   0 
C20   1    0.666389    0.168508    0.083403    11.00000    0.02822    0.04154 = 
         0.01901   -0.01081   -0.00431    0.01459 
C21   1    0.548295    0.100159    0.090980    11.00000    0.02738    0.03229 = 
         0.02786   -0.00362   -0.00209    0.01252 
C22   1    0.455936    0.135993    0.078185    11.00000    0.02364    0.04378 = 
         0.02808   -0.00810   -0.00252    0.00958 
AFIX  43 
H22   2    0.377456    0.090339    0.083436    11.00000   -1.20000 
AFIX   0 
C23   1    0.477087    0.238574    0.057644    11.00000    0.02744    0.04485 = 
         0.01535   -0.00134   -0.00212    0.01676 
C24   1    0.595676    0.304976    0.048320    11.00000    0.03385    0.03693 = 
         0.02155    0.00061   -0.00094    0.01029 
C25   1    0.687385    0.269648    0.061156    11.00000    0.02325    0.03852 = 
         0.02662   -0.00424    0.00020    0.01005 
AFIX  43 
H25   2    0.765727    0.314730    0.054768    11.00000   -1.20000 
AFIX   0 
C26   1    0.731608    0.474530    0.016815    11.00000    0.05073    0.04839 = 
         0.08541    0.02361    0.00427    0.00954 
AFIX 137 
H26A  2    0.776906    0.483802    0.059424    11.00000   -1.50000 
H26B  2    0.731870    0.541177    0.001971    11.00000   -1.50000 
H26C  2    0.766949    0.445408   -0.017134    11.00000   -1.50000 
AFIX   0 
C27   1    0.414354   -0.077757    0.102927    11.00000    0.05294    0.04404 = 
         0.06751    0.00868   -0.00574    0.00497 
AFIX 137 
H27A  2    0.361240   -0.060920    0.132210    11.00000   -1.50000 
H27B  2    0.415978   -0.145087    0.114614    11.00000   -1.50000 
H27C  2    0.386729   -0.079661    0.056048    11.00000   -1.50000 
AFIX   0 
C28   1    0.376321    0.278402    0.048498    11.00000    0.03004    0.04697 = 
         0.02388   -0.00071   -0.00810    0.01777 
AFIX  23 
H28A  2    0.302637    0.220095    0.036325    11.00000   -1.20000 
H28B  2    0.393363    0.327607    0.011279    11.00000   -1.20000 
AFIX   0 
C29   1    0.360076    0.331965    0.113268    11.00000    0.02271    0.04981 = 
         0.02628   -0.00079   -0.00638    0.02205 
C30   1    0.285189    0.274384    0.164818    11.00000    0.01997    0.03447 = 
         0.03482   -0.00925   -0.01104    0.01614 
C31   1    0.275035    0.324634    0.225767    11.00000    0.02040    0.03789 = 
         0.03260   -0.00289   -0.00531    0.01377 
AFIX  43 
H31   2    0.222377    0.286444    0.258225    11.00000   -1.20000 
AFIX   0 
C32   1    0.342764    0.431450    0.238787    11.00000    0.01479    0.03982 = 
         0.02714   -0.00168   -0.00581    0.01741 
C33   1    0.416751    0.486518    0.187235    11.00000    0.02328    0.03280 = 
         0.03819    0.00152   -0.00591    0.01471 
C34   1    0.424477    0.439250    0.126163    11.00000    0.02299    0.04313 = 
         0.02748    0.00313   -0.00505    0.01407 
AFIX  43 
H34   2    0.473355    0.479211    0.092774    11.00000   -1.20000 
AFIX   0 
C35   1    0.453575    0.666986    0.165178    11.00000    0.04313    0.03775 = 
         0.07079   -0.00749   -0.00052    0.01699 
AFIX 137 
H35A  2    0.453383    0.655624    0.116611    11.00000   -1.50000 
H35B  2    0.507546    0.736853    0.177186    11.00000   -1.50000 
H35C  2    0.374306    0.658276    0.178191    11.00000   -1.50000 
AFIX   0 
C36   1    0.151956    0.107225    0.202167    11.00000    0.04232    0.04936 = 
         0.05319   -0.01113    0.00180    0.00221 
AFIX 137 
H36A  2    0.201832    0.107555    0.241682    11.00000   -1.50000 
H36B  2    0.111855    0.036482    0.185297    11.00000   -1.50000 
H36C  2    0.093671    0.136016    0.214551    11.00000   -1.50000 
AFIX   0 
C37   1    0.337714    0.482584    0.306756    11.00000    0.02296    0.04234 = 
         0.03339   -0.00469   -0.00316    0.01532 
AFIX  23 
H37A  2    0.259853    0.446779    0.325615    11.00000   -1.20000 
H37B  2    0.346817    0.554956    0.299424    11.00000   -1.20000 
AFIX   0 
C38   1    0.434665    0.479907    0.358233    11.00000    0.02443    0.04175 = 
         0.02063   -0.00745    0.00161    0.01678 
C39   1    0.419149    0.390998    0.397483    11.00000    0.02311    0.04752 = 
         0.02362   -0.00938    0.00313    0.01658 
C40   1    0.508561    0.389038    0.443972    11.00000    0.02956    0.03503 = 
         0.02727   -0.00137    0.00116    0.01959 
AFIX  43 
H40   2    0.496536    0.329880    0.470144    11.00000   -1.20000 
AFIX   0 
C41   1    0.616049    0.475102    0.451612    11.00000    0.02467    0.04556 = 
         0.01888   -0.01037   -0.00012    0.01514 
C42   1    0.633067    0.562764    0.411768    11.00000    0.02242    0.03671 = 
         0.03348   -0.00870   -0.00478    0.00932 
C43   1    0.542175    0.565115    0.366581    11.00000    0.02868    0.03583 = 
         0.02600   -0.00229   -0.00203    0.01374 
AFIX  43 
H43   2    0.553626    0.625097    0.341377    11.00000   -1.20000 
PART 1  21.00 
AFIX   0 
C44   1    0.769529    0.726072    0.369099    21.00000    0.04976    0.06762 = 
         0.05487   -0.01088   -0.00912    0.00705 
AFIX  23 
H44A  2    0.717061    0.764894    0.373404    21.00000   -1.20000 
H44B  2    0.755202    0.693225    0.323832    21.00000   -1.20000 
AFIX   0 
C45   1    0.901154    0.802196    0.377412    21.00000    0.04983    0.06799 = 
         0.05503   -0.01136   -0.00889    0.00694 
AFIX  23 
H45A  2    0.951846    0.765532    0.363010    21.00000   -1.20000 
H45B  2    0.912808    0.859850    0.346471    21.00000   -1.20000 
AFIX   0 
C46   1    0.942183    0.846312    0.446688    21.00000    0.04982    0.06833 = 
         0.05526   -0.01167   -0.00890    0.00682 
AFIX  23 
H46A  2    0.942127    0.789985    0.476454    21.00000   -1.20000 
H46B  2    0.885258    0.874451    0.463903    21.00000   -1.20000 
AFIX   0 
C47   1    1.066341    0.932399    0.451111    21.00000    0.04968    0.06934 = 
         0.05648   -0.01253   -0.00924    0.00621 
AFIX 137 
H47A  2    1.125403    0.902492    0.442907    21.00000   -1.50000 
H47B  2    1.080862    0.964893    0.495921    21.00000   -1.50000 
H47C  2    1.071020    0.984079    0.417292    21.00000   -1.50000 
PART 2  -21.00 
AFIX   0 
C44'  1    0.751917    0.740228    0.391293   -21.00000    0.04976    0.06762 = 
         0.05487   -0.01088   -0.00912    0.00705 
AFIX  23 
H44C  2    0.685258    0.758836    0.404594   -21.00000   -1.20000 
H44D  2    0.747693    0.732217    0.341778   -21.00000   -1.20000 
AFIX   0 
C45'  1    0.869817    0.828375    0.413835   -21.00000    0.04983    0.06799 = 
         0.05503   -0.01136   -0.00889    0.00694 
AFIX  23 
H45C  2    0.876377    0.891149    0.389020   -21.00000   -1.20000 
H45D  2    0.867466    0.843632    0.462213   -21.00000   -1.20000 
AFIX   0 
C46'  1    0.977291    0.803949    0.402539   -21.00000    0.04982    0.06833 = 
         0.05526   -0.01167   -0.00890    0.00682 
AFIX  23 
H46C  2    0.973960    0.775440    0.356593   -21.00000   -1.20000 
H46D  2    0.982752    0.752714    0.435129   -21.00000   -1.20000 
AFIX   0 
C47'  1    1.090328    0.911406    0.412718   -21.00000    0.04968    0.06934 = 
         0.05648   -0.01253   -0.00924    0.00621 
AFIX 137 
H47D  2    1.103780    0.930093    0.460589   -21.00000   -1.50000 
H47E  2    1.075213    0.965986    0.388252   -21.00000   -1.50000 
H47F  2    1.159844    0.902645    0.395422   -21.00000   -1.50000 
PART 0 
AFIX   0 
C48   1    0.300971    0.206875    0.411783    11.00000    0.02903    0.04773 = 
         0.04210    0.00684    0.00495    0.00640 
AFIX  23 
H48A  2    0.218049    0.159314    0.407252    11.00000   -1.20000 
H48B  2    0.323693    0.214733    0.460240    11.00000   -1.20000 
AFIX   0 
C49   1    0.377220    0.157448    0.376281    11.00000    0.03262    0.03862 = 
         0.03771    0.00153   -0.00101    0.01256 
C50   1    0.510690    0.174759    0.279579    11.00000    0.04979    0.03955 = 
         0.03981    0.00152    0.00649    0.01732 
AFIX  23 
H50A  2    0.481787    0.157896    0.232342    11.00000   -1.20000 
H50B  2    0.520075    0.113256    0.299035    11.00000   -1.20000 
AFIX   0 
C51   1    0.631435    0.264974    0.281454    11.00000    0.04120    0.04652 = 
         0.03983    0.00936    0.00644    0.02435 
AFIX  23 
H51A  2    0.688518    0.242249    0.258873    11.00000   -1.20000 
H51B  2    0.659240    0.281877    0.328854    11.00000   -1.20000 
AFIX   0 
C52   1    0.629324    0.364114    0.247243    11.00000    0.02996    0.03133 = 
         0.03136   -0.00140    0.00301    0.01161 
AFIX  23 
H52A  2    0.594973    0.346307    0.201050    11.00000   -1.20000 
H52B  2    0.578240    0.390951    0.272418    11.00000   -1.20000 
AFIX   0 
C53   1    0.751760    0.448531    0.244204    11.00000    0.03322    0.06673 = 
         0.05404    0.02703   -0.00091    0.01851 
AFIX  23 
H53A  2    0.786701    0.465284    0.290339    11.00000   -1.20000 
H53B  2    0.802360    0.422062    0.218295    11.00000   -1.20000 
AFIX   0 
C54   1    0.850995    0.630257    0.206106    11.00000    0.02990    0.04872 = 
         0.02036    0.00287    0.00206    0.00692 
C55   1    0.835893    0.723279    0.176872    11.00000    0.02856    0.03554 = 
         0.02372    0.00374    0.00487    0.00855 
C56   1    0.748732    0.726859    0.126120    11.00000    0.02161    0.04678 = 
         0.02884   -0.00276    0.00473    0.01250 
AFIX  13 
H56   2    0.685933    0.666278    0.103750    11.00000   -1.20000 
AFIX   0 
C57   1    0.770725    0.835013    0.113476    11.00000    0.03146    0.04458 = 
         0.03449   -0.00446    0.00175    0.02112 
AFIX  13 
H57   2    0.725456    0.861216    0.080658    11.00000   -1.20000 
AFIX   0 
C58   1    0.869760    0.897479    0.155333    11.00000    0.02798    0.04142 = 
         0.04672   -0.01006    0.00574    0.01444 
AFIX  13 
H58   2    0.904421    0.974347    0.156762    11.00000   -1.20000 
AFIX   0 
C59   1    0.911016    0.831095    0.193949    11.00000    0.03370    0.04534 = 
         0.02968   -0.01080   -0.00451    0.01400 
AFIX  13 
H59   2    0.978947    0.853793    0.227257    11.00000   -1.20000 
AFIX   0 
C60   1    0.978708    0.857120   -0.001650    11.00000    0.03862    0.05330 = 
         0.03082    0.01343    0.00565    0.02264 
AFIX  13 
H60   2    0.949094    0.901303   -0.030412    11.00000   -1.20000 
AFIX   0 
C61   1    1.075471    0.893509    0.048613    11.00000    0.03461    0.03778 = 
         0.03963    0.00428    0.01163    0.00534 
AFIX  13 
H61   2    1.123965    0.966857    0.060522    11.00000   -1.20000 
AFIX   0 
C62   1    1.087696    0.803069    0.078390    11.00000    0.02863    0.06936 = 
         0.03154    0.01079    0.00441    0.02564 
AFIX  13 
H62   2    1.146357    0.802965    0.114447    11.00000   -1.20000 
AFIX   0 
C63   1    1.000291    0.713758    0.046104    11.00000    0.03460    0.04357 = 
         0.04411    0.00733    0.00802    0.02092 
AFIX  13 
H63   2    0.987696    0.640700    0.056382    11.00000   -1.20000 
AFIX   0 
C64   1    0.934666    0.746481   -0.003062    11.00000    0.03398    0.04312 = 
         0.02999   -0.00420    0.00584    0.01363 
AFIX  13 
H64   2    0.868481    0.700388   -0.032728    11.00000   -1.20000 
AFIX   0 
FE1   5    0.919447    0.802116    0.092714    11.00000    0.02341    0.03704 = 
         0.02605    0.00017    0.00122    0.01089 
N1    3    0.422871    0.200750    0.317677    11.00000    0.03329    0.04322 = 
         0.03648    0.00401    0.00068    0.01927 
AFIX  43 
H1    2    0.398659    0.247663    0.301038    11.00000   -1.20000 
AFIX   0 
N2    3    0.750009    0.544065    0.212772    11.00000    0.01738    0.04813 = 
         0.03890    0.01246   -0.00523    0.00768 
AFIX  43 
H2    2    0.682674    0.545874    0.197944    11.00000   -1.20000 
AFIX   0 
O1    4    1.055364    0.461036    0.372469    11.00000    0.02948    0.04911 = 
         0.04029    0.00228    0.00902    0.01720 
O2    4    0.647474    0.251004    0.514064    11.00000    0.04114    0.04782 = 
         0.04390    0.00441    0.01451    0.01639 
O3    4    0.949626    0.329347    0.131704    11.00000    0.03258    0.05137 = 
         0.02769   -0.00078   -0.00002    0.01024 
O4    4    0.800747    0.046580    0.342789    11.00000    0.04692    0.04660 = 
         0.04738    0.01233    0.00278    0.01458 
O5    4    0.612333    0.405537    0.025934    11.00000    0.03231    0.04730 = 
         0.04684    0.01243    0.00464    0.01380 
O6    4    0.530853   -0.000603    0.111627    11.00000    0.03801    0.03914 = 
         0.06708    0.00265   -0.00414    0.01195 
O7    4    0.491837    0.592238    0.200524    11.00000    0.03108    0.03335 = 
         0.04002    0.00145    0.00079    0.01118 
O8    4    0.224076    0.169100    0.150086    11.00000    0.03243    0.04477 = 
         0.03470   -0.00620   -0.00022    0.01155 
O9    4    0.742640    0.645831    0.420688    11.00000    0.03562    0.04671 = 
         0.06014    0.00594   -0.01862    0.00204 
O10   4    0.309436    0.307181    0.386481    11.00000    0.02157    0.04022 = 
         0.04445    0.00354    0.00081    0.00885 
O11   4    0.392483    0.081715    0.402139    11.00000    0.07117    0.05494 = 
         0.05985    0.01795    0.00704    0.03094 
O12   4    0.949915    0.629348    0.225448    11.00000    0.02430    0.07537 = 
         0.05247    0.02081   -0.00736    0.01472 
O1S   4    0.199634    0.729478    0.221030    11.00000    0.03399    0.07887 = 
         0.05628    0.00134   -0.00552    0.00548 
AFIX 147 
H1S   2    0.126881    0.697948    0.219291    11.00000   -1.50000 
AFIX   0 
C1S   1    0.230286    0.813808    0.270005    11.00000    0.04877    0.06947 = 
         0.07203    0.00411    0.01155    0.00977 
AFIX  23 
H1S1  2    0.179115    0.792281    0.308780    11.00000   -1.20000 
H1S2  2    0.217866    0.873327    0.249441    11.00000   -1.20000 
AFIX   0 
C2S   1    0.357381    0.844655    0.293687    11.00000    0.06582    0.11396 = 
         0.05839   -0.01720   -0.00860    0.01446 
AFIX 137 
H2S1  2    0.368467    0.786693    0.316144    11.00000   -1.50000 
H2S2  2    0.378288    0.903263    0.325206    11.00000   -1.50000 
H2S3  2    0.407620    0.863968    0.255033    11.00000   -1.50000 
AFIX   0 
HKLF 4 
  
REM  ZRM180602 in P-1 
REM R1 =  0.0709 for    5443 Fo > 4sig(Fo)  and  0.1895 for all   11236 data 
REM    764 parameters refined using     46 restraints 
  
END 
  
WGHT      0.1152      0.0000 
  
REM Highest difference peak  0.675,  deepest hole -0.714,  1-sigma level  0.093 
Q1    1   0.9272  0.8576  0.1251  11.00000  0.05    0.68 
Q2    1   0.8414  0.8593  0.1101  11.00000  0.05    0.51 
Q3    1   0.9042  0.7418  0.0632  11.00000  0.05    0.50 
Q4    1   1.0972  0.9304  0.3702  11.00000  0.05    0.44 
Q5    1   0.7563  0.3548  0.4481  11.00000  0.05    0.42 
Q6    1   0.8210  0.6765  0.3783  11.00000  0.05    0.41 
Q7    1   0.9948  0.7462  0.0825  11.00000  0.05    0.41 
Q8    1   0.5827  0.0782  0.3015  11.00000  0.05    0.40 
Q9    1   0.9374  0.9571  0.1094  11.00000  0.05    0.39 
Q10   1   0.6858  0.2219  0.0297  11.00000  0.05    0.38 
Q11   1   0.9985  0.9318  0.0808  11.00000  0.05    0.37 
Q12   1   0.8545  0.7733  0.1216  11.00000  0.05    0.36 
Q13   1   0.2895  0.3083  0.1868  11.00000  0.05    0.36 
Q14   1   1.0621  0.4132  0.3501  11.00000  0.05    0.35 
Q15   1   0.4168  0.4438  0.4055  11.00000  0.05    0.35 
Q16   1   0.1464  0.8647  0.3006  11.00000  0.05    0.35 
Q17   1   0.5736  0.8249  0.2294  11.00000  0.05    0.34 
Q18   1   0.4278  0.5984  0.1432  11.00000  0.05    0.33 
Q19   1   0.4450  0.4346  0.1699  11.00000  0.05    0.33 
Q20   1   0.3511  0.1508 -0.0072  11.00000  0.05    0.33 
; 
_shelx_res_checksum   87987 
  
_shelx_hkl_file 
; 
  -1   0   0    0.10    0.06 
  -2   0   0   15.20    0.71 
  -2   0   0   13.82    0.64 
   2   0   0   14.09    0.64 
   2   0   0   14.35    0.68 
  -3   0   0   32.05    1.40 
   3   0   0   32.70    1.45 
   3   0   0   31.83    1.39 
  -4   0   0    0.56    0.19 
   4   0   0    0.37    0.15 
   4   0   0    0.52    0.37 
   4   0   0    0.59    0.21 
  -5   0   0    0.31    0.22 
   5   0   0    0.31    0.54 
   5   0   0    0.53    0.19 
   5   0   0    0.45    0.22 
  -6   0   0   67.20    2.99 
   6   0   0   69.56    3.23 
   6   0   0   69.21    2.98 
   6   0   0   70.84    3.07 
  -7   0   0   63.77    2.92 
   7   0   0   66.22    3.23 
   7   0   0   65.16    2.88 
   7   0   0   69.59    2.99 
  -8   0   0    3.80    0.56 
   8   0   0    3.84    0.57 
   8   0   0    3.49    0.43 
   8   0   0    2.80    0.98 
  -9   0   0    3.90    0.68 
   9   0   0    4.52    0.72 
   9   0   0    5.61    0.67 
   9   0   0    5.87    1.29 
  10   0   0    0.38    0.48 
  10   0   0    0.21    1.38 
  10   0   0    0.62    0.51 
  11   0   0    1.44    0.56 
  11   0   0    1.06    0.63 
  11   0   0    0.45    0.64 
  12   0   0    2.70    0.69 
  12   0   0    2.51    0.78 
  13   0   0    3.27    1.48 
  13   0   0    4.19    0.88 
  14   0   0   -0.91    1.12 
  14   0   0    1.18    0.86 
  14   1   0   -0.91    1.12 
  14   1   0    0.00    1.24 
  13   1   0    6.14    1.09 
  12   1   0   -1.21    0.73 
  12   1   0    0.95    0.70 
  11   1   0    3.87    1.18 
  11   1   0    4.59    0.70 
  11   1   0    5.73    0.81 
  10   1   0    7.10    0.88 
  10   1   0    6.29    0.83 
   9   1   0    4.39    0.66 
   9   1   0    4.70    0.57 
   9   1   0    3.16    1.31 
  -9  -1   0    4.89    0.73 
   8   1   0    5.05    0.54 
   8   1   0    5.19    0.63 
   8   1   0    7.30    1.13 
  -8  -1   0    5.33    0.62 
   7   1   0    1.79    0.39 
   7   1   0    1.62    0.32 
  -7  -1   0    1.35    0.37 
   6   1   0   39.24    1.80 
   6   1   0   40.16    1.85 
  -6  -1   0   40.15    1.80 
   5   1   0   13.07    0.69 
   5   1   0   14.05    0.77 
  -5  -1   0   13.38    0.93 
  -5  -1   0   13.13    0.70 
   4   1   0   57.33    2.49 
   4   1   0   58.54    2.56 
  -4  -1   0   59.32    2.65 
  -4  -1   0   60.04    2.51 
   3   1   0   47.46    2.05 
  -3  -1   0   47.18    2.05 
  -3  -1   0   50.65    2.15 
   2   1   0    5.45    0.28 
   2   1   0    5.50    0.33 
  -2  -1   0    5.61    0.35 
  -2  -1   0    5.21    0.28 
   1   1   0    9.24    0.42 
   1   1   0    8.03    0.38 
  -1  -1   0    9.03    0.42 
  -1  -1   0    8.80    0.39 
  -2   1   0    0.19    0.11 
  -2   1   0    0.40    0.19 
   2  -1   0    0.15    0.19 
   2  -1   0    0.29    0.10 
  -3   1   0   65.61    2.75 
  -3   1   0   60.00    2.79 
   3  -1   0   65.88    2.73 
   3  -1   0   67.56    2.84 
  -4   1   0    3.39    0.39 
   4  -1   0    3.97    0.42 
   4  -1   0    3.86    0.60 
   4  -1   0    3.49    0.31 
  -5   1   0   22.07    1.07 
   5  -1   0   21.27    1.27 
   5  -1   0   21.16    1.02 
   5  -1   0   22.04    1.13 
  -6   1   0   10.66    0.71 
   6  -1   0   10.07    0.72 
   6  -1   0   10.49    0.63 
   6  -1   0   10.27    1.03 
  -7   1   0   10.39    0.81 
   7  -1   0   12.94    1.18 
   7  -1   0   10.99    0.71 
   7  -1   0   11.09    0.81 
  -8   1   0    0.31    0.46 
   8  -1   0    0.40    0.39 
   8  -1   0    0.29    0.33 
   8  -1   0    0.08    0.85 
   9  -1   0    2.41    0.52 
   9  -1   0    2.69    1.16 
   9  -1   0    2.32    0.46 
  10  -1   0    1.25    0.54 
  10  -1   0    0.74    0.51 
  10  -1   0    0.65    1.33 
  10  -1   0    1.11    0.47 
  11  -1   0   -0.09    0.61 
  11  -1   0   -0.12    0.58 
  11  -1   0    0.64    0.58 
  12  -1   0    0.14    0.68 
  12  -1   0    1.03    0.62 
  13  -1   0    2.70    0.79 
  13  -1   0    2.33    0.99 
  14  -1   0    0.80    0.80 
  14  -1   0    0.15    1.14 
  15  -1   0    1.63    0.93 
  15  -1   0    0.61    1.49 
  14   2   0    1.74    1.94 
  13   2   0    4.69    1.32 
  13   2   0    1.43    0.97 
  12   2   0    0.60    0.91 
  12   2   0   -0.63    0.77 
  11   2   0   13.04    1.29 
  11   2   0   14.87    1.40 
  10   2   0    0.31    0.53 
  10   2   0    0.57    0.61 
 -10  -2   0   -0.12    0.60 
   9   2   0    1.51    0.56 
   9   2   0    2.66    0.52 
  -9  -2   0    0.89    0.56 
   8   2   0    6.61    1.16 
   8   2   0    6.58    0.73 
   8   2   0    6.13    0.70 
  -8  -2   0    6.44    0.75 
   7   2   0   29.88    1.38 
   7   2   0   28.87    1.46 
  -7  -2   0   27.46    1.76 
  -7  -2   0   26.82    1.39 
   6   2   0    0.66    0.32 
  -6  -2   0    0.19    0.25 
  -6  -2   0    0.08    0.52 
   5   2   0    0.45    0.22 
   5   2   0    0.74    0.27 
  -5  -2   0    0.30    0.21 
  -5  -2   0    0.49    0.39 
   4   2   0    6.41    0.42 
   4   2   0    6.72    0.49 
  -4  -2   0    6.88    0.57 
  -4  -2   0    6.73    0.41 
   3   2   0   73.24    3.03 
   3   2   0   72.29    3.09 
  -3  -2   0   74.57    3.13 
  -3  -2   0   68.47    3.02 
   2   2   0    8.89    0.42 
  -2  -2   0    8.58    0.49 
  -2  -2   0    8.59    0.42 
   1   2   0   55.76    2.51 
  -1  -2   0   60.81    2.43 
  -1  -2   0   55.35    2.38 
   0   2   0  191.91    7.05 
   0  -2   0  152.09    7.25 
   0  -2   0  164.34    6.98 
  -1   2   0  176.78    7.08 
  -1   2   0  183.94    7.09 
   1  -2   0  172.55    7.10 
   1  -2   0  152.79    7.07 
  -2   2   0   27.29    1.27 
   2  -2   0   28.38    1.22 
   2  -2   0   28.21    1.25 
  -3   2   0    1.27    0.36 
   3  -2   0    1.48    0.32 
   3  -2   0    1.06    0.19 
   3  -2   0    0.97    0.16 
  -4   2   0    4.52    0.55 
  -4   2   0    4.38    0.44 
   4  -2   0    4.52    0.37 
   4  -2   0    5.01    0.64 
  -5   2   0   13.27    0.91 
  -5   2   0   13.30    0.78 
   5  -2   0   12.96    0.98 
  -6   2   0    0.54    0.34 
   6  -2   0    0.17    0.63 
   6  -2   0    0.41    0.24 
  -7   2   0    0.65    0.38 
   7  -2   0    0.92    0.42 
   7  -2   0    0.67    0.71 
   7  -2   0    0.32    0.27 
   8  -2   0    0.07    0.32 
   8  -2   0    0.30    0.42 
   8  -2   0    1.31    0.87 
   9  -2   0    0.26    0.47 
   9  -2   0    1.25    0.41 
   9  -2   0   -0.17    0.40 
   9  -2   0    1.37    1.04 
  10  -2   0    5.97    1.35 
  10  -2   0    5.41    0.83 
  10  -2   0    5.50    0.68 
  10  -2   0    5.36    0.74 
  11  -2   0   -0.32    0.59 
  11  -2   0   -0.29    0.63 
  11  -2   0   -2.23    1.53 
  12  -2   0    8.93    1.10 
  12  -2   0    7.31    0.96 
  13  -2   0    2.74    1.04 
  13  -2   0    5.18    0.84 
  14  -2   0   -0.48    0.72 
  14  -2   0    0.36    1.17 
  15  -2   0   -0.01    1.49 
  15  -2   0   -0.57    0.82 
  13   3   0   -0.42    1.86 
  12   3   0    6.12    1.55 
  12   3   0    3.43    0.86 
  11   3   0   -0.45    0.96 
  10   3   0    4.56    0.78 
  10   3   0    6.02    1.02 
 -10  -3   0    5.15    0.88 
   9   3   0   12.65    1.15 
   9   3   0   11.39    1.02 
  -9  -3   0    9.72    1.02 
   8   3   0    0.18    0.50 
   8   3   0    0.51    0.47 
  -8  -3   0    0.21    0.42 
  -8  -3   0    0.00    0.85 
   7   3   0    0.03    0.45 
   7   3   0    0.39    0.40 
  -7  -3   0   -0.11    0.33 
  -7  -3   0   -0.19    0.73 
   6   3   0    8.31    0.72 
  -6  -3   0    9.25    0.95 
  -6  -3   0    7.39    0.59 
   5   3   0   11.69    0.78 
   5   3   0   12.93    0.68 
  -5  -3   0   11.68    0.66 
  -5  -3   0   11.01    0.87 
   4   3   0    4.63    0.51 
   4   3   0    4.51    0.39 
  -4  -3   0    4.94    0.35 
  -4  -3   0    4.29    0.53 
   3   3   0    0.08    0.27 
   3   3   0    0.13    0.14 
  -3  -3   0    0.30    0.21 
  -3  -3   0    0.18    0.14 
   2   3   0    1.83    0.40 
   2   3   0    2.38    0.16 
  -2  -3   0    2.02    0.21 
  -2  -3   0    2.08    0.27 
   1   3   0    2.28    0.12 
   1   3   0    2.38    0.94 
  -1  -3   0    2.11    0.29 
  -1  -3   0    1.83    0.14 
   0   3   0  157.44    6.32 
   0  -3   0  153.55    6.65 
   0  -3   0  141.52    6.20 
  -1   3   0   18.36    0.84 
  -2   3   0   15.98    0.80 
  -2   3   0   16.69    0.76 
   2  -3   0   17.39    0.80 
   2  -3   0   16.52    0.81 
  -3   3   0   34.73    1.57 
   3  -3   0   32.33    1.51 
   3  -3   0   32.77    1.53 
   3  -3   0   34.68    1.53 
  -4   3   0   29.21    1.49 
   4  -3   0   28.93    1.43 
   4  -3   0   29.90    1.33 
   4  -3   0   28.78    1.35 
  -5   3   0    6.52    0.80 
   5  -3   0    7.34    0.51 
   5  -3   0    6.48    0.73 
   5  -3   0    6.72    0.49 
  -6   3   0   49.33    2.44 
   6  -3   0   53.16    2.89 
   6  -3   0   51.21    2.26 
   6  -3   0   49.70    2.26 
  -7   3   0   42.00    2.17 
   7  -3   0   41.69    1.97 
   7  -3   0   44.32    2.30 
   7  -3   0   44.57    1.99 
   8  -3   0    9.55    0.79 
   8  -3   0    9.74    0.75 
   8  -3   0   10.93    0.95 
   8  -3   0    8.73    1.37 
   9  -3   0    0.00    0.45 
   9  -3   0    0.22    0.48 
   9  -3   0   -0.43    1.00 
   9  -3   0    0.16    0.38 
  10  -3   0    2.69    1.26 
  10  -3   0    5.54    0.66 
  10  -3   0    6.64    0.78 
  10  -3   0    5.99    0.82 
  11  -3   0    3.10    0.73 
  11  -3   0    2.82    1.60 
  11  -3   0    3.67    0.76 
  12  -3   0    2.09    1.00 
  12  -3   0    1.09    0.68 
  13  -3   0    3.40    0.83 
  13  -3   0    1.84    0.97 
  14  -3   0    4.55    0.91 
  14  -3   0    4.27    1.25 
  15  -3   0    0.33    1.41 
  15  -3   0   -0.06    0.86 
  13   4   0    7.52    4.72 
  12   4   0    4.95    3.09 
  11   4   0    1.11    1.56 
  10   4   0    1.48    1.35 
  10   4   0    2.13    0.70 
 -10  -4   0    0.87    0.74 
   9   4   0    2.22    1.58 
  -9  -4   0    2.85    0.62 
   8   4   0   12.06    1.33 
  -8  -4   0   11.21    0.89 
   7   4   0    0.37    0.39 
   7   4   0    0.04    0.63 
  -7  -4   0   -0.28    0.74 
  -7  -4   0    0.27    0.34 
   6   4   0    4.53    0.76 
  -6  -4   0    2.68    0.65 
  -6  -4   0    3.58    0.42 
   5   4   0   13.01    0.70 
   5   4   0   12.59    1.06 
  -5  -4   0   13.10    0.72 
  -5  -4   0   13.65    0.98 
   4   4   0    2.22    0.27 
   4   4   0    2.62    0.59 
  -4  -4   0    2.31    0.30 
  -4  -4   0    2.41    0.42 
   3   4   0  156.66    6.69 
   3   4   0  145.12    6.30 
  -3  -4   0  155.81    6.33 
  -3  -4   0  153.14    6.45 
   2   4   0   -0.04    0.89 
  -2  -4   0    0.17    0.19 
   1   4   0   10.36    0.52 
   1   4   0    7.11    1.49 
  -1  -4   0   11.48    0.74 
  -1  -4   0   10.82    0.48 
   0   4   0    0.77    0.36 
   0   4   0    0.60    0.50 
   0  -4   0    0.37    0.70 
  -1   4   0    0.16    0.19 
   1  -4   0    0.01    0.46 
   1  -4   0   -0.03    0.39 
  -2   4   0   49.43    1.92 
  -2   4   0   38.99    1.92 
  -3   4   0   25.11    1.10 
  -3   4   0   23.58    1.17 
   3  -4   0   23.24    1.15 
   3  -4   0   23.74    1.13 
   4  -4   0    2.35    0.32 
   4  -4   0    2.88    0.38 
   4  -4   0    3.39    0.42 
  -5   4   0  185.01    7.49 
   5  -4   0  177.14    7.39 
   5  -4   0  167.49    7.30 
   5  -4   0  168.67    7.31 
  -6   4   0   15.06    1.16 
   6  -4   0   14.61    0.85 
   6  -4   0   15.05    0.86 
  -7   4   0    0.98    0.74 
   7  -4   0    0.65    0.35 
   7  -4   0    0.34    0.31 
   7  -4   0    0.29    0.62 
  -8   4   0    2.43    0.85 
   8  -4   0    1.66    0.42 
   8  -4   0    1.56    0.42 
   8  -4   0    1.55    0.77 
   9  -4   0   16.08    1.58 
   9  -4   0   13.82    0.99 
   9  -4   0   15.29    1.06 
  10  -4   0    0.69    0.68 
  10  -4   0    1.55    0.51 
  10  -4   0    2.23    1.07 
  10  -4   0    1.90    0.61 
  11  -4   0   22.96    1.57 
  11  -4   0   22.44    1.57 
  11  -4   0   22.16    2.25 
  12  -4   0    0.12    0.69 
  12  -4   0    1.24    1.37 
  13  -4   0    0.17    1.03 
  13  -4   0    0.16    0.78 
  14  -4   0    0.99    1.23 
  14  -4   0    1.46    0.82 
  15  -4   0    3.35    1.60 
  15  -4   0    1.33    0.92 
  12   5   0    7.47    5.25 
  11   5   0    4.75    3.73 
  10   5   0    2.49    2.19 
   9   5   0    1.32    1.57 
   8   5   0    1.98    2.29 
   7   5   0   23.85    1.16 
   7   5   0   23.26    2.06 
   6   5   0   -0.52    1.00 
  -6  -5   0   -0.06    0.60 
   5   5   0   10.31    1.39 
  -5  -5   0   11.34    0.97 
   4   5   0    1.11    1.20 
  -4  -5   0    1.46    0.39 
   3   5   0   15.18    2.17 
  -3  -5   0   16.69    0.93 
   2   5   0   85.99    5.29 
   2   5   0   97.00    4.07 
  -2  -5   0  104.39    4.12 
  -2  -5   0  103.51    4.24 
   1   5   0   20.85    1.21 
  -1  -5   0   21.69    1.09 
  -1  -5   0   19.45    0.89 
   0   5   0    0.60    0.50 
   0   5   0    1.01    0.38 
   0  -5   0    1.13    0.11 
   0  -5   0    0.67    0.69 
  -1   5   0    0.09    0.21 
  -1   5   0    1.10    0.28 
   1  -5   0    0.04    0.93 
  -2   5   0    1.75    0.32 
  -2   5   0    2.08    0.28 
   2  -5   0    1.67    0.48 
  -3   5   0    0.51    0.27 
   3  -5   0    0.98    0.32 
   3  -5   0    0.52    0.34 
  -4   5   0    1.43    0.39 
   4  -5   0    0.89    0.34 
   4  -5   0    1.27    0.31 
   4  -5   0    0.98    0.32 
  -5   5   0   22.87    1.37 
   5  -5   0   23.79    1.22 
   5  -5   0   23.13    1.22 
   5  -5   0   24.84    1.24 
  -6   5   0    9.01    1.03 
   6  -5   0    6.94    0.87 
   6  -5   0    8.14    0.67 
   6  -5   0    8.16    0.64 
  -7   5   0   22.47    1.55 
   7  -5   0   22.05    1.39 
   7  -5   0   23.16    1.27 
   7  -5   0   24.12    1.25 
  -8   5   0    0.89    0.87 
   8  -5   0    0.25    0.45 
   8  -5   0    0.91    0.38 
   8  -5   0    0.89    0.65 
  -9   5   0    0.68    0.98 
   9  -5   0    1.46    0.80 
   9  -5   0    0.08    0.43 
   9  -5   0    0.47    0.54 
  10  -5   0    2.06    0.72 
  10  -5   0    1.96    1.01 
  11  -5   0    5.67    1.37 
  11  -5   0    2.93    0.82 
  11  -5   0    4.14    0.92 
  12  -5   0    0.18    0.74 
  12  -5   0    0.11    1.50 
  12  -5   0   -0.09    0.88 
  13  -5   0    1.21    0.81 
  13  -5   0    1.50    1.10 
  14  -5   0    0.11    1.26 
  15  -5   0   -0.06    1.61 
  15  -5   0    1.73    0.94 
  12   6   0    7.35    7.90 
  11   6   0    7.94    6.44 
  10   6   0    8.11    5.05 
   9   6   0   11.31    3.41 
   8   6   0   -1.68    2.29 
   7   6   0    3.37    2.44 
   6   6   0    2.02    2.02 
   5   6   0    9.26    2.36 
  -5  -6   0    7.16    0.93 
   4   6   0    3.43    2.21 
  -4  -6   0    2.17    0.48 
   3   6   0    1.79    2.29 
  -3  -6   0    1.69    0.40 
   2   6   0    6.93    2.25 
  -2  -6   0   13.66    0.80 
   1   6   0   -1.37    1.23 
   1   6   0    1.99    0.63 
  -1  -6   0    2.06    0.41 
   0   6   0    3.42    0.53 
   0  -6   0    4.07    0.26 
   0  -6   0    2.42    0.75 
  -1   6   0    3.39    0.42 
   1  -6   0    2.15    1.35 
   1  -6   0    2.13    0.49 
  -2   6   0    1.13    0.31 
   2  -6   0    1.38    0.66 
   2  -6   0   -0.55    0.51 
  -3   6   0   10.81    0.70 
  -3   6   0   10.66    0.64 
   3  -6   0   11.45    0.98 
  -4   6   0   20.54    1.13 
  -4   6   0   20.20    1.00 
   4  -6   0   20.23    1.20 
  -5   6   0    1.32    0.52 
   5  -6   0    0.54    0.36 
   5  -6   0   -0.22    0.47 
   5  -6   0    0.06    0.38 
  -6   6   0   10.62    1.11 
   6  -6   0   10.26    0.80 
   6  -6   0   11.40    0.87 
   6  -6   0   11.36    0.85 
  -7   6   0    3.91    0.90 
   7  -6   0    2.97    0.50 
   7  -6   0    3.76    0.63 
   7  -6   0    3.23    0.63 
  -8   6   0    0.80    0.98 
   8  -6   0    1.00    0.52 
   8  -6   0    0.92    0.62 
   8  -6   0    0.63    0.40 
  -9   6   0    5.09    1.21 
   9  -6   0    5.81    0.78 
   9  -6   0    4.93    0.67 
   9  -6   0    5.35    0.92 
 -10   6   0    3.97    1.27 
  10  -6   0    4.46    0.82 
  10  -6   0    2.14    0.87 
  11  -6   0    0.11    0.98 
  11  -6   0   -0.70    0.85 
  12  -6   0    1.27    0.88 
  12  -6   0    0.07    0.94 
  12  -6   0    0.12    1.33 
  13  -6   0    4.93    1.22 
  13  -6   0    5.06    0.97 
  14  -6   0    1.31    1.41 
  14  -6   0    0.41    0.92 
  15  -6   0    0.33    1.76 
  15  -6   0   -0.16    1.06 
  11   7   0    3.14    8.67 
  10   7   0   -0.35    7.34 
   9   7   0    6.19    5.83 
   8   7   0    7.20    4.35 
   7   7   0   -2.61    3.59 
   6   7   0    0.84    3.33 
   5   7   0    0.96    3.48 
   4   7   0    2.73    3.10 
   3   7   0    3.15    2.87 
  -3  -7   0    4.62    0.61 
   2   7   0    0.40    0.72 
   2   7   0    1.04    2.09 
  -2  -7   0    0.50    0.35 
  -2  -7   0    0.39    0.25 
   1   7   0   24.81    1.54 
  -1  -7   0   24.59    1.10 
  -1  -7   0   24.33    1.30 
   0   7   0   17.88    1.11 
   0  -7   0   16.23    1.31 
   0  -7   0   17.64    0.77 
   1  -7   0    4.61    0.43 
   1  -7   0    4.89    1.63 
   2  -7   0   10.93    1.35 
  -3   7   0    5.06    0.50 
  -3   7   0    7.06    0.61 
   3  -7   0    5.33    0.84 
  -4   7   0   36.81    1.71 
  -4   7   0   37.18    1.61 
   4  -7   0   34.63    1.89 
   4  -7   0   29.50    1.62 
  -5   7   0   10.58    0.87 
   5  -7   0   10.79    0.72 
   5  -7   0    9.76    1.01 
   5  -7   0   10.53    0.85 
  -6   7   0   40.58    2.12 
   6  -7   0   39.41    1.91 
   6  -7   0   39.05    1.94 
   6  -7   0   40.49    2.07 
  -7   7   0    0.87    0.83 
   7  -7   0   -0.01    0.50 
   7  -7   0   -0.51    0.55 
   7  -7   0    0.60    0.40 
  -8   7   0    0.22    1.00 
   8  -7   0    0.88    0.56 
   8  -7   0    0.39    0.46 
   8  -7   0    0.16    0.59 
  -9   7   0    1.44    1.15 
   9  -7   0    1.35    0.71 
   9  -7   0    1.25    0.69 
   9  -7   0    1.03    0.60 
 -10   7   0    1.42    1.28 
  10  -7   0    2.37    0.85 
  10  -7   0    1.72    0.84 
 -11   7   0    0.45    1.20 
  11  -7   0    0.56    0.94 
  11  -7   0    1.22    0.96 
  12  -7   0    1.21    1.09 
  12  -7   0    0.71    1.23 
  13  -7   0    0.23    1.03 
  13  -7   0   -0.77    1.31 
  14  -7   0    0.83    1.60 
  14  -7   0    0.65    1.07 
  15  -7   0    1.01    1.15 
  15  -7   0   -0.59    2.78 
  10   8   0    9.16    8.94 
   9   8   0   -0.26    7.53 
   8   8   0   -4.76    6.48 
   7   8   0   -1.43    5.04 
   6   8   0    7.12    4.79 
   5   8   0    3.11    5.37 
   4   8   0   -1.59    3.62 
   3   8   0    0.94    2.62 
  -3  -8   0    0.15    0.39 
   2   8   0   -0.30    1.76 
   2   8   0   -0.12    1.07 
  -2  -8   0    0.09    0.31 
  -2  -8   0    0.33    0.41 
   1   8   0   -0.55    0.91 
  -1  -8   0    1.66    0.25 
  -1  -8   0    1.57    0.44 
   0   8   0   12.00    0.98 
   0  -8   0   11.83    0.57 
   0  -8   0   10.31    1.07 
  -1   8   0   20.07    1.15 
   1  -8   0   19.90    0.90 
   1  -8   0   19.35    2.15 
  -2   8   0    0.52    0.42 
  -2   8   0    0.44    0.33 
   2  -8   0   -0.45    0.73 
   2  -8   0    0.72    1.75 
  -3   8   0   14.39    0.77 
  -3   8   0   10.20    0.82 
   3  -8   0   12.77    1.67 
  -4   8   0   -0.41    0.43 
  -4   8   0    0.61    0.31 
  -4   8   0   -0.36    0.45 
   4  -8   0   -0.73    0.44 
   4  -8   0    0.23    0.80 
  -5   8   0   12.25    0.96 
   5  -8   0   11.21    0.94 
   5  -8   0   10.30    1.27 
  -6   8   0   13.83    1.21 
   6  -8   0   14.13    0.93 
   6  -8   0   12.91    1.03 
   6  -8   0   15.81    1.37 
  -7   8   0    3.72    0.98 
   7  -8   0    4.33    0.63 
   7  -8   0    4.09    0.67 
   7  -8   0    3.02    0.83 
  -8   8   0    4.61    1.20 
   8  -8   0    4.16    0.67 
   8  -8   0    6.35    1.02 
   8  -8   0    4.84    0.79 
  -9   8   0   -0.61    1.17 
   9  -8   0    0.74    0.64 
   9  -8   0   -0.63    0.84 
 -10   8   0   -0.15    1.28 
  10  -8   0    2.35    1.05 
  10  -8   0    1.69    0.83 
 -11   8   0    1.10    1.40 
  11  -8   0    1.04    1.18 
  11  -8   0    0.68    0.99 
 -12   8   0    3.93    1.56 
  12  -8   0    1.63    1.24 
  12  -8   0    3.26    1.30 
  13  -8   0    4.98    1.63 
  14  -8   0    1.45    1.75 
  14  -8   0    0.00    1.21 
  15  -8   0   -1.60    1.12 
  15  -8   0    4.98    2.13 
   9   9   0    4.52    7.38 
   8   9   0    3.77    6.78 
   7   9   0    5.31    5.94 
   6   9   0    1.66    4.93 
   3   9   0   -2.93    2.08 
   2   9   0    1.44    1.34 
  -2  -9   0    2.64    0.43 
   1   9   0    3.85    0.76 
  -1  -9   0    3.03    0.57 
  -1  -9   0    3.32    0.42 
   0   9   0    0.98    0.54 
   0   9   0    0.39    0.64 
   0  -9   0    2.40    0.63 
   0  -9   0    1.48    0.24 
  -1   9   0    0.08    0.48 
  -1   9   0    0.92    0.46 
   1  -9   0    0.56    1.06 
   1  -9   0    1.27    0.19 
  -2   9   0    7.24    0.72 
   2  -9   0    9.44    2.35 
   3  -9   0    0.09    1.72 
   3  -9   0   -0.49    1.12 
  -4   9   0    4.10    0.52 
  -4   9   0    5.01    0.71 
   4  -9   0    4.08    1.32 
  -5   9   0    0.78    0.56 
   5  -9   0    0.11    0.54 
   5  -9   0    0.59    1.01 
  -6   9   0    1.64    0.72 
   6  -9   0    1.04    0.94 
   6  -9   0    2.11    0.63 
   6  -9   0    2.37    0.59 
  -7   9   0    3.66    1.00 
   7  -9   0    3.94    0.70 
   7  -9   0    3.63    0.66 
   7  -9   0    4.15    1.01 
  -8   9   0    0.20    0.97 
   8  -9   0    0.96    0.96 
   8  -9   0   -0.12    0.67 
  -9   9   0    2.19    1.34 
   9  -9   0    8.59    1.36 
   9  -9   0    4.61    0.88 
 -10   9   0    2.11    1.39 
  10  -9   0    2.47    1.05 
 -11   9   0    1.91    1.51 
  11  -9   0   -0.97    0.86 
 -12   9   0    1.81    1.64 
  12  -9   0    3.14    1.23 
  12  -9   0    4.56    1.58 
 -13   9   0    2.84    1.62 
  13  -9   0   -1.06    1.62 
  14  -9   0    0.39    1.37 
  14  -9   0    4.02    2.12 
  15  -9   0    1.82    1.33 
  15  -9   0    3.20    2.42 
   8  10   0   -5.93    5.36 
   7  10   0   -0.40    4.68 
   6  10   0   -0.10    4.22 
   5  10   0   -3.18    3.53 
   1  10   0   -1.53    1.25 
   1  10   0    3.13    0.71 
  -1 -10   0    2.46    0.37 
   0  10   0    2.76    0.62 
   0  10   0   -0.24    0.73 
   0 -10   0    1.43    0.60 
  -1  10   0   -0.11    0.48 
  -1  10   0    0.07    0.73 
   1 -10   0    0.28    0.19 
   1 -10   0    1.76    0.97 
  -2  10   0   -0.37    0.62 
  -2  10   0    0.35    0.42 
   2 -10   0    0.94    0.32 
   2 -10   0   -2.28    1.72 
  -3  10   0    7.63    0.93 
  -3  10   0    7.49    0.74 
   3 -10   0    5.87    2.59 
  -4  10   0    0.30    0.40 
  -4  10   0    0.31    0.74 
   4 -10   0    0.47    1.68 
   4 -10   0   -0.09    1.41 
  -5  10   0   30.86    1.74 
   5 -10   0   27.03    2.59 
  -6  10   0   17.59    1.42 
   6 -10   0   16.83    1.34 
   6 -10   0   18.37    2.32 
  -7  10   0    2.73    0.96 
   7 -10   0    1.80    0.75 
   7 -10   0    2.41    1.31 
   7 -10   0    1.16    0.81 
  -8  10   0    7.45    1.31 
   8 -10   0    4.48    0.88 
   8 -10   0    8.76    1.58 
  -9  10   0   -0.12    1.18 
   9 -10   0   -1.60    0.82 
 -10  10   0    2.64    1.54 
  10 -10   0    3.43    0.94 
 -11  10   0    0.35    1.60 
  11 -10   0    1.54    1.07 
 -12  10   0   10.73    1.92 
  12 -10   0   12.19    2.10 
 -13  10   0    1.36    1.80 
  13 -10   0    2.19    2.00 
  14 -10   0    4.31    2.32 
  15 -10   0   -1.75    1.49 
  15 -10   0   -0.27    2.66 
   7  11   0    4.20    3.55 
   6  11   0    0.19    3.19 
   5  11   0   -3.03    2.36 
  -2 -11   0    2.88    0.57 
   1  11   0    0.30    1.07 
   1  11   0    0.50    0.68 
  -1 -11   0    0.93    0.40 
   0  11   0   10.52    1.09 
   0 -11   0   13.64    0.76 
  -1  11   0    2.05    0.77 
  -1  11   0    3.11    0.59 
  -2  11   0   -1.03    0.79 
  -2  11   0   -0.11    0.50 
   2 -11   0    0.11    0.26 
   2 -11   0    0.72    1.52 
  -3  11   0    3.11    0.54 
  -3  11   0    3.57    0.91 
   3 -11   0    5.14    2.80 
   3 -11   0    4.83    0.93 
  -4  11   0    0.81    0.49 
  -4  11   0    0.28    0.76 
   4 -11   0    0.24    1.50 
   4 -11   0   -0.54    2.63 
  -5  11   0    3.80    0.90 
   5 -11   0    1.31    1.76 
   5 -11   0   -0.47    1.69 
  -6  11   0    7.53    1.11 
   6 -11   0    4.81    1.78 
   6 -11   0    6.77    1.00 
  -7  11   0    0.10    0.89 
   7 -11   0    1.02    1.73 
   7 -11   0    0.11    0.69 
  -8  11   0    0.96    1.05 
   8 -11   0   -1.37    0.91 
   8 -11   0    0.31    1.61 
  -9  11   0    6.56    1.41 
   9 -11   0    4.33    1.09 
   9 -11   0    9.26    2.20 
 -10  11   0    0.06    1.59 
  10 -11   0    0.26    1.00 
 -11  11   0    1.41    1.66 
  11 -11   0    1.33    1.12 
 -12  11   0    1.16    1.90 
  12 -11   0   -2.41    2.04 
 -13  11   0    3.36    2.09 
  13 -11   0    6.49    2.52 
 -14  11   0    0.80    1.85 
  14 -11   0    1.83    2.47 
  15 -11   0    2.23    2.90 
   6  12   0   -1.75    2.41 
   5  12   0   -1.93    2.03 
   4  12   0   -1.66    1.74 
   3  12   0   -1.68    2.06 
   2  12   0   -0.03    1.26 
  -2 -12   0    1.18    0.62 
   1  12   0   11.54    1.24 
  -1 -12   0   11.98    0.89 
   0  12   0    0.18    1.08 
   0  12   0    0.73    0.64 
   0 -12   0    0.84    0.38 
  -1  12   0    1.21    0.63 
  -1  12   0   -0.91    0.96 
   1 -12   0    0.80    0.31 
  -2  12   0    2.13    0.58 
  -2  12   0   -1.32    0.87 
  -3  12   0    0.46    0.55 
  -3  12   0    0.08    0.89 
   3 -12   0    0.23    0.46 
  -4  12   0    0.17    0.54 
  -4  12   0    1.24    1.00 
   4 -12   0    0.81    1.16 
   4 -12   0   -0.50    3.69 
  -5  12   0    6.21    1.09 
   5 -12   0    3.80    1.93 
   5 -12   0    3.85    3.07 
   6 -12   0    3.60    2.20 
   6 -12   0   -0.99    1.89 
  -7  12   0   11.30    1.54 
   7 -12   0    8.88    2.44 
  -8  12   0    1.36    1.18 
   8 -12   0   -0.58    0.83 
   8 -12   0    2.85    2.32 
  -9  12   0    0.13    1.33 
   9 -12   0   -0.23    1.13 
 -10  12   0    1.35    1.53 
  10 -12   0    4.93    2.25 
  10 -12   0   -0.21    1.11 
 -11  12   0    0.11    1.73 
  11 -12   0    0.56    2.37 
 -12  12   0    2.17    1.99 
  12 -12   0    5.95    2.66 
 -13  12   0   -1.02    2.11 
  13 -12   0    3.54    2.82 
  14 -12   0    0.66    3.04 
   5  13   0   -1.27    2.75 
   4  13   0   -2.38    1.83 
   3  13   0    0.77    1.47 
   2  13   0   -0.82    1.38 
   1  13   0   -0.29    1.30 
  -1 -13   0    0.87    0.60 
   0  13   0    0.04    1.31 
   0  13   0    1.86    0.73 
   0 -13   0    2.28    0.50 
  -1  13   0    5.29    0.83 
   1 -13   0    7.62    0.69 
  -2  13   0    0.06    0.65 
  -2  13   0   -0.16    1.10 
   2 -13   0   -0.38    0.28 
  -3  13   0    1.36    0.68 
  -3  13   0    0.79    1.20 
   3 -13   0    2.17    0.39 
  -4  13   0    0.60    0.98 
   4 -13   0    0.59    0.74 
  -5  13   0    0.14    0.97 
   5 -13   0   -2.00    1.69 
  -6  13   0    1.29    0.99 
   6 -13   0    0.73    2.25 
  -7  13   0    0.61    1.07 
   7 -13   0    0.87    2.74 
  -8  13   0    2.41    1.36 
  -9  13   0    1.54    1.43 
   9 -13   0    1.99    2.59 
 -10  13   0    2.98    1.71 
  10 -13   0    3.47    2.92 
 -11  13   0   -0.86    1.95 
  11 -13   0    5.26    3.13 
 -12  13   0    1.90    2.26 
  12 -13   0    4.57    3.20 
 -13  13   0    0.15    3.41 
  13 -13   0   -1.26    3.29 
  14 -13   0    5.76    3.85 
   4  14   0   -2.32    1.62 
   3  14   0   -0.42    1.68 
   2  14   0   -1.78    1.59 
   1  14   0   -0.17    1.52 
  -1 -14   0   -0.40    0.68 
   0  14   0    0.13    1.32 
   0 -14   0   -0.02    0.55 
  -1  14   0    0.18    1.37 
  -1  14   0    1.12    0.77 
   1 -14   0    0.36    0.47 
  -2  14   0   -0.29    1.40 
  -2  14   0   -0.08    0.78 
   2 -14   0    0.04    0.36 
   3 -14   0    0.53    0.36 
  -4  14   0    1.79    2.02 
   4 -14   0    0.74    0.53 
  -5  14   0   -0.81    1.09 
  -5  14   0   -1.03    1.09 
   5 -14   0   -1.58    1.18 
   6 -14   0    0.36    2.26 
  -7  14   0    1.07    1.24 
  -8  14   0    1.12    1.42 
   8 -14   0    0.54    3.02 
  -9  14   0    2.98    1.67 
   9 -14   0    1.82    3.37 
 -10  14   0    2.66    2.71 
  10 -14   0    4.64    3.41 
 -11  14   0    6.00    2.83 
  11 -14   0    4.61    3.60 
 -12  14   0   -0.08    2.21 
  12 -14   0   -0.09    3.70 
  13 -14   0    3.98    3.90 
   2  15   0    2.44    1.94 
   1  15   0    0.00    1.66 
   0  15   0    0.59    1.56 
   0 -15   0    1.12    0.66 
  -1  15   0   -0.85    1.46 
   1 -15   0    0.25    0.54 
  -2  15   0    0.72    1.34 
   2 -15   0   -0.22    0.51 
  -3  15   0    2.99    1.63 
  -4  15   0   -0.38    1.49 
   4 -15   0    1.33    0.50 
  -5  15   0    2.73    1.33 
   5 -15   0    3.79    0.85 
   7 -15   0    2.30    2.52 
   8 -15   0   -3.51    3.09 
   9 -15   0    2.73    3.81 
  10 -15   0    0.85    4.04 
  11 -15   0   -2.74    4.20 
  12 -15   0   -0.71    4.30 
   1  16   0    3.10    1.82 
   0  16   0   -2.05    2.03 
  -1  16   0    0.28    1.75 
  -2  16   0    0.19    1.85 
   2 -16   0    1.32    0.63 
  -3  16   0    1.39    1.97 
  -4  16   0    0.90    1.95 
  -5  16   0    0.50    1.56 
  -6  16   0   -0.30    1.38 
   6 -16   0    0.60    0.95 
  -7  16   0    2.06    1.54 
   7 -16   0   -0.30    1.85 
  -8  16   0   -3.12    1.72 
   8 -16   0    0.33    3.19 
  -9  16   0    0.88    2.01 
   9 -16   0   -1.49    3.86 
  10 -16   0    8.24    4.38 
 -11  16   0    1.07    2.22 
  11 -16   0    0.30    4.41 
  -1  17   0    0.72    1.70 
  -2  17   0   -1.56    2.10 
  -3  17   0    0.41    1.96 
  -4  17   0   -0.20    2.18 
   4 -17   0    0.38    0.69 
  -5  17   0    0.95    1.68 
   5 -17   0    1.50    0.53 
  -6  17   0    0.64    1.68 
   6 -17   0    0.25    0.66 
  -7  17   0    3.90    1.88 
   7 -17   0   -0.79    1.06 
  -8  17   0   -2.18    1.87 
   8 -17   0   -2.06    2.22 
  -9  17   0    0.55    2.21 
   9 -17   0   -1.00    3.37 
  10 -17   0    2.65    4.21 
  10 -17   1   -4.61    4.33 
   9 -17   1    3.94    3.98 
   8 -17   1    4.27    3.00 
  -8  17  -1    4.38    1.94 
   7 -17   1    0.26    1.64 
  -7  17  -1   -0.28    1.72 
   6 -17   1    0.94    0.99 
  -6  17  -1    0.52    1.66 
   5 -17   1    0.18    0.60 
  -5  17  -1    0.01    1.70 
  -5  17  -1   -0.29    2.15 
  -4  17  -1    0.91    2.05 
   3 -17   1    1.08    0.90 
  -3  17  -1    3.33    2.26 
  -2  17  -1    0.04    1.83 
  -1  17  -1    0.68    2.05 
  11 -16   1   -2.56    4.53 
 -11  16  -1    0.65    2.19 
  10 -16   1    3.69    4.41 
 -10  16  -1    3.02    2.16 
   9 -16   1    6.88    4.27 
   8 -16   1    7.22    3.78 
   7 -16   1    1.89    2.70 
  -7  16  -1    0.54    1.52 
   6 -16   1    2.26    1.38 
  -6  16  -1    3.37    1.53 
  -5  16  -1    0.87    1.50 
  -5  16  -1    1.85    1.89 
   4 -16   1    0.28    0.49 
  -4  16  -1    0.79    1.71 
   3 -16   1    1.21    0.56 
  -3  16  -1    0.79    1.63 
   2 -16   1    0.40    0.55 
  -2  16  -1   -1.52    1.51 
  -1  16  -1   -2.03    1.62 
   0  16  -1   -1.77    1.79 
   1  16  -1    2.65    1.82 
  12 -15   1   -1.05    3.72 
  11 -15   1    6.42    3.89 
 -11  15  -1    1.66    2.02 
  10 -15   1    5.78    4.02 
 -10  15  -1    0.69    1.90 
   9 -15   1   -0.29    3.70 
  -9  15  -1    1.32    1.74 
   8 -15   1    1.56    3.43 
  -8  15  -1    3.96    1.60 
   7 -15   1    0.45    3.13 
   5 -15   1    0.75    1.04 
   4 -15   1    1.26    0.52 
  -4  15  -1   -1.20    1.33 
   3 -15   1    1.38    0.46 
  -3  15  -1    2.32    1.70 
   2 -15   1    1.98    0.52 
  -2  15  -1   -1.14    1.38 
   1 -15   1    0.17    0.50 
  -1  15  -1   -1.82    1.55 
   0  15  -1    1.00    1.58 
   1  15  -1    1.37    1.59 
   2  15  -1   -0.91    1.80 
   3  15  -1    1.30    2.70 
  13 -14   1    0.06    3.55 
  12 -14   1    3.67    3.74 
 -12  14  -1   -0.62    2.19 
  11 -14   1    0.49    3.43 
 -11  14  -1    3.26    2.02 
  10 -14   1   11.46    3.29 
 -10  14  -1    4.55    1.80 
   9 -14   1   -1.02    3.02 
  -9  14  -1    0.05    1.48 
   8 -14   1   -1.53    3.14 
  -8  14  -1    2.32    1.38 
  -7  14  -1    0.92    1.21 
   6 -14   1    3.56    4.10 
   5 -14   1    0.80    1.60 
   4 -14   1    0.30    0.65 
  -4  14  -1    0.48    1.27 
   3 -14   1    6.22    1.30 
   3 -14   1    6.77    0.63 
   2 -14   1    0.06    0.40 
   2 -14   1    1.40    0.96 
  -2  14  -1    0.99    1.75 
   1 -14   1    0.05    0.41 
  -1  14  -1    0.59    1.27 
   0 -14   1    0.93    0.55 
   0  14  -1    1.06    1.25 
   1  14  -1    0.35    1.57 
   2  14  -1    1.84    1.63 
   3  14  -1    0.94    1.73 
   4  14  -1    0.35    1.81 
  14 -13   1    0.03    4.15 
  13 -13   1    3.33    3.04 
 -13  13  -1   -1.59    2.82 
  12 -13   1   -1.78    2.89 
 -12  13  -1    1.56    2.07 
  11 -13   1    3.43    2.77 
 -11  13  -1   -0.50    1.93 
  10 -13   1   -0.45    1.17 
  10 -13   1    1.81    2.49 
 -10  13  -1   -2.02    1.56 
   9 -13   1    5.00    2.71 
  -9  13  -1    4.00    1.47 
   8 -13   1   -0.18    1.79 
  -8  13  -1    0.17    1.24 
   7 -13   1   -4.56    3.15 
   7 -13   1   -1.87    3.92 
  -7  13  -1    2.26    1.09 
   6 -13   1    3.09    2.35 
  -6  13  -1    5.34    1.14 
   5 -13   1   -1.17    2.11 
  -5  13  -1    2.61    1.13 
   4 -13   1    1.03    0.87 
   4 -13   1   -0.03    1.20 
  -4  13  -1   -0.03    0.98 
   3 -13   1    9.43    0.76 
   3 -13   1    7.72    1.11 
  -3  13  -1    9.35    1.40 
   2 -13   1    3.35    0.40 
  -2  13  -1    2.15    1.54 
   1 -13   1    2.89    0.41 
  -1  13  -1    0.47    0.59 
   0 -13   1    0.25    0.41 
   0  13  -1    1.02    1.57 
   0  13  -1    0.65    0.64 
   1  13  -1    0.60    1.39 
   2  13  -1    0.04    1.32 
   3  13  -1    2.11    1.90 
   4  13  -1   -3.35    2.43 
   5  13  -1   -1.21    2.23 
  14 -12   1    0.19    2.65 
  13 -12   1    2.95    2.52 
 -13  12  -1   -0.83    1.92 
  12 -12   1    5.61    2.32 
 -12  12  -1    2.36    1.99 
  11 -12   1    2.89    2.03 
  11 -12   1    0.96    1.27 
 -11  12  -1    1.55    1.78 
  10 -12   1   -1.06    1.85 
  10 -12   1   -1.28    1.24 
 -10  12  -1    2.06    1.55 
  -9  12  -1    5.90    1.54 
   8 -12   1   -1.37    1.07 
   8 -12   1    0.12    1.97 
  -8  12  -1    1.09    1.17 
   7 -12   1   -2.08    1.88 
   7 -12   1   -2.13    1.34 
  -7  12  -1    1.27    0.94 
   6 -12   1    1.61    2.63 
   6 -12   1    2.84    2.18 
  -6  12  -1    4.45    1.00 
   5 -12   1    2.83    1.97 
   5 -12   1   -0.05    0.74 
   5 -12   1    1.74    3.52 
  -5  12  -1    0.11    0.75 
  -5  12  -1    0.18    0.79 
   4 -12   1   -0.84    2.59 
   4 -12   1   -0.67    1.64 
   4 -12   1    1.31    0.69 
  -4  12  -1    0.80    0.93 
   3 -12   1   -0.30    0.71 
  -3  12  -1   -0.42    0.85 
   2 -12   1    0.23    0.26 
  -2  12  -1   -0.71    0.90 
  -2  12  -1   -0.67    0.50 
   1 -12   1   10.22    0.60 
  -1  12  -1    7.54    0.93 
   0 -12   1    1.58    0.35 
   0  12  -1    0.43    0.98 
   0  12  -1    1.14    0.54 
   2  12  -1   -2.65    1.84 
   3  12  -1   -1.82    1.50 
   4  12  -1   -0.13    2.05 
   5  12  -1   -0.21    2.56 
   6  12  -1   -2.33    2.80 
  15 -11   1   -2.32    3.61 
  14 -11   1    0.03    2.39 
  13 -11   1    3.69    2.20 
 -13  11  -1   -0.14    1.87 
  12 -11   1    3.12    1.98 
 -12  11  -1    0.71    1.70 
  11 -11   1   -1.19    1.05 
  11 -11   1    1.61    2.08 
 -11  11  -1    0.68    1.62 
  10 -11   1    2.28    1.00 
 -10  11  -1    3.67    1.61 
   9 -11   1    5.06    1.60 
   9 -11   1    2.27    0.95 
  -9  11  -1    3.56    1.32 
   8 -11   1    9.42    1.23 
   8 -11   1   13.31    1.86 
  -8  11  -1   13.19    1.66 
   7 -11   1   -0.79    1.01 
   7 -11   1   -0.39    1.51 
  -7  11  -1    0.67    0.87 
   6 -11   1    4.06    0.76 
   6 -11   1    3.06    1.73 
  -6  11  -1    6.75    1.03 
   5 -11   1    1.47    1.65 
   5 -11   1    4.03    2.27 
  -5  11  -1   -0.25    0.67 
   4 -11   1    1.45    1.63 
   4 -11   1    1.70    0.67 
   4 -11   1   -1.50    2.79 
  -4  11  -1    2.63    0.87 
   3 -11   1    3.27    1.87 
   3 -11   1    1.09    1.14 
  -3  11  -1    1.79    0.87 
  -3  11  -1    1.53    0.45 
   2 -11   1    0.56    0.35 
   2 -11   1   -0.50    0.95 
  -2  11  -1   -0.62    0.59 
  -2  11  -1    1.10    0.46 
   1 -11   1    1.18    0.24 
  -1  11  -1    0.62    0.81 
  -1  11  -1    1.31    0.46 
   0 -11   1    2.91    0.40 
   0  11  -1    0.20    0.83 
   0  11  -1    2.19    0.52 
   1  11  -1    0.36    1.62 
   2  11  -1   -1.26    1.80 
   4  11  -1   -0.71    2.75 
   5  11  -1   -1.50    3.37 
   6  11  -1   -1.50    4.18 
   7  11  -1   -0.69    4.73 
  15 -10   1    2.94    2.34 
  14 -10   1   -1.77    1.99 
  13 -10   1    0.84    1.79 
 -13  10  -1    0.65    1.60 
  12 -10   1   -0.33    1.24 
  12 -10   1    1.68    1.58 
 -12  10  -1    3.07    1.68 
  11 -10   1    3.16    1.11 
 -11  10  -1    0.27    1.59 
  10 -10   1    1.52    0.89 
 -10  10  -1   -0.06    1.31 
   9 -10   1    1.31    0.80 
   9 -10   1    0.95    1.52 
  -9  10  -1    4.58    1.32 
   8 -10   1    1.74    1.10 
   8 -10   1    0.22    0.74 
  -8  10  -1    0.49    1.02 
   7 -10   1   -0.48    0.61 
   7 -10   1   -0.01    0.56 
   7 -10   1    0.22    1.03 
  -7  10  -1   -0.48    0.85 
   6 -10   1   -0.03    0.91 
   6 -10   1    1.22    1.14 
   6 -10   1    2.02    0.62 
  -6  10  -1    2.27    0.77 
   5 -10   1   -0.52    1.13 
   5 -10   1   -0.71    0.51 
   5 -10   1   -0.87    1.26 
  -5  10  -1    0.75    0.64 
   4 -10   1    0.99    0.54 
   4 -10   1    0.23    1.43 
   4 -10   1    2.72    2.16 
  -4  10  -1    0.83    0.66 
   3 -10   1    6.76    2.15 
   3 -10   1    4.79    1.39 
  -3  10  -1    4.08    0.69 
   2 -10   1   -0.78    1.09 
   2 -10   1    0.11    0.66 
  -2  10  -1    0.20    0.52 
  -2  10  -1    1.18    0.40 
   1 -10   1    6.50    0.39 
   1 -10   1    5.05    0.81 
  -1  10  -1    5.01    0.55 
   0 -10   1    3.94    0.62 
   0  10  -1    5.79    0.72 
  -1 -10   1   19.61    0.97 
   1  10  -1   18.92    1.22 
   2  10  -1    1.38    1.37 
   6  10  -1    1.63    5.09 
   7  10  -1    4.48    6.22 
   8  10  -1    2.86    6.75 
  15  -9   1    5.72    2.15 
  14  -9   1    0.03    1.23 
  14  -9   1    1.24    1.89 
  13  -9   1    2.61    1.66 
  12  -9   1    0.45    1.39 
  12  -9   1   -0.07    1.03 
 -12   9  -1    1.43    1.48 
  11  -9   1   18.96    1.63 
 -11   9  -1   19.85    2.18 
  10  -9   1   -0.18    0.91 
 -10   9  -1    2.28    1.29 
   9  -9   1    2.45    0.77 
   9  -9   1    3.36    1.07 
  -9   9  -1    1.64    1.23 
   8  -9   1    1.60    0.69 
   8  -9   1    3.91    1.01 
  -8   9  -1    2.07    1.07 
   7  -9   1    5.67    0.78 
   7  -9   1    6.35    0.85 
   7  -9   1    6.80    1.02 
  -7   9  -1    6.78    1.09 
   6  -9   1    3.94    0.89 
   6  -9   1    3.17    0.58 
   6  -9   1    3.78    0.60 
  -6   9  -1    3.40    0.77 
   5  -9   1   13.23    1.47 
   5  -9   1   11.97    1.00 
  -5   9  -1   12.08    1.01 
   4  -9   1   26.37    1.40 
   4  -9   1   24.71    2.04 
  -4   9  -1   23.74    1.43 
   3  -9   1    3.43    2.12 
   3  -9   1    2.38    1.24 
  -3   9  -1    3.50    0.45 
  -3   9  -1    4.89    0.64 
   2  -9   1   -0.79    0.83 
   2  -9   1    0.41    1.34 
  -2   9  -1    0.10    0.46 
  -2   9  -1    0.58    0.32 
   1  -9   1    0.25    0.64 
   1  -9   1    0.43    0.21 
  -1   9  -1    0.52    0.36 
  -1   9  -1    0.14    0.48 
   0  -9   1    2.49    0.50 
   0  -9   1    2.44    0.28 
   0   9  -1    1.89    0.45 
   0   9  -1    0.26    1.10 
  -1  -9   1   -0.29    0.40 
  -1  -9   1   -0.18    0.22 
   1   9  -1    0.34    1.05 
   2   9  -1   11.37    2.35 
   3   9  -1    0.96    2.95 
   6   9  -1    0.43    5.38 
   7   9  -1   10.91    6.58 
   8   9  -1   -3.25    7.10 
   9   9  -1    6.02    8.00 
  15  -8   1   -1.97    1.94 
  15  -8   1    0.30    1.13 
  14  -8   1    0.14    1.59 
  14  -8   1    1.40    1.11 
  13  -8   1    0.52    1.07 
  13  -8   1    0.59    1.36 
  12  -8   1    5.56    1.29 
  12  -8   1    4.12    1.23 
 -12   8  -1    4.92    1.50 
  11  -8   1    1.14    0.99 
  11  -8   1    1.93    0.93 
 -11   8  -1   -0.05    1.19 
  10  -8   1    1.49    0.80 
  10  -8   1    0.35    0.90 
 -10   8  -1    1.79    1.23 
   9  -8   1    9.52    0.97 
   9  -8   1    9.03    1.24 
  -9   8  -1    8.80    1.39 
   8  -8   1    2.86    0.58 
   8  -8   1    2.50    0.68 
   8  -8   1    3.82    0.81 
  -8   8  -1    3.12    1.17 
   7  -8   1    5.21    0.68 
   7  -8   1    4.89    0.65 
   7  -8   1    7.23    0.92 
  -7   8  -1    3.96    1.01 
   6  -8   1    5.53    0.82 
   6  -8   1    3.64    0.56 
   6  -8   1    3.76    0.59 
  -6   8  -1    3.94    0.77 
   5  -8   1    0.78    0.42 
   5  -8   1    1.24    0.64 
   5  -8   1    0.48    0.40 
  -5   8  -1    0.79    0.48 
   4  -8   1   -0.30    0.51 
   4  -8   1    0.47    0.42 
   4  -8   1    1.02    0.65 
  -4   8  -1    0.54    0.38 
   3  -8   1    4.04    0.92 
  -3   8  -1    4.50    0.50 
  -3   8  -1    4.53    0.57 
   2  -8   1    3.78    0.99 
   2  -8   1    3.26    1.67 
  -2   8  -1    3.51    0.44 
   1  -8   1    4.26    0.57 
   1  -8   1    4.94    0.84 
  -1   8  -1    3.95    0.44 
   0  -8   1    1.58    0.49 
   0  -8   1    1.74    0.21 
   0   8  -1    1.77    0.46 
   0   8  -1   -0.02    0.73 
   1   8  -1    0.84    1.44 
  -2  -8   1    0.09    0.38 
   2   8  -1   -0.07    2.48 
  -3  -8   1    1.58    0.50 
   3   8  -1    3.55    3.16 
   4   8  -1   -1.70    3.77 
   5   8  -1   -4.26    5.93 
   6   8  -1    1.18    4.14 
   7   8  -1    1.92    5.33 
   8   8  -1   -4.42    6.20 
   9   8  -1   -2.23    7.01 
  10   8  -1   -4.37    8.54 
  15  -7   1    2.23    1.88 
  14  -7   1    1.50    1.36 
  14  -7   1    0.59    0.94 
  13  -7   1    1.88    1.26 
  13  -7   1    2.18    0.92 
  13  -7   1   -1.42    1.52 
  12  -7   1    1.32    1.08 
  12  -7   1    1.21    1.10 
  12  -7   1    0.76    0.93 
  11  -7   1    8.77    1.28 
  11  -7   1    9.14    1.18 
 -11   7  -1   13.24    1.54 
  10  -7   1    0.72    0.77 
  10  -7   1    0.13    0.80 
 -10   7  -1   -1.47    1.09 
   9  -7   1    2.64    0.75 
   9  -7   1    1.91    0.71 
  -9   7  -1    2.12    1.14 
   8  -7   1    0.74    0.46 
   8  -7   1    0.89    0.57 
   8  -7   1    0.90    0.58 
  -8   7  -1    0.95    1.05 
   7  -7   1    1.28    0.43 
   7  -7   1    1.26    0.52 
   7  -7   1    1.85    0.58 
  -7   7  -1    2.14    0.88 
   6  -7   1    4.40    0.58 
   6  -7   1    5.04    0.62 
   6  -7   1    4.71    0.65 
  -6   7  -1    5.74    0.81 
   5  -7   1   23.57    1.26 
   5  -7   1   24.19    1.41 
   5  -7   1   26.69    1.35 
  -5   7  -1   27.56    1.43 
   4  -7   1    0.62    0.35 
   4  -7   1    0.34    0.42 
   4  -7   1    0.32    0.36 
  -4   7  -1    0.37    0.33 
   3  -7   1    0.85    0.68 
   3  -7   1   -0.58    0.48 
  -3   7  -1   -0.17    0.22 
  -3   7  -1   -0.22    0.37 
   2  -7   1    9.55    1.87 
   2  -7   1   14.34    1.27 
  -2   7  -1   12.00    0.69 
   1  -7   1   16.53    1.50 
  -1   7  -1   14.88    0.83 
   0  -7   1    6.73    0.67 
   0  -7   1    7.46    0.36 
   0   7  -1    7.32    0.63 
   1   7  -1    0.11    1.86 
   2   7  -1    1.47    2.48 
  -3  -7   1   -0.15    0.40 
   3   7  -1    0.63    2.81 
  -4  -7   1   20.72    1.37 
   4   7  -1   25.40    3.51 
   5   7  -1    1.89    2.67 
   6   7  -1    5.39    3.39 
   7   7  -1   16.34    3.35 
   8   7  -1   -4.80    3.53 
   9   7  -1    3.32    4.45 
  10   7  -1   -3.39    6.10 
  11   7  -1    0.56    7.24 
  15  -6   1    2.53    0.98 
  15  -6   1    3.22    1.62 
  14  -6   1    0.71    1.37 
  14  -6   1   -0.55    0.84 
  13  -6   1    0.93    0.80 
  13  -6   1    0.19    1.10 
  12  -6   1    1.94    1.23 
  12  -6   1    3.77    1.02 
  12  -6   1    5.04    0.93 
  11  -6   1   -0.76    0.92 
  11  -6   1   -0.71    0.78 
  10  -6   1    6.22    0.84 
 -10   6  -1    6.67    1.21 
   9  -6   1    1.20    0.57 
   9  -6   1    1.43    0.66 
   9  -6   1    1.21    0.50 
  -9   6  -1    0.67    1.02 
   8  -6   1    4.91    0.66 
   8  -6   1    5.53    0.68 
   8  -6   1    6.32    0.87 
  -8   6  -1    6.70    1.11 
   7  -6   1   -0.10    0.33 
   7  -6   1    0.57    0.44 
   7  -6   1   -0.21    0.40 
  -7   6  -1    0.06    0.81 
   6  -6   1   12.77    0.83 
   6  -6   1   12.20    0.84 
  -6   6  -1   11.33    1.09 
   5  -6   1   46.00    2.17 
   5  -6   1   48.13    2.16 
   5  -6   1   45.42    2.11 
  -5   6  -1   48.98    2.28 
   4  -6   1   30.63    1.46 
   4  -6   1   28.01    1.48 
  -4   6  -1   31.02    1.49 
   3  -6   1    1.60    0.39 
  -3   6  -1    2.23    0.39 
   2  -6   1   26.20    1.45 
  -2   6  -1   26.01    1.20 
   1  -6   1   12.35    1.48 
   1  -6   1   11.78    1.14 
  -1   6  -1   10.42    0.63 
   0  -6   1    5.80    0.34 
   0  -6   1    7.51    0.64 
   0   6  -1    6.98    0.54 
  -1  -6   1    0.73    0.26 
  -1  -6   1    0.35    0.12 
   1   6  -1   -0.39    1.73 
  -2  -6   1   41.09    1.81 
   2   6  -1   31.28    3.59 
  -3  -6   1   22.46    1.22 
   3   6  -1   21.58    2.59 
  -4  -6   1    2.51    0.52 
   4   6  -1    3.77    1.60 
  -5  -6   1    1.55    0.59 
   5   6  -1    3.02    1.41 
   6   6  -1   -0.30    1.31 
   7   6  -1    5.60    2.77 
   8   6  -1    9.62    1.99 
   9   6  -1    5.57    2.54 
  10   6  -1    4.97    3.50 
  11   6  -1    2.13    4.86 
  12   6  -1   -9.58    5.91 
  15  -5   1    1.94    0.96 
  15  -5   1   -2.45    1.50 
  14  -5   1    0.03    1.20 
  14  -5   1    0.20    0.79 
  13  -5   1    0.38    1.03 
  13  -5   1    0.61    0.75 
  12  -5   1    4.24    1.56 
  12  -5   1    2.33    0.78 
  12  -5   1    4.85    1.03 
  11  -5   1    0.16    1.19 
  11  -5   1    0.30    0.67 
  11  -5   1   -0.51    0.64 
  10  -5   1    7.76    1.07 
  10  -5   1    7.18    1.16 
  10  -5   1    7.45    0.97 
   9  -5   1    4.35    0.81 
   9  -5   1    3.69    0.61 
   9  -5   1    3.88    0.57 
  -9   5  -1    5.09    1.04 
   8  -5   1    8.29    0.97 
   8  -5   1    9.05    0.80 
   8  -5   1    7.26    0.70 
  -8   5  -1    8.05    1.19 
   7  -5   1    4.93    0.61 
   7  -5   1    5.46    0.76 
   7  -5   1    4.55    0.57 
  -7   5  -1    6.03    0.93 
   6  -5   1   21.35    1.13 
   6  -5   1   23.09    1.16 
   6  -5   1   22.04    1.21 
  -6   5  -1   21.36    1.43 
   5  -5   1   12.31    0.75 
   5  -5   1   11.69    0.73 
   5  -5   1   11.94    0.74 
  -5   5  -1   11.07    0.96 
   4  -5   1    0.63    0.28 
   4  -5   1    0.15    0.28 
   4  -5   1    0.45    0.26 
   3  -5   1   53.26    2.38 
   3  -5   1   55.19    2.44 
   2  -5   1   19.65    1.04 
  -2   5  -1   18.00    0.97 
  -2   5  -1   21.49    0.93 
   1  -5   1   76.32    3.42 
   1  -5   1   77.08    4.00 
  -1   5  -1   78.67    3.27 
   0  -5   1    4.02    0.65 
   0  -5   1    5.07    0.31 
   0   5  -1    4.68    0.42 
   0   5  -1    1.48    1.08 
  -1  -5   1    0.23    0.22 
   1   5  -1   -0.15    1.37 
  -2  -5   1    1.74    0.32 
   2   5  -1    0.69    1.01 
  -3  -5   1    3.44    0.48 
   3   5  -1    4.14    0.92 
  -4  -5   1   34.08    1.78 
   4   5  -1   35.85    2.04 
  -5  -5   1   10.14    0.98 
   5   5  -1   12.70    1.29 
  -6  -5   1    6.46    1.04 
   6   5  -1    8.61    1.17 
   7   5  -1    8.10    1.15 
   9   5  -1    1.98    1.20 
  10   5  -1    0.80    1.48 
  11   5  -1    5.12    2.72 
  12   5  -1    4.51    4.00 
  15  -4   1    1.58    1.49 
  15  -4   1   -0.59    0.80 
  14  -4   1   -0.02    1.12 
  13  -4   1    6.95    1.18 
  13  -4   1    6.70    0.92 
  12  -4   1    8.11    1.77 
  12  -4   1    6.64    1.03 
  12  -4   1    5.49    0.96 
  11  -4   1    5.39    0.84 
  11  -4   1    5.93    0.85 
  11  -4   1    3.46    1.31 
  10  -4   1    1.39    0.58 
  10  -4   1    0.47    0.50 
  10  -4   1    1.59    1.03 
  10  -4   1    1.14    0.60 
   9  -4   1    1.84    0.86 
   9  -4   1    0.23    0.46 
   9  -4   1    1.58    0.61 
   9  -4   1    0.85    0.43 
   8  -4   1    2.63    0.78 
   8  -4   1    1.68    0.41 
   8  -4   1    1.19    0.39 
   7  -4   1   19.87    1.33 
   7  -4   1   19.15    1.07 
   7  -4   1   20.06    1.07 
  -7   4  -1   20.90    1.33 
   6  -4   1   19.59    1.02 
   6  -4   1   19.61    1.01 
   6  -4   1   19.21    1.16 
  -6   4  -1   18.76    1.27 
   5  -4   1  121.58    5.13 
   5  -4   1  116.51    5.17 
   5  -4   1  117.49    5.14 
  -5   4  -1  130.92    5.58 
   4  -4   1    0.57    0.24 
   4  -4   1    0.08    0.20 
   4  -4   1    0.47    0.22 
  -4   4  -1    0.84    0.37 
   3  -4   1   11.34    0.60 
   3  -4   1   11.17    0.59 
   3  -4   1   10.67    0.63 
  -3   4  -1   10.38    0.61 
   1  -4   1    0.39    0.23 
   1  -4   1    0.72    0.78 
  -1   4  -1    0.57    0.14 
  -1   4  -1   -0.26    0.38 
   0  -4   1    0.58    0.25 
   0  -4   1    0.11    0.26 
   0   4  -1   -0.20    0.90 
   0   4  -1   -0.21    0.16 
  -1  -4   1   15.61    0.79 
   1   4  -1   12.65    1.38 
  -2  -4   1   10.42    0.63 
   2   4  -1   10.82    0.85 
  -3  -4   1    0.82    0.29 
   3   4  -1    0.60    0.40 
  -4  -4   1    2.87    0.51 
   4   4  -1    3.19    0.47 
  -5  -4   1    0.75    0.52 
   5   4  -1    2.14    0.51 
  -6  -4   1    4.58    0.80 
   6   4  -1    4.61    0.69 
  -7  -4   1    1.90    0.85 
   7   4  -1    2.70    0.66 
   8   4  -1    1.21    0.66 
   9   4  -1   14.41    1.40 
  10   4  -1    5.01    1.08 
  10   4  -1    3.65    0.65 
  10   4  -1    4.04    0.94 
  11   4  -1    1.30    0.68 
  11   4  -1    0.81    1.30 
  12   4  -1   -0.29    1.74 
  13   4  -1    2.86    3.52 
  15  -3   1    1.73    1.42 
  15  -3   1    0.55    0.81 
  14  -3   1   -0.04    1.18 
  13  -3   1    5.87    0.86 
  13  -3   1    3.62    0.99 
  12  -3   1    8.56    1.04 
  11  -3   1    0.32    0.64 
  11  -3   1    0.20    1.38 
  11  -3   1   -0.05    0.60 
  10  -3   1   14.61    1.15 
  10  -3   1   16.64    1.14 
  10  -3   1   17.71    1.90 
  10  -3   1   16.67    1.16 
   9  -3   1   -0.15    0.38 
   9  -3   1   -0.03    0.43 
   9  -3   1    1.45    0.95 
   8  -3   1   11.36    0.83 
   8  -3   1   13.19    0.94 
   8  -3   1   11.89    1.41 
  -8   3  -1   12.49    1.04 
   7  -3   1   21.55    1.11 
  -7   3  -1   21.82    1.23 
   6  -3   1    9.92    0.65 
   6  -3   1    9.36    0.92 
  -6   3  -1    9.67    0.84 
  -6   3  -1   10.41    0.79 
   5  -3   1   87.98    3.95 
   5  -3   1   93.60    4.06 
  -5   3  -1   92.60    4.01 
  -5   3  -1   97.64    4.09 
   4  -3   1   40.37    1.86 
   4  -3   1   42.84    1.82 
  -4   3  -1   40.35    1.85 
  -4   3  -1   40.31    1.90 
   3  -3   1    3.75    0.32 
   3  -3   1    4.06    0.34 
  -3   3  -1    3.82    0.39 
   2  -3   1    0.24    0.16 
   2  -3   1    0.16    0.13 
   2  -3   1    0.20    0.13 
  -2   3  -1    0.19    0.14 
   1  -3   1    6.69    0.87 
   0  -3   1    0.43    0.26 
   0  -3   1    0.71    0.22 
   0   3  -1    0.46    0.13 
   0   3  -1   -0.35    0.80 
  -1  -3   1    8.06    0.46 
   1   3  -1    8.61    0.69 
  -2  -3   1    0.02    0.18 
   2   3  -1    0.20    0.22 
  -3  -3   1    0.32    0.23 
   3   3  -1    0.14    0.21 
  -4  -3   1    6.09    0.63 
   4   3  -1    6.41    0.52 
  -5  -3   1   54.68    2.62 
   5   3  -1   54.77    2.47 
  -6  -3   1    2.19    0.35 
  -6  -3   1    3.14    0.72 
   6   3  -1    1.98    0.41 
   6   3  -1    2.97    0.37 
  -7  -3   1    2.69    0.42 
  -7  -3   1    3.98    0.93 
   7   3  -1    2.92    0.45 
   7   3  -1    2.22    0.51 
  -8  -3   1    2.14    0.47 
   8   3  -1    2.50    0.56 
   8   3  -1    2.42    0.49 
   9   3  -1    1.68    0.59 
   9   3  -1    0.28    0.54 
  10   3  -1   14.48    1.12 
  10   3  -1   17.15    1.26 
  10   3  -1   18.25    1.33 
  11   3  -1    1.61    0.65 
  11   3  -1    2.73    0.92 
  12   3  -1    0.61    0.86 
  12   3  -1   -0.07    1.11 
  13   3  -1    1.46    1.55 
  15  -2   1    1.78    1.40 
  15  -2   1    0.79    0.83 
  14  -2   1    2.02    0.75 
  14  -2   1    0.35    1.17 
  13  -2   1    3.22    0.91 
  12  -2   1   -0.66    0.93 
  12  -2   1    1.39    0.60 
  11  -2   1    2.50    0.64 
  11  -2   1    4.96    1.61 
  11  -2   1    1.24    0.61 
  10  -2   1    4.84    0.69 
  10  -2   1    3.98    0.61 
  10  -2   1    5.24    1.27 
   9  -2   1    1.03    0.43 
   9  -2   1    0.48    1.02 
   9  -2   1    0.62    0.45 
  -9   2  -1    0.08    0.52 
   8  -2   1    1.97    0.42 
   8  -2   1    2.87    0.93 
   8  -2   1    2.32    0.48 
  -8   2  -1    2.03    0.53 
   7  -2   1   13.30    0.80 
   7  -2   1   13.39    1.19 
   7  -2   1   13.70    0.87 
  -7   2  -1   12.87    0.90 
   6  -2   1   16.75    0.98 
   6  -2   1   15.95    1.18 
   6  -2   1   16.98    0.89 
  -6   2  -1   17.00    0.96 
   5  -2   1   43.14    1.93 
   5  -2   1   43.04    2.09 
  -5   2  -1   44.99    1.98 
   4  -2   1    0.55    0.37 
   4  -2   1    0.41    0.16 
  -4   2  -1    0.60    0.20 
  -4   2  -1    0.33    0.32 
   3  -2   1  551.80   21.97 
   3  -2   1  537.18   21.93 
  -3   2  -1  552.94   21.97 
  -3   2  -1  490.18   21.97 
   2  -2   1  122.33    5.08 
   2  -2   1  119.07    5.07 
  -2   2  -1  123.83    5.09 
  -2   2  -1  123.37    5.09 
   0  -2   1   86.77    3.56 
   0  -2   1   83.72    3.54 
   0   2  -1   85.48    3.66 
  -1  -2   1   79.33    3.32 
   1   2  -1   78.81    3.32 
  -2  -2   1    0.04    0.16 
   2   2  -1    0.07    0.17 
  -3  -2   1    2.14    0.33 
   3   2  -1    1.61    0.24 
  -4  -2   1  168.72    7.00 
  -4  -2   1  155.99    6.80 
   4   2  -1  163.51    6.80 
   4   2  -1  168.95    6.90 
  -5  -2   1    8.35    0.80 
   5   2  -1    7.40    0.59 
   5   2  -1    8.08    0.49 
  -6  -2   1   53.35    2.45 
  -6  -2   1   57.12    2.78 
   6   2  -1   58.30    2.44 
   6   2  -1   56.50    2.55 
  -7  -2   1   14.25    0.92 
   7   2  -1   15.42    0.86 
   7   2  -1   14.22    1.38 
   7   2  -1   15.95    0.96 
  -8  -2   1    5.97    0.68 
   8   2  -1    6.93    0.68 
   8   2  -1    6.14    1.19 
   8   2  -1    6.64    0.71 
   9   2  -1   -0.02    0.46 
   9   2  -1    0.14    0.46 
  10   2  -1    0.78    0.56 
  10   2  -1    1.76    0.64 
  10   2  -1    0.71    0.54 
  11   2  -1    8.48    0.88 
  11   2  -1    6.71    1.05 
  12   2  -1   -0.81    0.81 
  12   2  -1    0.19    0.76 
  13   2  -1   -1.09    1.01 
  13   2  -1   -0.18    1.03 
  14   2  -1   -0.77    1.50 
  15  -1   1    1.26    1.10 
  15  -1   1    0.22    1.39 
  14  -1   1   -0.51    0.73 
  14  -1   1    0.92    1.02 
  13  -1   1   -0.27    0.85 
  13  -1   1   -0.52    0.63 
  12  -1   1   -0.20    0.55 
  12  -1   1   -0.35    0.70 
  11  -1   1   -0.20    2.35 
  10  -1   1    6.53    1.41 
  10  -1   1    5.11    0.63 
  10  -1   1    4.86    0.74 
 -10   1  -1    4.69    0.81 
   9  -1   1    0.45    0.97 
   9  -1   1    1.96    0.43 
   9  -1   1    1.90    0.49 
  -9   1  -1    0.47    0.54 
   8  -1   1   37.92    1.81 
   8  -1   1   35.73    1.74 
   8  -1   1   35.74    2.16 
  -8   1  -1   37.17    1.84 
   7  -1   1    5.42    0.57 
   7  -1   1    6.92    0.90 
   7  -1   1    5.97    0.58 
  -7   1  -1    5.84    0.59 
   6  -1   1    1.96    0.30 
   6  -1   1    1.61    0.32 
   6  -1   1    1.86    0.63 
  -6   1  -1    1.26    0.32 
   5  -1   1    0.14    0.45 
   5  -1   1    0.14    0.23 
  -5   1  -1    0.20    0.18 
   4  -1   1   24.54    1.24 
   4  -1   1   24.27    1.14 
   4  -1   1   23.78    1.10 
  -4   1  -1   23.82    1.11 
   3  -1   1   56.32    2.45 
   3  -1   1   55.96    2.42 
   3  -1   1   56.55    2.39 
  -3   1  -1   56.64    2.40 
   2  -1   1  108.69    4.49 
   2  -1   1  107.03    4.50 
  -2   1  -1  108.84    4.49 
  -2   1  -1  107.54    4.49 
   1  -1   1    0.08    0.05 
   1  -1   1    0.08    0.04 
  -1   1  -1    0.07    0.05 
  -1  -1   1   90.65    3.80 
   1   1  -1   90.89    3.79 
  -2  -1   1   28.87    1.31 
   2   1  -1   28.53    1.29 
  -3  -1   1    6.90    0.37 
  -3  -1   1    7.17    0.54 
   3   1  -1    6.95    0.46 
   3   1  -1    6.86    0.37 
  -4  -1   1    0.60    0.17 
   4   1  -1    0.31    0.22 
   4   1  -1    0.26    0.14 
  -5  -1   1    5.73    0.49 
   5   1  -1    5.91    0.40 
   5   1  -1    6.19    0.52 
  -6  -1   1    0.38    0.27 
   6   1  -1   -0.21    0.58 
   6   1  -1   -0.39    0.21 
   6   1  -1   -0.05    0.28 
  -7  -1   1    6.00    0.66 
   7   1  -1    6.76    1.02 
   7   1  -1    6.52    0.66 
   7   1  -1    6.48    0.54 
  -8  -1   1    5.61    0.76 
   8   1  -1    6.92    1.12 
   8   1  -1    7.10    0.73 
   8   1  -1    7.77    0.64 
   9   1  -1    4.46    0.62 
   9   1  -1    4.02    0.52 
   9   1  -1    3.35    1.28 
  10   1  -1    0.84    0.49 
  10   1  -1    1.21    0.55 
  10   1  -1    2.24    0.60 
  11   1  -1    0.91    0.62 
  11   1  -1    1.33    0.59 
  11   1  -1    0.97    0.66 
  12   1  -1    4.79    0.83 
  12   1  -1    2.87    0.87 
  13   1  -1   -0.23    1.04 
  13   1  -1    1.50    0.84 
  14   1  -1    0.06    1.02 
  14   0   1    3.05    1.14 
  14   0   1    2.51    1.13 
  13   0   1    8.61    1.16 
  12   0   1    0.28    0.68 
  12   0   1    0.45    0.79 
  11   0   1    0.10    0.51 
  11   0   1   -0.94    0.61 
  10   0   1    5.01    0.67 
  10   0   1    5.18    0.71 
  10   0   1    6.24    1.45 
 -10   0  -1    5.44    0.86 
   9   0   1    3.92    1.24 
   9   0   1    4.09    0.53 
   9   0   1    3.72    0.54 
  -9   0  -1    3.15    0.65 
   8   0   1    5.37    0.60 
   8   0   1    5.99    1.03 
   8   0   1    4.36    0.57 
  -8   0  -1    4.81    0.59 
   7   0   1    1.43    0.30 
   7   0   1    2.55    0.74 
   7   0   1    1.69    0.38 
  -7   0  -1    1.65    0.38 
   6   0   1    0.30    0.21 
   6   0   1    0.23    0.25 
   6   0   1    1.03    0.54 
  -6   0  -1    0.08    0.23 
   5   0   1    3.22    0.36 
   5   0   1    2.68    0.35 
  -5   0  -1    3.14    0.35 
   4   0   1   29.14    1.45 
   4   0   1   30.77    1.37 
  -4   0  -1   31.02    1.38 
  -4   0  -1   32.92    1.49 
   3   0   1   16.70    0.76 
   3   0   1   16.61    0.78 
  -3   0  -1   16.03    0.76 
  -3   0  -1   16.63    0.82 
  -2   0  -1  441.50   18.16 
  -1   0  -1   47.08    2.28 
  -1   0  -1   63.28    2.29 
   0   0   1    0.01    0.02 
   0   0   1    0.05    0.05 
   0   0  -1   -0.01    0.02 
   0   0  -1   -0.03    0.04 
   1   0  -1    2.17    0.14 
   2   0  -1   74.32    3.07 
   2   0  -1   73.52    3.16 
  -3   0   1    4.16    0.31 
   3   0  -1    4.40    0.28 
   3   0  -1    4.42    0.41 
   3   0  -1    4.35    0.50 
  -4   0   1    5.28    0.40 
   4   0  -1    5.37    0.47 
   4   0  -1    5.59    0.65 
   4   0  -1    5.70    0.35 
  -5   0   1   20.51    1.04 
   5   0  -1   21.58    0.99 
   5   0  -1   21.10    1.10 
   5   0  -1   20.61    1.28 
  -6   0   1   21.96    1.17 
   6   0  -1   23.34    1.50 
   6   0  -1   23.74    1.22 
  -7   0   1    0.75    0.37 
   7   0  -1    1.16    0.76 
   7   0  -1    0.97    0.30 
   7   0  -1    0.65    0.37 
   8   0  -1   -0.46    0.86 
   8   0  -1    0.38    0.33 
   8   0  -1   -0.13    0.38 
   9   0  -1    1.96    0.39 
   9   0  -1    2.41    1.16 
   9   0  -1    1.84    0.49 
   9   0  -1    3.18    0.59 
  10   0  -1    3.13    0.64 
  10   0  -1    3.09    0.55 
  10   0  -1    3.36    0.62 
  11   0  -1    2.66    0.70 
  11   0  -1    2.39    0.64 
  11   0  -1    2.91    0.64 
  12   0  -1    5.33    0.83 
  12   0  -1    5.40    0.92 
  13   0  -1    0.91    0.71 
  13   0  -1    1.39    1.27 
  14   0  -1    0.69    1.24 
  14   0  -1    0.64    0.93 
  14   1   1    2.06    1.17 
  14   1   1    1.65    1.53 
  13   1   1    1.59    1.07 
  13   1   1    0.92    0.94 
  12   1   1    0.91    0.79 
  12   1   1    1.30    0.69 
  11   1   1    4.57    0.87 
  11   1   1    2.91    0.66 
 -11  -1  -1    2.44    0.83 
  10   1   1    5.40    0.76 
  10   1   1    4.59    0.66 
 -10  -1  -1    4.38    0.75 
   9   1   1    0.83    1.14 
   9   1   1   -0.32    0.43 
   9   1   1   -0.01    0.40 
  -9  -1  -1    0.04    0.49 
   8   1   1    1.16    0.38 
   8   1   1    1.55    0.90 
   8   1   1    0.58    0.41 
  -8  -1  -1    0.69    0.43 
   7   1   1    1.16    0.34 
   7   1   1    1.60    0.36 
  -7  -1  -1    1.04    0.35 
   6   1   1   55.96    2.45 
   6   1   1   55.89    2.49 
  -6  -1  -1   54.37    2.45 
  -6  -1  -1   58.25    2.69 
   5   1   1   47.68    2.12 
   5   1   1   47.70    2.09 
  -5  -1  -1   48.33    2.24 
  -5  -1  -1   47.09    2.09 
   4   1   1    0.08    0.17 
   4   1   1    0.01    0.15 
  -4  -1  -1    0.04    0.23 
  -4  -1  -1    0.10    0.19 
   3   1   1   82.24    3.38 
   3   1   1   75.33    3.43 
  -3  -1  -1   84.06    3.44 
  -3  -1  -1   80.52    3.38 
   2   1   1   25.50    1.10 
   2   1   1   25.94    1.13 
  -2  -1  -1   24.36    1.10 
  -2  -1  -1   26.11    1.13 
   1   1   1   45.02    1.93 
   1   1   1   49.34    2.15 
  -1  -1  -1   44.53    1.93 
  -1  -1  -1   46.25    1.98 
  -1   1   1   68.24    2.87 
  -2   1   1   78.57    3.35 
  -2   1   1   78.42    3.26 
   2  -1  -1   75.22    3.36 
   2  -1  -1   80.92    3.27 
  -3   1   1   69.65    3.10 
   3  -1  -1   70.88    3.00 
   3  -1  -1   72.15    3.12 
   3  -1  -1   71.65    2.98 
  -4   1   1   13.06    0.85 
   4  -1  -1   13.16    0.91 
   4  -1  -1   13.90    0.69 
   5  -1  -1   26.16    1.34 
   5  -1  -1   24.76    1.98 
   5  -1  -1   26.64    1.21 
   6  -1  -1    0.99    0.25 
   6  -1  -1    0.29    0.63 
   6  -1  -1    0.44    0.36 
   7  -1  -1   48.90    2.55 
   7  -1  -1   47.14    2.14 
   7  -1  -1   46.69    2.27 
   7  -1  -1   48.99    2.14 
   8  -1  -1    1.70    0.38 
   8  -1  -1    2.18    0.93 
   8  -1  -1    2.07    0.51 
   8  -1  -1    2.01    0.43 
   9  -1  -1   35.20    2.41 
   9  -1  -1   38.14    1.80 
   9  -1  -1   35.97    1.89 
   9  -1  -1   35.22    1.75 
  10  -1  -1   10.52    1.78 
  10  -1  -1   14.13    1.04 
  10  -1  -1   14.09    1.05 
  10  -1  -1   14.76    1.09 
  11  -1  -1    1.44    0.64 
  11  -1  -1    0.16    0.52 
  11  -1  -1   -0.01    0.57 
  12  -1  -1    1.11    0.82 
  13  -1  -1    2.57    0.84 
  13  -1  -1    1.26    1.60 
  14  -1  -1    0.98    0.88 
  14  -1  -1    2.13    1.22 
  15  -1  -1    5.88    1.73 
  14   2   1    1.06    2.46 
  13   2   1    5.20    1.68 
  13   2   1    4.90    1.75 
  12   2   1    1.19    1.13 
  11   2   1    2.86    0.97 
  11   2   1    5.27    0.92 
 -11  -2  -1    2.61    0.86 
  10   2   1    1.45    0.70 
  10   2   1    0.76    0.71 
 -10  -2  -1    1.81    0.67 
   9   2   1    4.13    0.65 
   9   2   1    3.49    0.62 
   9   2   1    2.83    1.40 
  -9  -2  -1    4.09    0.59 
   8   2   1    1.08    0.44 
   8   2   1    1.43    0.44 
  -8  -2  -1    0.99    0.43 
   7   2   1    5.34    0.60 
   7   2   1    6.34    0.60 
  -7  -2  -1    4.95    0.83 
  -7  -2  -1    5.28    0.61 
   6   2   1    9.18    0.69 
   6   2   1   10.39    0.65 
  -6  -2  -1   10.08    0.66 
  -6  -2  -1   10.23    0.89 
   5   2   1   12.15    0.68 
   5   2   1   12.31    0.73 
  -5  -2  -1   11.61    0.68 
  -5  -2  -1   12.49    0.84 
   4   2   1   40.84    1.78 
   4   2   1   40.21    1.84 
  -4  -2  -1   40.81    1.88 
  -4  -2  -1   40.34    1.80 
   3   2   1    6.28    0.49 
   3   2   1    6.65    0.40 
  -3  -2  -1    6.43    0.38 
  -3  -2  -1    6.44    0.45 
   2   2   1   39.18    1.67 
  -2  -2  -1   38.71    1.67 
  -2  -2  -1   39.71    1.71 
   1   2   1    1.12    0.11 
   1   2   1    0.74    0.72 
  -1  -2  -1    0.71    0.27 
  -1  -2  -1    1.42    0.14 
   0  -2  -1   13.66    0.67 
  -1   2   1    2.76    0.23 
  -1   2   1    2.99    0.33 
   1  -2  -1    2.97    0.35 
   1  -2  -1    2.75    0.23 
  -2   2   1    9.77    0.50 
  -2   2   1   10.02    0.60 
   2  -2  -1   10.53    0.57 
   2  -2  -1   10.18    0.55 
  -3   2   1  565.75   23.06 
  -3   2   1  541.27   22.94 
   3  -2  -1  566.78   23.06 
   3  -2  -1  558.79   22.97 
   4  -2  -1   20.54    1.00 
   4  -2  -1   21.07    1.19 
   4  -2  -1   20.46    0.97 
  -5   2   1   12.47    0.98 
   5  -2  -1   13.46    0.72 
   5  -2  -1   13.71    1.00 
  -6   2   1    2.67    0.63 
   6  -2  -1    1.88    0.34 
   6  -2  -1    2.51    0.66 
   6  -2  -1    2.50    0.34 
   7  -2  -1    5.43    0.56 
   7  -2  -1    4.53    0.72 
   7  -2  -1    5.53    0.54 
   7  -2  -1    6.22    0.99 
   8  -2  -1    2.36    0.39 
   8  -2  -1    2.98    0.47 
   8  -2  -1    2.78    0.60 
   8  -2  -1    3.00    0.95 
   9  -2  -1    0.63    0.44 
   9  -2  -1    1.17    0.55 
   9  -2  -1   -0.04    1.04 
   9  -2  -1    0.66    0.40 
  10  -2  -1    1.66    0.54 
  10  -2  -1    3.53    0.71 
  10  -2  -1    3.24    0.64 
  10  -2  -1    2.34    1.45 
  11  -2  -1   12.70    1.24 
  11  -2  -1   13.12    1.20 
  11  -2  -1    9.93    1.13 
  12  -2  -1   -0.37    0.73 
  12  -2  -1    0.45    0.64 
  13  -2  -1    1.16    1.00 
  13  -2  -1    0.45    0.75 
  14  -2  -1   -0.95    0.80 
  14  -2  -1    1.45    1.20 
  15  -2  -1    1.78    0.92 
  15  -2  -1   -0.11    1.61 
  13   3   1    3.57    2.79 
  12   3   1    5.21    1.95 
  11   3   1    1.41    1.38 
 -11  -3  -1    2.31    0.87 
  10   3   1    0.57    1.02 
  10   3   1    0.50    0.72 
 -10  -3  -1    0.15    0.68 
   9   3   1    0.20    0.73 
   9   3   1    0.49    0.59 
  -9  -3  -1    0.42    0.51 
   8   3   1    6.03    0.75 
   8   3   1    4.74    0.81 
  -8  -3  -1    4.69    0.59 
  -8  -3  -1    3.16    0.99 
   7   3   1    8.22    0.91 
   7   3   1    8.49    0.71 
  -7  -3  -1    7.70    0.68 
  -7  -3  -1    7.80    1.07 
   6   3   1   51.01    2.46 
   6   3   1   52.86    2.28 
  -6  -3  -1   48.25    2.50 
  -6  -3  -1   52.14    2.27 
   5   3   1   -0.29    0.39 
   5   3   1    0.24    0.29 
  -5  -3  -1    0.34    0.37 
  -5  -3  -1    0.21    0.23 
   4   3   1   27.42    1.52 
   4   3   1   27.69    1.31 
  -4  -3  -1   32.58    1.32 
  -4  -3  -1   27.94    1.42 
   3   3   1  127.56    5.76 
   3   3   1  130.38    5.50 
  -3  -3  -1  132.38    5.51 
  -3  -3  -1  138.81    5.60 
   2   3   1    0.11    0.83 
   2   3   1   -0.07    0.09 
  -2  -3  -1   -0.04    0.13 
  -2  -3  -1    0.21    0.19 
   1   3   1    3.47    0.19 
  -1  -3  -1    3.64    0.57 
  -1  -3  -1    3.56    0.22 
   0  -3  -1    1.61    0.65 
  -1   3   1  130.03    5.78 
  -1   3   1  144.47    5.72 
   1  -3  -1  136.83    5.81 
  -2   3   1  362.45   14.78 
  -2   3   1  348.80   14.81 
   2  -3  -1  360.33   14.79 
   2  -3  -1  361.38   14.85 
  -3   3   1    3.19    0.44 
  -3   3   1    2.67    0.28 
   3  -3  -1    2.74    0.36 
   3  -3  -1    2.97    0.40 
   4  -3  -1    3.61    0.38 
   4  -3  -1    3.65    0.52 
   4  -3  -1    3.46    0.43 
  -5   3   1   19.26    1.24 
   5  -3  -1   20.65    1.22 
   5  -3  -1   18.99    1.00 
   5  -3  -1   18.83    0.98 
  -6   3   1    1.58    0.62 
   6  -3  -1    1.64    0.34 
   6  -3  -1    1.36    0.32 
   6  -3  -1    1.18    0.61 
  -7   3   1   18.73    1.36 
   7  -3  -1   19.30    1.03 
   7  -3  -1   18.69    1.42 
   7  -3  -1   18.38    1.02 
   8  -3  -1    7.51    0.71 
   8  -3  -1    7.72    0.66 
   8  -3  -1    6.29    1.13 
   9  -3  -1   21.45    1.21 
   9  -3  -1   17.78    1.93 
   9  -3  -1   20.42    1.39 
   9  -3  -1   20.42    1.18 
  10  -3  -1    4.12    0.72 
  10  -3  -1    2.96    0.58 
  10  -3  -1    1.72    1.34 
  10  -3  -1    3.63    0.76 
  11  -3  -1    2.56    0.73 
  11  -3  -1    1.67    0.73 
  11  -3  -1    2.23    1.59 
  12  -3  -1   10.58    1.39 
  12  -3  -1   10.09    1.22 
  13  -3  -1   -1.16    1.01 
  13  -3  -1    0.78    1.33 
  14  -3  -1    2.71    1.33 
  14  -3  -1    1.10    0.90 
  15  -3  -1    1.72    1.64 
  15  -3  -1    0.17    0.89 
  13   4   1    2.84    6.30 
  12   4   1    3.47    4.30 
  11   4   1    5.16    2.27 
  10   4   1    1.72    0.66 
  10   4   1    2.72    1.66 
 -10  -4  -1   -0.60    0.67 
   9   4   1    6.61    0.89 
  -9  -4  -1    5.62    0.72 
   8   4   1    2.99    0.57 
   8   4   1    3.37    1.14 
  -8  -4  -1    4.19    0.55 
   7   4   1    0.29    0.39 
   7   4   1    1.55    0.93 
  -7  -4  -1   -0.26    0.65 
  -7  -4  -1    0.31    0.37 
   6   4   1   -0.26    0.75 
   6   4   1    0.18    0.32 
  -6  -4  -1    0.08    0.31 
  -6  -4  -1   -0.04    0.49 
   5   4   1   19.02    1.60 
  -5  -4  -1   19.00    1.18 
  -5  -4  -1   20.01    1.00 
   4   4   1   15.13    1.61 
   4   4   1   16.35    0.81 
  -4  -4  -1   18.03    0.99 
  -4  -4  -1   17.71    0.87 
   3   4   1    0.20    0.15 
   3   4   1   -1.62    1.08 
  -3  -4  -1    0.19    0.23 
   2   4   1    4.60    1.68 
   2   4   1    4.81    0.27 
  -2  -4  -1    5.14    0.35 
  -2  -4  -1    4.98    0.43 
   1   4   1    9.20    0.41 
  -1  -4  -1    9.26    0.44 
   0   4   1   12.12    0.79 
   0  -4  -1    8.04    1.28 
   0  -4  -1   11.84    0.50 
  -1   4   1   25.78    1.21 
  -2   4   1    2.74    0.36 
   2  -4  -1    1.99    0.55 
   2  -4  -1    2.07    0.29 
  -3   4   1   42.19    1.87 
   3  -4  -1   41.49    1.97 
   3  -4  -1   44.17    1.91 
  -4   4   1    1.40    0.24 
  -4   4   1    1.45    0.50 
   4  -4  -1    0.78    0.31 
   4  -4  -1    1.87    0.35 
  -5   4   1   24.79    1.65 
   5  -4  -1   30.59    1.52 
   5  -4  -1   30.11    1.42 
   5  -4  -1   29.52    1.42 
  -6   4   1    0.41    0.65 
   6  -4  -1    0.00    0.27 
   6  -4  -1   -0.46    0.45 
   6  -4  -1    0.10    0.31 
  -7   4   1   21.30    1.50 
   7  -4  -1   22.58    1.49 
   7  -4  -1   21.33    1.18 
   7  -4  -1   22.64    1.20 
  -8   4   1    7.24    1.07 
   8  -4  -1    5.84    0.74 
   8  -4  -1    6.58    1.01 
   8  -4  -1    6.15    0.66 
  -9   4   1    2.00    1.00 
   9  -4  -1    1.63    0.99 
   9  -4  -1    1.02    0.43 
   9  -4  -1    1.25    0.53 
  10  -4  -1    0.14    0.47 
  10  -4  -1    0.24    0.63 
  10  -4  -1    0.43    0.73 
  10  -4  -1    0.64    1.06 
  11  -4  -1    7.49    1.04 
  11  -4  -1    7.25    1.56 
  11  -4  -1    7.59    0.99 
  12  -4  -1    6.96    1.08 
  13  -4  -1    8.44    1.14 
  13  -4  -1    7.72    1.28 
  14  -4  -1    2.56    1.31 
  14  -4  -1    3.15    0.96 
  15  -4  -1    1.05    1.04 
  15  -4  -1    0.01    1.76 
  12   5   1    1.23    6.41 
  11   5   1    1.27    4.06 
  10   5   1    0.19    3.06 
 -10  -5  -1    0.68    0.71 
   9   5   1    2.36    0.55 
   9   5   1   -0.05    2.24 
  -9  -5  -1    3.46    0.64 
   8   5   1    1.20    2.26 
   8   5   1    0.38    0.44 
  -8  -5  -1    0.35    0.47 
   7   5   1    5.70    1.80 
   7   5   1    4.99    0.56 
  -7  -5  -1    4.50    0.56 
   6   5   1    2.46    0.35 
   6   5   1    1.43    1.52 
  -6  -5  -1    2.95    0.76 
  -6  -5  -1    2.74    0.42 
   5   5   1    3.36    1.72 
  -5  -5  -1    3.50    0.56 
  -5  -5  -1    4.91    0.53 
   4   5   1    0.39    0.18 
   4   5   1    1.73    1.70 
  -4  -5  -1    0.23    0.28 
  -4  -5  -1    0.56    0.38 
   3   5   1    0.36    0.13 
   3   5   1   -0.83    1.79 
  -3  -5  -1    0.74    0.26 
  -3  -5  -1    0.83    0.28 
   2   5   1   14.37    0.63 
  -2  -5  -1   14.05    0.82 
   1   5   1    4.33    0.31 
  -1  -5  -1    6.26    0.75 
   0   5   1    7.67    0.93 
   0  -5  -1    9.63    1.59 
  -1   5   1    0.25    0.21 
  -1   5   1    0.03    0.39 
   1  -5  -1    0.32    0.29 
   1  -5  -1   -0.85    0.52 
  -2   5   1   -0.06    0.25 
  -2   5   1    0.12    0.29 
   2  -5  -1    0.50    0.52 
   2  -5  -1    0.11    0.31 
  -3   5   1   41.32    1.94 
   3  -5  -1   41.24    1.88 
   3  -5  -1   43.39    2.08 
  -4   5   1   22.59    1.26 
  -4   5   1   23.33    1.10 
   4  -5  -1   23.13    1.27 
   4  -5  -1   22.69    1.15 
  -5   5   1   29.80    1.71 
   5  -5  -1   33.82    1.62 
   5  -5  -1   31.29    1.56 
  -6   5   1    0.07    0.74 
   6  -5  -1    0.01    0.35 
   6  -5  -1    0.66    0.43 
   6  -5  -1    0.59    0.44 
  -7   5   1   18.71    1.51 
   7  -5  -1   19.47    1.29 
   7  -5  -1   19.43    1.19 
   7  -5  -1   18.87    1.08 
  -8   5   1    3.36    1.00 
   8  -5  -1    4.06    0.82 
   8  -5  -1    3.74    0.54 
   8  -5  -1    3.21    0.63 
  -9   5   1    1.20    1.03 
   9  -5  -1    0.05    0.54 
   9  -5  -1    0.53    0.43 
   9  -5  -1   -0.16    0.82 
 -10   5   1   12.69    1.49 
  10  -5  -1    8.54    1.30 
  10  -5  -1    9.79    1.07 
  10  -5  -1    6.18    0.89 
  11  -5  -1    4.53    1.03 
  11  -5  -1    4.93    0.96 
  11  -5  -1    5.55    1.49 
  12  -5  -1    7.69    1.16 
  12  -5  -1    7.15    1.11 
  13  -5  -1    6.54    1.33 
  13  -5  -1    7.36    1.13 
  14  -5  -1    1.65    1.49 
  14  -5  -1    2.09    0.97 
  15  -5  -1    2.18    1.80 
  15  -5  -1    0.06    1.00 
  11   6   1    1.12    8.39 
  10   6   1    2.37    4.86 
   9   6   1    3.63    4.11 
   8   6   1    2.38    3.25 
   7   6   1    8.66    0.61 
   7   6   1    5.34    3.02 
  -7  -6  -1    8.03    0.79 
   6   6   1    3.51    2.80 
  -6  -6  -1    6.25    0.68 
   5   6   1    6.95    3.01 
  -5  -6  -1    9.35    0.69 
  -5  -6  -1    7.25    0.91 
   4   6   1    0.61    0.20 
   4   6   1    0.51    2.80 
  -4  -6  -1    0.29    0.36 
  -4  -6  -1    0.54    0.34 
   3   6   1    3.32    0.22 
   3   6   1    0.65    2.29 
  -3  -6  -1    4.39    0.48 
  -3  -6  -1    4.00    0.51 
   2   6   1    0.65    1.67 
   2   6   1    0.34    0.13 
  -2  -6  -1    0.10    0.29 
  -2  -6  -1    0.61    0.25 
   1   6   1   13.96    1.03 
  -1  -6  -1   15.83    1.09 
  -1  -6  -1   14.28    0.69 
   0   6   1   88.92    3.98 
   0  -6  -1   87.87    3.62 
   0  -6  -1   83.89    4.55 
   1  -6  -1   11.07    1.55 
  -2   6   1   12.18    0.81 
  -2   6   1   10.67    0.70 
   2  -6  -1   10.98    1.17 
  -3   6   1    0.09    0.34 
  -3   6   1    0.05    0.35 
  -3   6   1   -0.20    0.25 
   3  -6  -1   -0.87    0.51 
   3  -6  -1   -0.38    0.31 
  -4   6   1    0.55    0.35 
  -4   6   1    0.27    0.25 
   4  -6  -1    0.14    0.50 
   4  -6  -1   -0.18    0.35 
  -5   6   1    0.90    0.55 
  -5   6   1    0.26    0.25 
   5  -6  -1    0.49    0.46 
   5  -6  -1    0.42    0.47 
  -6   6   1    2.07    0.68 
   6  -6  -1    2.67    0.52 
   6  -6  -1    1.78    0.53 
   6  -6  -1    2.97    0.49 
  -7   6   1    3.01    0.95 
   7  -6  -1    3.24    0.62 
   7  -6  -1    3.52    0.63 
   7  -6  -1    2.26    0.51 
  -8   6   1   36.33    2.29 
   8  -6  -1   38.32    1.97 
   8  -6  -1   35.01    1.82 
   8  -6  -1   34.28    1.96 
  -9   6   1    0.59    1.15 
   9  -6  -1    0.61    0.67 
   9  -6  -1    0.34    0.64 
   9  -6  -1   -0.58    0.47 
 -10   6   1    2.77    1.24 
  10  -6  -1    1.39    0.87 
  10  -6  -1    2.31    0.81 
 -11   6   1   -0.22    1.27 
  11  -6  -1   -0.66    1.02 
  11  -6  -1   -0.17    0.86 
  12  -6  -1    0.89    2.48 
  12  -6  -1   -0.50    0.93 
  12  -6  -1    0.20    1.03 
  13  -6  -1    0.94    1.30 
  13  -6  -1   -0.24    0.94 
  14  -6  -1   -1.12    1.56 
  14  -6  -1    2.98    1.17 
  15  -6  -1    0.18    1.09 
  15  -6  -1    3.01    1.94 
  11   7   1   10.81    9.42 
  10   7   1    6.02    8.19 
   9   7   1    8.08    6.02 
   8   7   1    0.03    4.65 
   7   7   1    2.05    4.20 
   6   7   1   -2.11    3.93 
   5   7   1    1.30    3.39 
   4   7   1    0.20    2.96 
  -4  -7  -1    1.50    0.41 
  -4  -7  -1    0.34    0.48 
   3   7   1   -2.83    2.35 
  -3  -7  -1    0.33    0.34 
  -3  -7  -1    0.64    0.36 
   2   7   1    0.71    1.41 
   2   7   1    3.74    0.76 
   1   7   1    0.00    0.67 
  -1  -7  -1    1.37    0.22 
  -1  -7  -1    1.37    0.49 
   0   7   1    0.61    1.08 
   0   7   1    0.54    0.46 
   0  -7  -1   -0.57    0.98 
  -1   7   1    0.75    0.35 
  -1   7   1    1.60    0.51 
   1  -7  -1    0.66    1.61 
  -2   7   1    5.11    0.57 
   2  -7  -1    4.48    0.72 
  -3   7   1    2.74    0.42 
  -3   7   1    3.37    0.55 
   3  -7  -1    1.95    0.82 
  -4   7   1   18.38    1.07 
  -4   7   1   17.75    0.91 
   4  -7  -1   17.06    1.48 
   4  -7  -1   13.77    0.96 
  -5   7   1   13.71    0.83 
  -5   7   1   12.75    1.02 
   5  -7  -1   14.53    0.91 
   5  -7  -1   14.39    1.29 
  -6   7   1    6.21    0.93 
   6  -7  -1    6.66    0.72 
   6  -7  -1    6.36    0.90 
   6  -7  -1    6.60    0.77 
  -7   7   1    2.08    0.85 
   7  -7  -1    2.20    0.51 
   7  -7  -1    2.34    0.56 
   7  -7  -1    1.94    0.76 
  -8   7   1    0.02    1.02 
   8  -7  -1    1.63    0.63 
   8  -7  -1    1.00    0.75 
   8  -7  -1    1.46    0.48 
  -9   7   1    4.29    1.32 
   9  -7  -1    3.98    0.73 
   9  -7  -1    6.25    1.02 
   9  -7  -1    6.69    0.98 
 -10   7   1    1.23    1.27 
  10  -7  -1    0.60    0.88 
  10  -7  -1    0.86    0.90 
 -11   7   1    1.24    1.37 
  11  -7  -1    1.85    1.04 
  11  -7  -1    0.33    1.83 
 -12   7   1    1.77    1.51 
  12  -7  -1   -0.94    2.17 
  12  -7  -1   -0.21    1.26 
  13  -7  -1    0.11    1.39 
  13  -7  -1    0.40    1.06 
  14  -7  -1    2.60    1.74 
  15  -7  -1    1.51    2.10 
  15  -7  -1    1.18    1.20 
  16  -7  -1    1.66    1.25 
  10   8   1    6.84    7.96 
   9   8   1    1.14    7.14 
   8   8   1   10.27    6.02 
   7   8   1   -0.55    4.45 
   6   8   1    1.80    3.93 
   5   8   1   -2.35    4.73 
   4   8   1    1.97    0.31 
   4   8   1    0.57    2.81 
   3   8   1    0.21    0.58 
   3   8   1   -1.77    1.82 
  -3  -8  -1   -0.07    0.39 
  -3  -8  -1   -0.18    0.38 
   2   8   1   -0.39    0.97 
   2   8   1    2.14    1.00 
  -2  -8  -1    2.12    0.49 
  -2  -8  -1    2.31    0.39 
   1   8   1   -0.03    0.74 
   1   8   1    2.18    0.96 
  -1  -8  -1    0.68    0.52 
  -1  -8  -1    1.17    0.24 
   0   8   1    0.68    0.56 
   0   8   1    0.33    0.73 
   0  -8  -1    0.88    0.94 
   0  -8  -1    0.22    0.18 
  -1   8   1    4.97    0.71 
   1  -8  -1    5.38    2.10 
   1  -8  -1    6.05    0.34 
  -2   8   1    3.82    0.59 
   2  -8  -1    6.45    0.78 
   2  -8  -1    1.65    1.50 
   3  -8  -1    4.85    1.04 
  -4   8   1    2.23    0.57 
  -4   8   1    0.78    0.35 
   4  -8  -1    0.85    1.03 
   4  -8  -1   -0.36    0.53 
  -5   8   1   17.52    1.16 
  -5   8   1   14.90    0.95 
   5  -8  -1   16.66    0.99 
   5  -8  -1   13.05    1.71 
  -6   8   1    7.65    1.14 
   6  -8  -1    9.97    1.24 
   6  -8  -1    7.12    0.72 
  -7   8   1    3.27    0.94 
   7  -8  -1    1.52    0.89 
   7  -8  -1    2.43    0.58 
   7  -8  -1    1.13    0.68 
  -8   8   1    1.92    1.08 
   8  -8  -1    1.32    0.58 
   8  -8  -1    1.24    0.59 
   8  -8  -1    1.38    0.94 
  -9   8   1   -0.67    1.22 
   9  -8  -1   -0.06    0.89 
   9  -8  -1   -0.39    0.69 
 -10   8   1    1.13    1.41 
  10  -8  -1    1.83    0.87 
  10  -8  -1    0.93    1.07 
 -11   8   1    5.77    1.62 
  11  -8  -1    3.83    1.16 
  11  -8  -1    3.91    1.28 
 -12   8   1    3.79    1.65 
  12  -8  -1   -0.90    1.40 
  13  -8  -1    0.76    1.70 
  14  -8  -1    2.97    1.96 
  14  -8  -1    0.86    1.71 
  15  -8  -1   -0.25    2.31 
  15  -8  -1   -0.22    1.33 
   9   9   1   -3.32    6.15 
   8   9   1   -1.64    6.00 
   7   9   1   -7.59    4.84 
   6   9   1    2.69    3.99 
   5   9   1   -2.24    2.55 
  -4  -9  -1    7.46    0.87 
   3   9   1    0.63    1.24 
   3   9   1    0.29    1.41 
  -3  -9  -1    1.47    0.49 
   2   9   1    6.93    1.29 
  -2  -9  -1    9.83    0.75 
   1   9   1   -0.31    0.84 
   1   9   1    1.22    0.90 
  -1  -9  -1    1.99    0.33 
  -1  -9  -1    1.65    0.58 
   0   9   1    1.49    0.72 
   0   9   1   -0.42    0.60 
   0  -9  -1    2.57    0.91 
   0  -9  -1    1.49    0.26 
  -1   9   1    0.29    0.43 
  -1   9   1    0.64    0.62 
   1  -9  -1    0.35    1.67 
  -2   9   1   15.05    1.13 
  -2   9   1   18.04    1.14 
   2  -9  -1   17.50    0.86 
  -3   9   1    0.52    0.41 
  -3   9   1    0.47    0.70 
   3  -9  -1    1.81    1.22 
   3  -9  -1   -1.13    0.86 
  -4   9   1   -0.65    0.50 
  -4   9   1   -0.63    0.51 
  -4   9   1    0.48    0.35 
   4  -9  -1   -2.39    1.12 
   4  -9  -1    0.55    0.77 
  -5   9   1   12.27    1.11 
  -5   9   1    8.73    0.79 
   5  -9  -1    9.11    1.50 
  -6   9   1   -0.09    0.63 
   6  -9  -1   -0.31    0.70 
   6  -9  -1   -1.04    1.11 
  -7   9   1    9.71    1.44 
   7  -9  -1    8.24    0.90 
   7  -9  -1   10.58    1.51 
   7  -9  -1    9.49    1.06 
  -8   9   1    3.26    1.12 
   8  -9  -1    3.76    1.26 
   8  -9  -1    2.55    0.80 
  -9   9   1    2.08    1.40 
   9  -9  -1    0.70    1.16 
   9  -9  -1    0.18    0.90 
 -10   9   1    2.26    1.42 
  10  -9  -1    0.96    0.79 
 -11   9   1   -0.98    1.56 
  11  -9  -1    0.49    1.42 
  11  -9  -1    0.82    0.98 
 -12   9   1    2.14    1.78 
  12  -9  -1   -4.54    1.62 
 -13   9   1   -0.59    1.67 
  13  -9  -1    1.43    1.91 
  14  -9  -1   -0.98    2.24 
  15  -9  -1   -3.12    2.38 
  15  -9  -1    0.49    1.54 
   8  10   1    3.93    4.53 
   7  10   1   -4.56    3.56 
   6  10   1    1.42    3.10 
   5  10   1    0.88    2.38 
  -3 -10  -1    3.34    0.61 
   2  10   1   10.19    1.36 
  -2 -10  -1   12.29    0.89 
   1  10   1    6.00    1.06 
  -1 -10  -1    6.05    0.62 
   0 -10  -1    2.67    0.87 
  -1  10   1   -0.15    0.54 
  -1  10   1    0.52    0.61 
   1 -10  -1    0.28    0.22 
   1 -10  -1    2.28    1.41 
  -2  10   1    0.10    0.74 
  -2  10   1    0.28    0.55 
   2 -10  -1    3.76    2.63 
   2 -10  -1    0.98    0.24 
  -3  10   1    0.94    0.50 
  -3  10   1    0.98    0.67 
   3 -10  -1   -0.12    0.74 
   3 -10  -1    2.02    2.21 
  -4  10   1   18.92    1.32 
  -4  10   1   19.52    1.13 
  -5  10   1    1.47    0.72 
  -5  10   1    0.98    0.49 
   5 -10  -1    0.24    0.80 
   5 -10  -1   -1.41    1.45 
  -6  10   1   -0.45    0.44 
  -6  10   1    0.06    0.69 
   6 -10  -1    0.89    0.74 
   6 -10  -1    0.38    1.41 
  -7  10   1    3.20    1.03 
   7 -10  -1    1.25    0.72 
   7 -10  -1    1.27    1.45 
  -8  10   1    6.62    1.33 
   8 -10  -1    5.45    1.63 
  -9  10   1    0.03    1.23 
   9 -10  -1   -0.01    0.88 
 -10  10   1    9.23    1.71 
 -11  10   1    2.80    1.74 
  11 -10  -1    1.28    1.32 
 -12  10   1   -0.48    1.81 
  12 -10  -1    0.09    1.83 
 -13  10   1    3.42    1.99 
  13 -10  -1    6.41    2.24 
 -14  10   1   -0.24    2.26 
  14 -10  -1   -1.26    2.39 
  15 -10  -1    3.58    2.79 
   7  11   1    2.84    2.84 
   6  11   1   -1.35    2.46 
   5  11   1    0.79    1.94 
   4  11   1   -2.03    2.22 
   2  11   1    3.05    1.05 
  -2 -11  -1    2.72    0.60 
   1  11   1   10.41    1.20 
  -1 -11  -1   12.75    0.87 
   0  11   1    2.16    0.78 
   0  11   1    0.34    0.92 
   0 -11  -1    2.88    0.38 
  -1  11   1    2.82    0.71 
   1 -11  -1    3.06    0.41 
  -2  11   1    0.55    0.90 
  -2  11   1    1.10    0.57 
   2 -11  -1    0.33    2.21 
  -3  11   1    0.07    0.51 
  -3  11   1   -0.16    0.80 
   3 -11  -1    0.06    0.38 
   3 -11  -1    0.00    3.13 
  -4  11   1    0.26    0.89 
  -4  11   1    1.22    0.51 
   4 -11  -1    2.88    2.25 
   4 -11  -1    1.16    1.20 
  -5  11   1    2.59    0.60 
  -5  11   1    4.14    0.90 
   5 -11  -1    0.66    1.09 
   5 -11  -1    1.34    1.73 
  -6  11   1    1.85    0.87 
   6 -11  -1   -0.61    0.78 
   6 -11  -1    0.54    1.81 
  -7  11   1   14.70    1.66 
   7 -11  -1    9.48    2.17 
  -8  11   1    0.05    1.03 
   8 -11  -1   -1.75    1.82 
   8 -11  -1   -0.62    0.91 
  -9  11   1    2.68    1.37 
   9 -11  -1    1.39    0.99 
 -10  11   1   -0.09    1.63 
  10 -11  -1    1.28    1.14 
 -11  11   1    0.19    1.72 
 -12  11   1    0.80    2.04 
  12 -11  -1    1.16    2.35 
 -13  11   1    0.30    2.08 
  13 -11  -1   -1.93    2.52 
 -14  11   1    0.39    2.22 
  14 -11  -1    0.97    2.94 
  15 -11  -1    6.50    3.51 
   6  12   1   -0.73    2.16 
   5  12   1    1.61    2.79 
   4  12   1   -1.12    1.94 
   3  12   1   -1.01    1.34 
   2  12   1    1.55    1.02 
   2  12   1    0.86    1.21 
  -2 -12  -1    0.38    0.65 
   1  12   1    2.96    0.98 
  -1 -12  -1    4.59    0.64 
   0  12   1    1.34    1.08 
   0  12   1    2.07    0.80 
  -1  12   1    0.90    1.27 
  -1  12   1    0.55    0.73 
   1 -12  -1    0.81    0.35 
  -2  12   1    0.80    0.63 
  -2  12   1   -0.40    0.95 
   2 -12  -1    0.55    0.27 
  -3  12   1    0.66    0.98 
  -3  12   1    0.27    0.61 
   3 -12  -1    1.57    0.36 
  -4  12   1    4.57    1.17 
  -4  12   1    3.10    0.62 
   4 -12  -1    2.28    0.79 
  -5  12   1    2.38    0.99 
   5 -12  -1    1.72    2.64 
   5 -12  -1   -0.12    1.57 
  -6  12   1    0.20    0.86 
   6 -12  -1    0.68    1.18 
   6 -12  -1   -0.78    2.15 
  -7  12   1    2.73    1.08 
   7 -12  -1    0.62    2.26 
   7 -12  -1   -1.85    1.12 
  -8  12   1    1.41    1.26 
   8 -12  -1   -0.74    1.36 
   8 -12  -1    0.22    2.35 
  -9  12   1    0.77    1.37 
 -10  12   1    2.47    1.62 
  10 -12  -1   -0.09    2.49 
 -11  12   1    0.70    1.85 
  11 -12  -1    8.15    3.02 
 -12  12   1    1.54    2.01 
  12 -12  -1    1.55    2.80 
 -13  12   1    3.40    2.46 
  13 -12  -1   -1.68    3.05 
  14 -12  -1   -2.43    3.40 
   5  13   1    0.81    1.76 
   4  13   1   -0.68    1.62 
   3  13   1    0.19    1.55 
   2  13   1    0.64    1.40 
  -2 -13  -1    0.77    0.81 
   1  13   1    0.98    1.37 
   1  13   1    0.15    1.12 
   0  13   1    4.86    0.93 
  -1  13   1    1.32    0.81 
   1 -13  -1    0.83    0.42 
  -2  13   1   -0.45    1.58 
  -2  13   1    0.80    0.78 
   2 -13  -1    0.89    0.34 
  -3  13   1    1.71    1.75 
  -3  13   1    2.57    0.76 
   3 -13  -1    2.96    0.40 
  -4  13   1    7.65    1.44 
   4 -13  -1    5.73    0.75 
  -5  13   1    0.99    0.99 
   5 -13  -1    1.19    1.18 
  -6  13   1    6.62    1.32 
   6 -13  -1    2.89    2.19 
  -7  13   1    2.37    1.21 
   7 -13  -1    1.04    2.68 
  -8  13   1    0.78    1.29 
  -9  13   1    0.76    1.42 
   9 -13  -1    4.09    3.22 
 -10  13   1    1.16    1.71 
  10 -13  -1    0.36    2.98 
 -11  13   1    0.14    2.08 
  11 -13  -1    2.76    3.12 
 -12  13   1    2.36    2.34 
  12 -13  -1    2.93    3.42 
  13 -13  -1   -0.37    3.68 
  14 -13  -1   -1.58    3.96 
   4  14   1   -3.13    1.66 
   3  14   1   -1.44    1.73 
   2  14   1   -0.88    1.75 
   1  14   1   -2.07    1.50 
  -1 -14  -1   -1.28    0.75 
   0  14   1    0.26    1.35 
   0 -14  -1   -0.50    0.60 
  -1  14   1    0.20    0.84 
  -1  14   1   -0.04    1.30 
   1 -14  -1    0.51    0.47 
  -2  14   1    0.02    1.36 
   2 -14  -1    0.07    0.43 
   3 -14  -1    0.09    0.35 
   4 -14  -1    2.05    0.46 
   5 -14  -1    2.28    0.85 
  -6  14   1   -0.01    1.22 
   6 -14  -1    0.47    1.77 
  -7  14   1    4.93    1.57 
  -8  14   1    0.84    1.76 
   8 -14  -1    4.26    3.07 
  -9  14   1    1.58    1.75 
   9 -14  -1   -6.01    3.22 
 -10  14   1    2.16    1.82 
  10 -14  -1    3.20    5.74 
 -11  14   1    2.42    3.02 
  11 -14  -1   -0.56    3.92 
  12 -14  -1   -0.63    3.79 
  13 -14  -1   10.42    4.12 
   2  15   1   -0.18    1.79 
   1  15   1    0.56    1.90 
   0  15   1   -0.85    1.68 
   0 -15  -1    0.35    0.70 
  -1  15   1    1.67    1.67 
   1 -15  -1    0.09    0.60 
  -2  15   1   -0.25    1.46 
   2 -15  -1    0.40    0.51 
  -3  15   1    0.84    1.52 
   3 -15  -1    0.77    0.47 
  -4  15   1    0.21    1.52 
  -5  15   1    0.23    1.33 
  -6  15   1    0.91    1.39 
   7 -15  -1    1.82    1.88 
   8 -15  -1    3.96    3.06 
   9 -15  -1    1.98    3.55 
 -10  15   1    2.34    2.73 
  10 -15  -1    6.52    4.24 
 -11  15   1    1.45    2.16 
  11 -15  -1    1.52    4.37 
 -12  15   1    2.05    2.58 
  12 -15  -1   15.24    4.70 
   1  16   1   -0.43    1.99 
   0  16   1    1.70    1.85 
  -1  16   1    0.79    1.71 
   1 -16  -1    1.13    0.73 
  -2  16   1    2.85    2.00 
  -3  16   1    1.20    1.72 
   3 -16  -1    0.66    0.65 
  -4  16   1   -0.66    2.00 
  -5  16   1   -0.41    1.34 
   5 -16  -1    0.56    0.61 
  -6  16   1    1.99    1.54 
   6 -16  -1    0.73    0.72 
  -7  16   1    1.87    1.81 
   7 -16  -1    1.61    1.24 
  -8  16   1    1.54    1.86 
   8 -16  -1    0.78    2.14 
  -9  16   1   -0.97    2.08 
   9 -16  -1    2.97    3.34 
 -10  16   1   -0.03    2.19 
  10 -16  -1    2.64    4.19 
 -11  16   1   -0.28    2.31 
  11 -16  -1    6.98    4.60 
  -1  17   1    0.25    1.96 
  -2  17   1    2.00    1.97 
  -3  17   1    0.03    2.15 
  -4  17   1    1.62    1.97 
   4 -17  -1    0.62    0.60 
  -5  17   1    0.80    1.61 
   5 -17  -1   -0.03    0.59 
  -6  17   1    2.50    1.86 
   6 -17  -1    0.99    0.66 
  -7  17   1    0.12    1.92 
   7 -17  -1   -0.22    0.85 
  -8  17   1   -0.85    2.15 
   8 -17  -1    1.19    1.43 
  -9  17   1    1.81    2.42 
   9 -17  -1   -0.11    2.50 
  10 -17  -1   -5.68    3.40 
  10 -17   2    3.98    4.63 
   9 -17   2    2.76    4.26 
  -9  17  -2   -0.97    2.04 
   8 -17   2   -3.74    3.37 
  -8  17  -2    0.95    1.95 
   7 -17   2   -0.18    2.24 
  -7  17  -2   -0.23    1.64 
   6 -17   2    1.09    1.04 
  -6  17  -2    3.80    1.66 
   5 -17   2    1.01    0.60 
  -5  17  -2    0.68    1.97 
  -4  17  -2   -0.89    1.96 
  -3  17  -2    0.38    1.75 
  -2  17  -2    1.82    1.99 
  -1  17  -2    1.13    1.78 
  11 -16   2   -2.54    4.46 
  10 -16   2   -6.06    4.53 
   9 -16   2   -1.73    4.05 
   8 -16   2   -0.08    3.64 
   7 -16   2   -1.89    3.08 
  -7  16  -2   -2.16    1.45 
   6 -16   2   -0.65    1.99 
  -6  16  -2    4.03    1.52 
  -5  16  -2   -0.39    1.71 
  -4  16  -2    4.11    1.79 
   3 -16   2   -0.11    0.50 
  -3  16  -2   -1.55    1.81 
   2 -16   2    0.07    0.52 
  -2  16  -2    1.02    1.58 
  -1  16  -2    0.49    1.74 
   0  16  -2    0.89    1.85 
   1  16  -2    2.75    1.78 
  12 -15   2    1.14    3.83 
  11 -15   2   -1.96    3.74 
 -11  15  -2   -1.69    2.79 
  10 -15   2   -1.45    3.53 
 -10  15  -2   -3.11    2.60 
   9 -15   2    1.02    3.84 
  -9  15  -2   -0.27    2.44 
   8 -15   2    3.17    3.52 
   7 -15   2    2.68    3.42 
  -7  15  -2    0.90    1.28 
  -6  15  -2    0.03    1.34 
   4 -15   2    0.02    0.66 
  -4  15  -2    2.42    2.10 
   3 -15   2    0.95    0.35 
  -3  15  -2   -1.26    1.42 
   2 -15   2   -0.01    0.42 
  -2  15  -2    0.34    1.29 
   1 -15   2    2.61    0.53 
  -1  15  -2    1.43    1.54 
   0  15  -2    1.53    1.53 
   1  15  -2   -0.77    1.60 
   2  15  -2   -0.68    1.61 
  13 -14   2    4.91    3.30 
  12 -14   2    8.00    3.23 
 -12  14  -2    1.51    3.06 
  11 -14   2    9.43    3.13 
 -11  14  -2    6.54    2.03 
  10 -14   2    1.21    3.20 
 -10  14  -2   -0.13    1.61 
   9 -14   2    0.42    2.82 
  -9  14  -2    2.03    1.52 
   8 -14   2   -2.98    2.84 
  -8  14  -2    1.81    1.31 
  -7  14  -2    0.51    1.07 
  -6  14  -2    0.11    1.05 
   5 -14   2    4.38    2.13 
  -5  14  -2    3.47    1.38 
   4 -14   2    0.74    1.09 
  -4  14  -2   -1.67    1.49 
   3 -14   2    5.06    1.08 
   3 -14   2    8.25    0.74 
   2 -14   2   -1.24    0.88 
   2 -14   2   -0.60    0.34 
   1 -14   2    0.77    0.43 
  -1  14  -2    1.58    1.40 
   0  14  -2    0.35    1.40 
   1  14  -2    1.24    1.37 
   2  14  -2    0.43    1.62 
   3  14  -2   -0.95    1.76 
   4  14  -2    0.07    2.78 
  13 -13   2    5.01    2.72 
  12 -13   2    4.14    2.51 
 -12  13  -2   -0.92    1.89 
  11 -13   2   -1.02    2.27 
 -11  13  -2   -2.37    1.85 
  10 -13   2    0.93    1.18 
  10 -13   2    2.88    2.26 
 -10  13  -2    1.32    1.59 
   9 -13   2    1.51    1.73 
   9 -13   2   -0.40    2.16 
  -9  13  -2    1.40    1.33 
   8 -13   2    3.83    3.07 
  -8  13  -2    0.47    1.22 
   7 -13   2    2.37    4.08 
  -7  13  -2    3.46    1.12 
   6 -13   2   -4.24    2.35 
   6 -13   2    0.14    3.88 
  -6  13  -2   -0.05    0.87 
   5 -13   2    1.26    2.22 
  -5  13  -2    0.37    1.09 
   4 -13   2    1.67    1.76 
   4 -13   2    4.63    0.94 
  -4  13  -2    2.15    1.04 
   3 -13   2    2.60    0.85 
   3 -13   2    2.23    0.64 
  -3  13  -2    1.81    1.11 
   2 -13   2    3.69    0.47 
   2 -13   2    2.41    0.79 
   1 -13   2    0.12    0.32 
   1 -13   2    1.25    0.75 
   0 -13   2    1.25    0.73 
   0 -13   2    1.69    0.40 
   1  13  -2    0.63    1.29 
   2  13  -2    0.23    1.70 
   3  13  -2   -1.24    2.18 
   4  13  -2    0.46    2.02 
   5  13  -2   -1.94    2.32 
  14 -12   2    7.32    2.54 
  13 -12   2   -1.65    2.29 
  12 -12   2    4.43    2.20 
 -12  12  -2   -1.17    1.83 
  11 -12   2    1.85    1.92 
 -11  12  -2    2.74    1.74 
  10 -12   2    9.81    1.95 
 -10  12  -2    8.87    1.69 
   9 -12   2   -1.33    1.29 
  -9  12  -2    0.97    1.27 
   8 -12   2    4.28    1.76 
   8 -12   2   -0.78    1.24 
  -8  12  -2    0.88    1.13 
   7 -12   2    1.46    1.76 
   7 -12   2   -0.65    2.36 
  -7  12  -2    1.75    0.93 
   6 -12   2    2.76    1.92 
   6 -12   2   -1.55    3.11 
   5 -12   2   -0.95    2.03 
   5 -12   2    1.27    0.73 
   5 -12   2    4.53    2.89 
  -5  12  -2    1.02    0.77 
   4 -12   2    2.25    1.70 
   4 -12   2   -0.46    0.68 
   4 -12   2   -1.06    1.78 
  -4  12  -2    0.50    0.89 
   3 -12   2    2.00    0.69 
   3 -12   2    2.22    1.05 
   3 -12   2    1.40    1.03 
  -3  12  -2    0.38    0.91 
   2 -12   2    2.44    0.72 
   1 -12   2    0.08    0.25 
  -1  12  -2   -1.64    1.01 
   0 -12   2    0.43    0.32 
   0  12  -2    0.25    1.08 
   2  12  -2   -1.93    1.38 
   3  12  -2   -0.83    1.91 
   4  12  -2    1.93    2.46 
   5  12  -2    0.42    3.10 
   6  12  -2   -2.38    3.73 
  14 -11   2    2.19    2.26 
  13 -11   2   -2.84    1.84 
 -13  11  -2   -1.69    1.59 
  12 -11   2    3.43    1.79 
 -12  11  -2   -0.70    1.64 
  11 -11   2    0.37    1.50 
  11 -11   2    0.52    1.03 
 -11  11  -2    0.55    1.55 
  10 -11   2   -0.33    0.85 
 -10  11  -2   -1.56    1.41 
   9 -11   2   -0.19    0.68 
   9 -11   2    0.68    1.52 
  -9  11  -2   -0.02    1.20 
   8 -11   2   -0.61    0.77 
   8 -11   2    0.34    1.26 
  -8  11  -2    0.61    1.03 
   7 -11   2   28.57    2.39 
  -7  11  -2   25.48    1.84 
   6 -11   2    3.87    1.53 
   6 -11   2    4.33    0.71 
   6 -11   2    1.68    1.94 
  -6  11  -2    7.36    1.09 
   5 -11   2    0.27    0.64 
   5 -11   2    0.05    1.50 
   5 -11   2    0.62    2.71 
  -5  11  -2    2.23    0.76 
  -5  11  -2    2.50    0.78 
   4 -11   2    3.13    1.73 
   4 -11   2    3.82    0.67 
   4 -11   2    3.36    2.11 
  -4  11  -2    2.63    0.81 
   3 -11   2    1.81    1.02 
   3 -11   2    1.14    1.49 
   3 -11   2    2.24    0.62 
  -3  11  -2    1.15    0.76 
   2 -11   2    0.94    0.67 
   2 -11   2    2.24    0.59 
   2 -11   2    2.23    0.64 
  -2  11  -2   -0.50    0.62 
   1 -11   2    2.19    0.67 
  -1  11  -2    0.53    0.75 
   1  11  -2    0.80    1.22 
   2  11  -2   -0.55    2.03 
   4  11  -2    2.22    3.59 
   5  11  -2   -3.01    4.39 
   6  11  -2   -0.17    5.17 
   7  11  -2    3.48    6.00 
  15 -10   2   -1.13    2.02 
  14 -10   2   -1.77    1.19 
  14 -10   2    4.94    2.13 
  13 -10   2    4.65    1.73 
 -13  10  -2    1.22    1.54 
  12 -10   2    1.55    1.98 
  12 -10   2    1.92    1.52 
 -12  10  -2   -1.06    1.46 
  11 -10   2    0.75    0.96 
 -11  10  -2    0.45    1.44 
  10 -10   2    0.30    0.81 
 -10  10  -2    1.53    1.41 
   9 -10   2    2.70    0.88 
  -9  10  -2    3.52    1.23 
   8 -10   2   -0.66    0.94 
   8 -10   2   -0.69    0.72 
  -8  10  -2    0.11    0.98 
   7 -10   2   -0.04    0.61 
   7 -10   2    0.09    0.87 
   7 -10   2    0.37    0.62 
  -7  10  -2    0.53    0.84 
   6 -10   2   46.41    2.29 
   6 -10   2   50.29    2.71 
  -6  10  -2   44.57    2.37 
   5 -10   2    5.29    1.23 
   5 -10   2    7.40    0.90 
   5 -10   2    5.25    1.96 
  -5  10  -2    7.84    0.94 
   4 -10   2    4.20    0.63 
   4 -10   2    4.17    1.34 
   4 -10   2    2.96    2.41 
   3 -10   2    5.07    1.47 
  -3  10  -2    5.64    0.81 
   2 -10   2   -0.94    0.97 
  -2  10  -2    1.03    0.55 
   1 -10   2    4.83    0.72 
  -1  10  -2    3.10    0.43 
   0 -10   2   11.94    0.95 
   0 -10   2   12.85    0.63 
   0  10  -2   12.42    0.82 
   1  10  -2   -0.11    1.21 
   2  10  -2    0.93    2.13 
   3  10  -2   -1.03    2.93 
   6  10  -2   -4.12    6.02 
   7  10  -2   -0.30    6.63 
   8  10  -2    3.86    7.43 
  15  -9   2    1.26    2.08 
  14  -9   2    1.79    1.06 
  14  -9   2    2.09    1.78 
  13  -9   2    2.12    1.44 
  12  -9   2    0.39    1.25 
  12  -9   2    1.98    0.90 
 -12   9  -2    3.06    1.41 
  11  -9   2    1.59    1.09 
 -11   9  -2    6.57    1.49 
 -10   9  -2    5.82    1.42 
   9  -9   2    0.30    0.65 
   9  -9   2    0.69    0.79 
  -9   9  -2    0.93    1.16 
   8  -9   2   11.17    1.19 
   8  -9   2    7.35    0.83 
  -8   9  -2    7.39    1.20 
   7  -9   2    8.74    0.90 
   7  -9   2    9.95    1.12 
  -7   9  -2    8.86    1.30 
   6  -9   2    4.52    0.62 
   6  -9   2    5.21    0.90 
  -6   9  -2    5.00    0.83 
   5  -9   2    4.12    0.58 
   5  -9   2    4.03    0.89 
  -5   9  -2    4.82    0.77 
   4  -9   2   -2.27    1.73 
   4  -9   2    0.39    0.78 
   4  -9   2    1.08    0.44 
  -4   9  -2    1.03    0.55 
   3  -9   2    2.44    0.49 
   3  -9   2    2.51    1.61 
   3  -9   2    0.15    0.95 
  -3   9  -2    1.87    0.51 
   2  -9   2    2.62    1.13 
  -2   9  -2    1.75    0.58 
   1  -9   2    0.62    0.45 
   1  -9   2    0.72    0.40 
  -1   9  -2    0.33    0.59 
  -1   9  -2    0.60    0.31 
  -1  -9   2    1.36    0.43 
   1   9  -2   -0.47    1.72 
   2   9  -2   -3.50    2.68 
   3   9  -2    0.19    3.70 
   6   9  -2    7.17    8.34 
   7   9  -2   -0.35    6.43 
   8   9  -2    2.86    6.74 
   9   9  -2    8.13    8.23 
  15  -8   2   -0.75    1.79 
  14  -8   2    0.81    0.98 
  14  -8   2    3.67    1.66 
  13  -8   2    0.88    1.00 
  13  -8   2    1.08    1.33 
  12  -8   2    3.99    1.20 
  12  -8   2    6.55    1.16 
  11  -8   2    1.00    0.87 
  11  -8   2    2.34    1.01 
 -11   8  -2    1.82    1.20 
  10  -8   2    3.64    0.75 
 -10   8  -2    3.72    1.22 
   9  -8   2   21.00    1.51 
  -9   8  -2   18.96    1.82 
   8  -8   2   -0.10    0.56 
   8  -8   2    0.63    0.58 
   8  -8   2    0.17    0.43 
  -8   8  -2    0.44    1.03 
   7  -8   2    1.49    0.46 
   7  -8   2    1.25    0.59 
   7  -8   2    0.99    0.54 
  -7   8  -2    0.94    0.82 
   6  -8   2    7.36    0.87 
   6  -8   2    5.93    0.64 
   6  -8   2    4.74    0.63 
  -6   8  -2    5.93    0.94 
   5  -8   2    5.43    0.74 
   5  -8   2    5.72    0.65 
  -5   8  -2    5.47    0.72 
   4  -8   2   11.38    0.84 
   4  -8   2   11.53    1.05 
  -4   8  -2   11.54    0.84 
   3  -8   2    2.90    1.75 
   3  -8   2    2.20    0.72 
   3  -8   2    1.69    0.42 
  -3   8  -2    0.99    0.37 
   2  -8   2    1.99    0.87 
   2  -8   2    3.43    0.95 
   1  -8   2    1.79    0.70 
  -1   8  -2    0.36    0.89 
   0  -8   2    6.64    0.64 
   0  -8   2    8.21    0.40 
   0   8  -2    8.41    0.57 
   1   8  -2    1.57    2.15 
   2   8  -2   -1.82    2.83 
  -3  -8   2   -0.07    0.46 
   3   8  -2    0.45    3.21 
   4   8  -2    9.15    3.73 
   7   8  -2    3.94    4.16 
   8   8  -2   -2.86    4.85 
   9   8  -2    0.61    6.22 
  10   8  -2    3.15    6.97 
  15  -7   2    0.30    1.69 
  14  -7   2   -1.94    1.31 
  14  -7   2    0.58    0.89 
  13  -7   2    0.63    1.22 
  13  -7   2    0.28    0.82 
  12  -7   2    5.50    1.12 
  12  -7   2    5.21    1.21 
  12  -7   2    6.58    1.02 
  11  -7   2    6.93    1.10 
  11  -7   2    6.63    1.11 
  10  -7   2    0.51    0.67 
  10  -7   2    1.25    0.72 
 -10   7  -2    0.15    0.98 
   9  -7   2    1.46    0.64 
   9  -7   2    0.96    0.59 
  -9   7  -2    0.75    0.96 
   8  -7   2    1.91    0.56 
   8  -7   2    2.88    0.58 
   8  -7   2    2.52    0.49 
   8  -7   2    1.88    0.56 
  -8   7  -2    2.60    0.97 
   7  -7   2   20.32    1.19 
   7  -7   2   21.72    1.27 
  -7   7  -2   21.03    1.55 
   6  -7   2   21.18    1.25 
   6  -7   2   17.07    1.07 
   6  -7   2   16.58    1.03 
  -6   7  -2   15.52    1.25 
   5  -7   2   17.26    1.01 
   5  -7   2   17.81    1.06 
  -5   7  -2   18.03    1.10 
   4  -7   2    6.89    0.62 
   4  -7   2    4.90    0.64 
  -4   7  -2    4.99    0.60 
  -4   7  -2    4.95    0.60 
   3  -7   2   -0.97    1.23 
   3  -7   2    0.65    0.41 
   3  -7   2    0.93    0.35 
  -3   7  -2    1.00    0.32 
   2  -7   2    0.01    1.04 
   2  -7   2    1.17    0.36 
   2  -7   2    0.46    0.56 
  -2   7  -2    0.16    0.30 
   1  -7   2    3.33    0.80 
   1  -7   2    4.92    0.67 
  -1   7  -2    5.10    0.41 
   0  -7   2    2.44    0.38 
   0   7  -2   -0.84    1.28 
  -1  -7   2    1.72    0.34 
   1   7  -2    2.34    2.19 
  -2  -7   2    0.06    0.31 
   2   7  -2   -3.08    2.30 
  -3  -7   2    7.20    0.75 
   3   7  -2    7.91    2.36 
  -4  -7   2    1.93    0.60 
   4   7  -2    3.27    2.11 
   5   7  -2   34.06    3.40 
   7   7  -2    3.30    2.34 
   8   7  -2    3.35    2.95 
   9   7  -2   -5.14    3.33 
  10   7  -2    4.36    4.86 
  11   7  -2    4.82    6.13 
  15  -6   2    1.05    0.84 
  15  -6   2    0.38    1.54 
  14  -6   2    3.93    1.32 
  14  -6   2    4.34    0.95 
  13  -6   2   -0.55    0.70 
  13  -6   2    0.47    1.09 
  12  -6   2    1.10    0.82 
  12  -6   2   -0.09    1.11 
  12  -6   2    2.11    0.77 
  11  -6   2    3.76    1.04 
  11  -6   2    3.69    0.80 
  10  -6   2    7.75    1.20 
  10  -6   2    7.91    0.96 
   9  -6   2   -0.48    0.42 
   9  -6   2    1.44    0.64 
   9  -6   2    0.04    0.53 
  -9   6  -2    1.76    0.93 
   8  -6   2    6.42    0.75 
   8  -6   2    5.47    0.63 
   8  -6   2    5.30    0.64 
  -8   6  -2    5.73    1.03 
   7  -6   2   16.00    0.96 
   7  -6   2   16.67    1.02 
  -7   6  -2   16.60    1.35 
   6  -6   2    9.18    0.74 
   6  -6   2    9.72    0.72 
   6  -6   2    9.05    0.71 
  -6   6  -2   11.30    1.03 
   5  -6   2    6.00    0.56 
   5  -6   2    5.35    0.48 
   5  -6   2    5.61    0.55 
  -5   6  -2    5.76    0.76 
   4  -6   2   36.14    1.64 
   4  -6   2   34.64    1.64 
  -4   6  -2   34.96    1.65 
   3  -6   2   -0.20    0.63 
   3  -6   2    0.83    0.31 
   3  -6   2    0.80    0.29 
  -3   6  -2    1.47    0.35 
   2  -6   2   38.76    2.83 
   2  -6   2   47.33    2.02 
   2  -6   2   46.15    2.07 
   1  -6   2   72.92    3.25 
   1  -6   2   70.62    3.40 
  -1   6  -2   71.71    3.03 
   0  -6   2   34.16    1.55 
   0   6  -2   31.93    1.45 
  -1  -6   2    6.80    0.52 
   1   6  -2    4.85    2.07 
  -2  -6   2   11.24    0.75 
   2   6  -2   12.81    1.84 
  -3  -6   2    0.34    0.33 
   3   6  -2    0.42    1.02 
  -4  -6   2    0.49    0.52 
   4   6  -2   -0.04    0.82 
  -5  -6   2    4.20    0.79 
   5   6  -2    4.77    1.09 
   6   6  -2    6.30    1.33 
   8   6  -2    6.21    1.58 
   9   6  -2    2.31    1.88 
  10   6  -2    0.71    2.51 
  11   6  -2    2.66    3.33 
  12   6  -2    4.92    4.41 
  15  -5   2    2.20    0.81 
  15  -5   2    1.35    1.48 
  14  -5   2    2.17    0.79 
  14  -5   2    3.94    1.33 
  13  -5   2    0.07    1.90 
  13  -5   2    0.69    0.72 
  13  -5   2    1.06    0.98 
  12  -5   2   -0.31    0.72 
  12  -5   2    0.64    0.65 
  12  -5   2    1.43    1.41 
  11  -5   2   -0.26    1.09 
  11  -5   2    0.33    0.64 
  11  -5   2    0.23    0.67 
  10  -5   2    5.41    0.78 
  10  -5   2    5.39    1.05 
  10  -5   2    4.07    0.76 
   9  -5   2   10.96    1.18 
   9  -5   2   10.85    0.95 
   9  -5   2   10.42    0.93 
   8  -5   2   15.33    0.97 
   8  -5   2   13.48    1.11 
   8  -5   2   13.34    0.91 
  -8   5  -2   15.58    1.27 
   7  -5   2    7.60    0.78 
   7  -5   2    6.11    0.62 
   7  -5   2    8.42    0.66 
  -7   5  -2    6.86    0.97 
   6  -5   2    2.03    0.35 
   6  -5   2    3.01    0.40 
   6  -5   2    3.50    0.50 
  -6   5  -2    2.71    0.74 
   5  -5   2    3.54    0.45 
   5  -5   2    3.81    0.45 
   5  -5   2    3.58    0.43 
  -5   5  -2    5.09    0.67 
   4  -5   2    4.20    0.43 
   4  -5   2    4.11    0.42 
   4  -5   2    3.66    0.36 
  -4   5  -2    4.11    0.46 
   3  -5   2   15.34    0.80 
  -3   5  -2   16.03    0.82 
   2  -5   2   25.74    1.21 
   2  -5   2   26.14    1.22 
   1  -5   2    4.53    0.48 
   1  -5   2    5.54    0.67 
   0   5  -2   11.64    0.54 
   0   5  -2    7.42    1.57 
  -1  -5   2    1.11    0.24 
   1   5  -2    0.36    0.92 
  -2  -5   2   10.46    0.67 
   2   5  -2    8.49    1.00 
  -3  -5   2   18.95    1.04 
   3   5  -2   17.39    1.17 
  -4  -5   2    4.81    0.71 
   4   5  -2    5.48    0.72 
  -5  -5   2   11.92    1.07 
   5   5  -2   14.82    1.09 
  -6  -5   2   -0.41    0.68 
   6   5  -2    0.96    0.61 
   7   5  -2    3.38    0.81 
   8   5  -2    0.53    0.82 
   9   5  -2    5.73    1.18 
  10   5  -2    5.95    1.46 
  11   5  -2    0.84    1.74 
  12   5  -2    2.93    2.86 
  15  -4   2   -0.99    1.40 
  15  -4   2   -0.85    0.69 
  14  -4   2    1.50    1.09 
  14  -4   2    0.61    0.67 
  13  -4   2    0.83    0.88 
  13  -4   2    0.94    0.65 
  12  -4   2    2.31    0.67 
  12  -4   2    0.91    1.50 
  12  -4   2    1.05    0.80 
  11  -4   2   -0.81    1.13 
  11  -4   2    1.15    0.58 
  11  -4   2    0.27    0.67 
  10  -4   2    0.06    0.53 
  10  -4   2    0.36    0.99 
  10  -4   2    0.02    0.50 
   9  -4   2    8.18    1.08 
   9  -4   2    7.69    0.78 
   9  -4   2    6.82    0.81 
  -9   4  -2    6.70    0.85 
   8  -4   2    4.59    0.54 
   8  -4   2    6.91    1.03 
   8  -4   2    4.95    0.74 
  -8   4  -2    5.96    0.77 
   7  -4   2    5.29    0.54 
   7  -4   2    7.19    0.82 
  -7   4  -2    5.47    0.68 
  -7   4  -2    5.26    0.82 
   6  -4   2    4.30    0.49 
   6  -4   2    4.84    0.62 
  -6   4  -2    2.60    0.91 
  -6   4  -2    4.96    0.66 
   5  -4   2   54.13    2.50 
   5  -4   2   56.86    2.53 
  -5   4  -2   57.66    2.58 
  -5   4  -2   60.03    2.63 
   4  -4   2    3.01    0.34 
   4  -4   2    2.39    0.33 
  -4   4  -2    1.99    0.34 
  -4   4  -2    3.71    0.46 
   3  -4   2    2.21    0.27 
   3  -4   2    2.35    0.24 
  -3   4  -2    2.37    0.27 
   2  -4   2    4.09    0.32 
  -2   4  -2    3.52    0.28 
   1  -4   2   24.07    1.07 
   1  -4   2   23.67    1.07 
   1  -4   2   23.44    1.25 
   0  -4   2   18.48    0.94 
   0  -4   2   18.59    0.87 
   0   4  -2   15.99    1.54 
  -1  -4   2   33.75    1.51 
   1   4  -2   29.77    1.57 
  -2  -4   2   27.24    1.32 
   2   4  -2   27.52    1.35 
  -3  -4   2    2.22    0.40 
   3   4  -2    2.47    0.40 
  -4  -4   2    0.65    0.35 
   4   4  -2    0.13    0.28 
  -5  -4   2   38.32    2.04 
   5   4  -2   39.62    1.88 
  -6  -4   2    2.27    0.75 
   6   4  -2    1.44    0.44 
  -7  -4   2   10.93    1.77 
   7   4  -2   12.90    0.97 
   8   4  -2    0.39    0.53 
   9   4  -2    6.81    1.01 
  10   4  -2    1.25    0.91 
  11   4  -2    1.91    1.18 
  12   4  -2    1.24    1.45 
  13   4  -2    0.22    1.97 
  15  -3   2    2.13    0.79 
  15  -3   2   -0.34    1.41 
  14  -3   2    0.06    1.08 
  14  -3   2    0.12    0.66 
  13  -3   2    3.07    0.70 
  13  -3   2    2.05    0.95 
  12  -3   2    6.40    1.90 
  12  -3   2   10.44    1.32 
  12  -3   2   11.15    1.00 
  11  -3   2    9.31    0.93 
  11  -3   2    8.28    1.58 
  10  -3   2    2.60    0.57 
  10  -3   2    3.90    0.63 
  10  -3   2    4.02    1.20 
 -10   3  -2    2.92    0.81 
   9  -3   2   20.98    1.72 
   9  -3   2   20.18    1.22 
   9  -3   2   20.11    1.20 
  -9   3  -2   20.73    1.39 
   8  -3   2    7.93    0.70 
   8  -3   2    9.34    0.74 
   8  -3   2    9.19    1.21 
  -8   3  -2    7.07    0.83 
   7  -3   2    3.50    0.51 
   7  -3   2    2.99    0.40 
  -7   3  -2    3.46    0.52 
   6  -3   2   18.08    0.96 
   6  -3   2   18.46    1.14 
  -6   3  -2   18.21    1.03 
   5  -3   2    2.85    0.37 
   5  -3   2    3.84    0.56 
  -5   3  -2    3.75    0.50 
  -5   3  -2    3.30    0.44 
   4  -3   2   41.84    1.90 
  -4   3  -2   43.72    1.94 
  -4   3  -2   42.74    1.91 
   3  -3   2   40.87    1.67 
   3  -3   2   37.07    1.70 
  -3   3  -2   37.94    1.71 
  -3   3  -2   39.29    1.73 
   2  -3   2    2.39    0.24 
  -2   3  -2    2.73    0.29 
  -2   3  -2    2.06    0.19 
   1  -3   2  103.14    4.59 
   1  -3   2  113.52    4.51 
   0  -3   2    4.65    0.30 
   0   3  -2    4.09    0.45 
  -1  -3   2   93.42    3.96 
   1   3  -2   94.08    3.97 
  -2  -3   2    1.55    0.32 
   2   3  -2    1.18    0.23 
  -3  -3   2    5.75    0.53 
   3   3  -2    5.43    0.45 
  -4  -3   2   36.73    1.81 
   4   3  -2   36.35    1.69 
  -5  -3   2    5.87    0.83 
   5   3  -2    5.63    0.54 
  -6  -3   2    1.53    0.66 
   6   3  -2    1.29    0.36 
   7   3  -2    4.94    0.65 
   8   3  -2    7.87    0.81 
   9   3  -2    0.62    0.54 
   9   3  -2   -0.17    0.50 
   9   3  -2   -0.42    0.44 
  10   3  -2    7.92    1.06 
  10   3  -2    4.06    0.65 
  10   3  -2    4.83    0.76 
  11   3  -2    0.63    0.77 
  11   3  -2    0.24    0.77 
  12   3  -2    1.92    1.03 
  12   3  -2    2.61    0.99 
  13   3  -2    0.14    1.27 
  15  -2   2    0.23    0.95 
  15  -2   2    0.53    1.36 
  14  -2   2    1.06    1.02 
  14  -2   2    1.92    0.76 
  13  -2   2    2.06    0.65 
  13  -2   2    1.64    0.92 
  12  -2   2    7.95    1.41 
  12  -2   2    5.50    0.73 
  11  -2   2    0.10    0.48 
  11  -2   2   -0.56    1.43 
 -11   2  -2    0.82    0.82 
  10  -2   2    0.53    0.45 
  10  -2   2    0.46    1.13 
  10  -2   2    0.11    0.45 
 -10   2  -2    0.95    0.69 
   9  -2   2   14.67    0.97 
   9  -2   2   13.13    0.91 
   9  -2   2   12.21    1.55 
  -9   2  -2   12.86    1.10 
   8  -2   2    0.38    0.38 
   8  -2   2    0.25    0.76 
   8  -2   2    0.31    0.35 
  -8   2  -2    0.36    0.44 
   7  -2   2   18.23    1.02 
   7  -2   2   18.32    1.02 
   7  -2   2   20.77    1.35 
  -7   2  -2   18.30    1.05 
   6  -2   2   24.68    1.42 
   6  -2   2   25.65    1.23 
   6  -2   2   24.25    1.23 
  -6   2  -2   25.54    1.26 
   5  -2   2   24.23    1.16 
   5  -2   2   23.82    1.15 
   5  -2   2   25.01    1.30 
  -5   2  -2   23.25    1.16 
   4  -2   2   17.43    0.96 
   4  -2   2   18.07    0.87 
  -4   2  -2   17.54    0.87 
   3  -2   2  126.51    5.30 
   3  -2   2  127.31    5.30 
  -3   2  -2  127.51    5.30 
   2  -2   2    3.59    0.25 
  -2   2  -2    3.41    0.26 
   1  -2   2    0.31    0.10 
   1  -2   2    0.33    0.09 
  -1   2  -2    0.32    0.08 
  -1   2  -2   -0.08    0.36 
   0  -2   2   19.39    0.86 
   0  -2   2   19.38    0.82 
   0   2  -2   19.14    0.85 
  -1  -2   2   12.19    0.60 
   1   2  -2   11.25    0.58 
  -2  -2   2   12.74    0.71 
   2   2  -2   12.79    0.67 
   3   2  -2    2.61    0.32 
  -4  -2   2   32.22    1.63 
   4   2  -2   31.72    1.51 
  -5  -2   2    4.03    0.62 
   5   2  -2    3.83    0.49 
   6   2  -2    5.42    0.58 
   6   2  -2    5.31    0.45 
   7   2  -2    1.10    0.41 
   7   2  -2    1.06    0.84 
   8   2  -2    0.53    1.16 
   8   2  -2    0.03    0.38 
   8   2  -2   -0.11    0.33 
   8   2  -2   -0.09    0.44 
   9   2  -2    6.05    0.81 
   9   2  -2    9.87    0.82 
   9   2  -2    8.53    0.89 
  10   2  -2    0.60    0.57 
  10   2  -2   -0.39    0.52 
  11   2  -2    1.73    0.70 
  11   2  -2    3.29    0.80 
  11   2  -2    3.22    0.73 
  12   2  -2    5.90    0.97 
  12   2  -2    5.46    1.00 
  13   2  -2   -0.62    0.87 
  14   2  -2   -1.04    1.34 
  15  -1   2    0.50    1.30 
  15  -1   2    0.70    1.26 
  14  -1   2   -1.31    0.88 
  14  -1   2   -2.09    1.05 
  13  -1   2    4.06    0.76 
  13  -1   2    2.16    0.92 
  12  -1   2    0.79    0.59 
  11  -1   2    1.42    1.60 
  11  -1   2    1.37    0.52 
 -11   1  -2    0.97    0.80 
  10  -1   2   37.15    2.02 
  10  -1   2   42.86    2.64 
  10  -1   2   41.53    1.98 
 -10   1  -2   41.35    2.16 
   9  -1   2    9.20    1.44 
   9  -1   2    8.69    0.80 
   9  -1   2    9.92    0.76 
  -9   1  -2    8.94    0.96 
   8  -1   2    7.09    0.64 
   8  -1   2    8.27    1.08 
   8  -1   2    5.93    0.64 
  -8   1  -2    6.84    0.75 
   7  -1   2    0.29    0.71 
   7  -1   2    0.22    0.28 
   7  -1   2    0.07    0.27 
  -7   1  -2   -0.24    0.29 
   6  -1   2   10.02    0.65 
   6  -1   2   10.49    1.45 
   6  -1   2   10.94    0.66 
  -6   1  -2   10.14    0.67 
   5  -1   2   15.28    0.95 
   5  -1   2   15.19    0.77 
   5  -1   2   13.56    0.80 
  -5   1  -2   14.13    0.77 
   4  -1   2    0.93    0.32 
   4  -1   2    0.54    0.16 
   4  -1   2    0.45    0.18 
  -4   1  -2    0.35    0.17 
   3  -1   2  109.68    4.62 
   3  -1   2  113.73    4.63 
   3  -1   2  114.08    4.60 
  -3   1  -2  104.61    4.65 
   2  -1   2    0.41    0.11 
  -2   1  -2    0.56    0.12 
   1  -1   2   23.34    1.02 
  -1   1  -2   24.21    1.02 
   0  -1   2   16.98    0.71 
   0   1  -2   15.83    0.71 
   0   1  -2   17.18    0.74 
  -1  -1   2   32.53    1.41 
   1   1  -2   30.56    1.39 
  -2  -1   2    2.76    0.34 
   2   1  -2    2.64    0.28 
   3   1  -2    2.29    0.31 
   3   1  -2    2.29    0.20 
   4   1  -2   10.98    0.53 
   4   1  -2   10.43    0.83 
   4   1  -2   10.04    0.65 
   5   1  -2    2.92    0.44 
   5   1  -2    3.24    0.32 
   5   1  -2    3.22    0.65 
   6   1  -2    0.28    0.22 
   6   1  -2    0.61    0.65 
   6   1  -2    0.47    0.32 
   7   1  -2    0.76    0.82 
   7   1  -2    0.25    0.30 
   7   1  -2    0.69    0.37 
   7   1  -2    0.26    0.27 
   8   1  -2   15.20    1.62 
   8   1  -2   16.41    0.92 
   8   1  -2   17.46    1.10 
   8   1  -2   16.58    0.99 
   9   1  -2   -0.47    1.57 
   9   1  -2    0.46    0.43 
   9   1  -2    0.62    0.39 
   9   1  -2    0.06    0.50 
  10   1  -2    1.54    0.56 
  10   1  -2    0.93    0.47 
  10   1  -2    1.29    0.57 
  11   1  -2    2.60    0.65 
  11   1  -2    2.29    0.72 
  11   1  -2    4.31    0.82 
  12   1  -2    0.95    0.73 
  12   1  -2    3.27    0.96 
  13   1  -2    3.02    1.15 
  13   1  -2   -0.15    0.81 
  14   1  -2    2.86    1.02 
  14   0   2   -0.01    1.08 
  14   0   2   -0.10    1.21 
  13   0   2    4.65    1.01 
  13   0   2    1.20    0.84 
  12   0   2    1.95    0.96 
 -12   0  -2    1.90    1.09 
  11   0   2    1.79    0.57 
 -11   0  -2    1.33    0.79 
  10   0   2    1.25    0.58 
  10   0   2    3.54    1.38 
  10   0   2    2.71    0.53 
 -10   0  -2    1.73    0.66 
   9   0   2   10.12    0.91 
   9   0   2   11.04    1.69 
   9   0   2   12.11    0.85 
  -9   0  -2   12.95    1.01 
   8   0   2    0.19    0.35 
   8   0   2   -0.16    0.31 
   8   0   2    0.52    0.84 
  -8   0  -2   -0.03    0.37 
   7   0   2    1.40    0.35 
   7   0   2    1.87    0.36 
   7   0   2    1.17    0.68 
  -7   0  -2    1.63    0.37 
   6   0   2   17.73    0.91 
   6   0   2   16.87    0.91 
  -6   0  -2   17.22    0.92 
   5   0   2    2.49    0.32 
   5   0   2    2.36    0.32 
  -5   0  -2    2.51    0.32 
  -5   0  -2    2.60    0.43 
   4   0   2   12.75    0.72 
   4   0   2   14.19    0.70 
  -4   0  -2   14.58    0.72 
  -4   0  -2   14.22    0.76 
   3   0   2  105.80    4.35 
   3   0   2  104.28    4.37 
  -3   0  -2  100.58    4.37 
  -3   0  -2  107.38    4.39 
   2   0   2   38.43    1.62 
   2   0   2   38.12    1.63 
  -2   0  -2   37.72    1.61 
   1   0   2    4.97    0.23 
   1   0   2    4.08    0.24 
  -1   0  -2    5.88    0.40 
  -1   0  -2    4.14    0.24 
   0   0   2    0.12    0.10 
   0   0   2    0.10    0.04 
   0   0  -2    0.13    0.05 
   0   0  -2    0.25    0.10 
  -1   0   2   19.20    0.88 
  -1   0   2   20.39    0.94 
   1   0  -2   18.98    0.82 
   1   0  -2   20.76    0.94 
  -2   0   2   14.01    0.63 
  -2   0   2   14.00    0.77 
   2   0  -2   14.05    0.77 
   2   0  -2   14.70    0.67 
   3   0  -2   10.84    0.54 
   3   0  -2   10.64    0.76 
   3   0  -2   10.50    0.53 
   4   0  -2   57.38    2.62 
   4   0  -2   58.60    2.70 
   4   0  -2   57.40    2.47 
   4   0  -2   60.14    2.48 
   5   0  -2    5.66    0.85 
   5   0  -2    4.91    0.37 
   5   0  -2    4.84    0.40 
   5   0  -2    4.76    0.52 
   6   0  -2    9.60    0.61 
   6   0  -2    9.71    1.02 
   6   0  -2    9.43    0.75 
   7   0  -2    0.14    0.26 
   7   0  -2    0.73    0.78 
   7   0  -2    0.12    0.31 
   7   0  -2    0.65    0.39 
   8   0  -2    2.21    0.53 
   8   0  -2    2.38    0.97 
   8   0  -2    2.94    0.44 
   8   0  -2    2.71    0.39 
   9   0  -2   11.11    0.87 
   9   0  -2    9.72    0.90 
   9   0  -2    9.23    1.43 
   9   0  -2    7.86    0.79 
  10   0  -2    6.52    0.74 
  10   0  -2    7.37    0.81 
  10   0  -2    6.97    0.93 
  11   0  -2   10.38    1.05 
  11   0  -2   11.05    1.16 
  11   0  -2   12.13    1.21 
  12   0  -2    1.06    0.81 
  12   0  -2    2.09    0.76 
  12   0  -2    0.64    0.89 
  13   0  -2    0.91    0.84 
  13   0  -2    2.53    1.12 
  14   0  -2    1.27    0.93 
  14   0  -2    2.17    1.56 
  14   1   2   -1.22    1.88 
  14   1   2    0.97    1.13 
  13   1   2    3.21    1.48 
  13   1   2    0.06    0.87 
  12   1   2    9.61    1.46 
 -12  -1  -2    9.52    1.23 
  11   1   2    0.32    0.67 
 -11  -1  -2    0.89    0.78 
  10   1   2    0.52    0.56 
  10   1   2   -0.06    0.65 
 -10  -1  -2    0.43    0.61 
   9   1   2    0.95    1.07 
   9   1   2    0.37    0.47 
   9   1   2    0.33    0.51 
  -9  -1  -2    0.06    0.48 
   8   1   2    7.54    1.07 
   8   1   2    7.47    0.68 
   8   1   2    7.12    0.74 
  -8  -1  -2    6.82    0.76 
   7   1   2   15.99    0.93 
   7   1   2   16.73    0.93 
  -7  -1  -2   16.49    1.25 
  -7  -1  -2   15.71    0.94 
   6   1   2   23.73    1.19 
   6   1   2   23.39    1.17 
  -6  -1  -2   24.98    1.38 
  -6  -1  -2   23.58    1.18 
   5   1   2   11.94    0.70 
   5   1   2   12.08    0.69 
  -5  -1  -2   12.20    0.69 
  -5  -1  -2   12.51    0.80 
   4   1   2   12.41    0.65 
   4   1   2   12.61    0.67 
  -4  -1  -2   11.33    0.64 
  -4  -1  -2   12.23    0.70 
   3   1   2    7.37    0.43 
   3   1   2    7.26    0.51 
  -3  -1  -2    6.62    0.44 
  -3  -1  -2    7.45    0.44 
   2   1   2   43.23    2.01 
   2   1   2   39.95    1.73 
  -2  -1  -2   40.30    1.74 
  -2  -1  -2   39.16    1.73 
   1   1   2   79.64    3.26 
   1   1   2   78.72    3.28 
  -1  -1  -2   78.29    3.52 
  -1  -1  -2   76.52    3.26 
   0   1   2   33.80    1.48 
   0   1   2   37.44    1.52 
   0  -1  -2   35.21    1.48 
  -1   1   2    7.44    0.43 
  -1   1   2    7.34    0.43 
   1  -1  -2    7.07    0.42 
   1  -1  -2    6.34    0.32 
  -2   1   2  325.07   13.31 
  -2   1   2  315.24   13.22 
   2  -1  -2  314.10   13.30 
   2  -1  -2  328.10   13.27 
  -3   1   2    0.43    0.38 
  -3   1   2    0.03    0.12 
   3  -1  -2   -0.17    0.38 
   3  -1  -2    0.25    0.16 
  -4   1   2    1.87    0.51 
   4  -1  -2    1.93    0.26 
   4  -1  -2    2.00    0.56 
  -5   1   2   10.56    0.87 
   5  -1  -2   10.44    0.63 
   5  -1  -2   11.94    1.01 
   5  -1  -2   11.50    0.63 
   6  -1  -2   -0.14    0.37 
   6  -1  -2   -0.02    0.61 
   6  -1  -2    0.60    0.26 
   6  -1  -2   -0.04    0.21 
   7  -1  -2    0.65    0.30 
   7  -1  -2    1.30    0.48 
   7  -1  -2    0.79    0.33 
   7  -1  -2    0.14    0.84 
   8  -1  -2    9.44    0.72 
   8  -1  -2   10.03    0.76 
   8  -1  -2    9.96    0.92 
   8  -1  -2   10.09    1.44 
   9  -1  -2    2.30    0.60 
   9  -1  -2    2.34    0.46 
   9  -1  -2    2.73    1.21 
   9  -1  -2    2.54    0.57 
  10  -1  -2    0.21    0.57 
  10  -1  -2    0.22    1.42 
  10  -1  -2   -0.08    0.46 
  10  -1  -2   -0.54    0.55 
  11  -1  -2    0.63    0.65 
  11  -1  -2   -0.07    0.67 
  11  -1  -2    0.60    0.60 
  12  -1  -2    7.49    1.06 
  12  -1  -2   10.84    1.21 
  13  -1  -2    0.39    1.34 
  13  -1  -2    0.73    0.78 
  14  -1  -2    2.89    1.48 
  14  -1  -2    1.60    0.89 
  15  -1  -2    0.99    1.01 
  15  -1  -2    0.21    1.74 
  13   2   2    1.39    2.06 
  12   2   2   -0.61    1.42 
 -12  -2  -2    0.59    0.95 
  11   2   2    6.96    1.34 
 -11  -2  -2    6.56    0.99 
  10   2   2    2.49    0.75 
  10   2   2    2.47    0.86 
 -10  -2  -2    1.56    0.65 
   9   2   2   -0.08    0.57 
   9   2   2   -0.48    0.65 
   9   2   2   -1.12    1.22 
  -9  -2  -2   -0.52    0.49 
   8   2   2    0.39    0.55 
   8   2   2   -0.20    0.47 
  -8  -2  -2   -0.31    0.39 
  -8  -2  -2    0.31    0.82 
   7   2   2    2.06    0.53 
   7   2   2    1.04    0.40 
  -7  -2  -2    0.64    0.39 
  -7  -2  -2    1.37    0.63 
   6   2   2   40.96    1.82 
   6   2   2   37.61    1.90 
  -6  -2  -2   37.99    1.95 
  -6  -2  -2   39.74    1.80 
   5   2   2    3.77    0.55 
   5   2   2    3.71    0.44 
  -5  -2  -2    2.98    0.41 
  -5  -2  -2    3.76    0.50 
   4   2   2   51.50    2.23 
   4   2   2   53.29    2.38 
  -4  -2  -2   48.98    2.27 
  -4  -2  -2   50.94    2.22 
   3   2   2    0.07    0.18 
   3   2   2    0.24    0.47 
  -3  -2  -2    0.24    0.18 
   2   2   2   -0.10    0.13 
  -2  -2  -2   -0.25    0.18 
  -2  -2  -2   -0.19    0.13 
   1   2   2   24.80    1.05 
  -1  -2  -2   24.54    1.68 
  -1  -2  -2   23.85    1.06 
   0   2   2    1.34    0.20 
   0   2   2    0.96    0.09 
  -1   2   2  104.33    4.32 
  -1   2   2  102.78    4.37 
   1  -2  -2   96.33    4.25 
   1  -2  -2  107.90    4.31 
  -2   2   2   11.40    0.70 
  -2   2   2   12.64    0.67 
   2  -2  -2   11.78    0.78 
   2  -2  -2   12.42    0.69 
  -3   2   2    3.43    0.30 
  -3   2   2    3.19    0.57 
   3  -2  -2    3.17    0.51 
   3  -2  -2    3.36    0.43 
  -4   2   2    4.32    0.33 
  -4   2   2    4.66    0.67 
   4  -2  -2    5.68    0.68 
   4  -2  -2    4.09    0.42 
  -5   2   2    1.92    0.58 
   5  -2  -2    1.25    0.28 
   5  -2  -2    1.63    0.99 
  -6   2   2   21.23    1.35 
   6  -2  -2   19.92    1.45 
   6  -2  -2   21.32    1.07 
   6  -2  -2   20.64    1.07 
   7  -2  -2    1.75    0.79 
   7  -2  -2    1.03    0.32 
   7  -2  -2    1.46    0.39 
   8  -2  -2    3.57    0.71 
   8  -2  -2    3.05    0.52 
   8  -2  -2    3.82    0.47 
   8  -2  -2    3.53    1.02 
   9  -2  -2   40.74    1.97 
   9  -2  -2   38.95    1.90 
   9  -2  -2   37.72    2.54 
   9  -2  -2   40.90    2.12 
  10  -2  -2    0.98    1.33 
  10  -2  -2    1.81    0.64 
  10  -2  -2    2.03    0.51 
  10  -2  -2    1.84    0.67 
  11  -2  -2    0.28    0.69 
  11  -2  -2    1.20    0.63 
  11  -2  -2    1.10    0.76 
  12  -2  -2    7.67    1.07 
  12  -2  -2    8.56    1.30 
  13  -2  -2   -0.56    0.76 
  13  -2  -2   -0.13    1.12 
  14  -2  -2    2.06    1.01 
  14  -2  -2    1.45    1.44 
  15  -2  -2   -1.28    1.77 
  15  -2  -2   -1.57    0.92 
  13   3   2    3.48    3.92 
  12   3   2    0.52    2.57 
 -12  -3  -2   -1.28    0.98 
  11   3   2    1.06    1.69 
 -11  -3  -2    2.46    0.87 
  10   3   2    0.81    0.79 
 -10  -3  -2    1.21    0.65 
   9   3   2    0.42    0.60 
   9   3   2   -0.28    1.06 
  -9  -3  -2    0.96    0.54 
   8   3   2   14.14    1.50 
   8   3   2   14.94    1.03 
  -8  -3  -2   13.91    1.00 
  -8  -3  -2   13.01    1.48 
   7   3   2    3.66    0.93 
   7   3   2    4.41    0.55 
  -7  -3  -2    5.32    0.87 
  -7  -3  -2    4.33    0.54 
   6   3   2    2.12    0.75 
   6   3   2    1.36    0.42 
  -6  -3  -2    1.05    0.48 
  -6  -3  -2    1.73    0.34 
   5   3   2   17.78    1.42 
  -5  -3  -2   19.03    1.09 
  -5  -3  -2   19.00    0.97 
   4   3   2    8.06    1.12 
   4   3   2    6.91    0.50 
  -4  -3  -2    6.75    0.56 
  -4  -3  -2    6.47    0.48 
   3   3   2   10.98    0.57 
   3   3   2   10.00    1.54 
  -3  -3  -2   10.11    0.61 
  -3  -3  -2   10.69    0.59 
   2   3   2    0.42    1.07 
   2   3   2    2.18    0.22 
  -2  -3  -2    2.34    0.37 
  -2  -3  -2    2.03    0.25 
   1   3   2   87.88    3.51 
  -1  -3  -2   82.03    4.18 
  -1  -3  -2   83.94    3.54 
   0   3   2   32.70    1.47 
   0   3   2   33.27    1.38 
   0  -3  -2   33.28    1.40 
  -1   3   2   29.12    1.34 
  -1   3   2   30.84    1.49 
   1  -3  -2   30.03    1.32 
   1  -3  -2   28.56    1.26 
  -2   3   2   40.33    1.81 
  -2   3   2   38.58    1.82 
   2  -3  -2   38.86    1.99 
   2  -3  -2   40.66    1.77 
  -3   3   2  176.29    7.46 
   3  -3  -2  181.72    7.54 
  -4   3   2    2.04    0.25 
  -4   3   2    1.51    0.56 
   4  -3  -2    1.66    0.34 
   4  -3  -2    2.01    0.44 
  -5   3   2    1.44    0.62 
   5  -3  -2    0.93    0.30 
   5  -3  -2    1.11    0.34 
  -6   3   2    3.99    0.78 
   6  -3  -2    4.29    0.54 
   6  -3  -2    4.27    0.53 
   6  -3  -2    4.68    0.80 
  -7   3   2    5.28    0.89 
   7  -3  -2    5.27    0.57 
   7  -3  -2    3.93    0.53 
   7  -3  -2    3.89    0.89 
  -8   3   2    2.17    0.90 
   8  -3  -2    1.83    0.41 
   8  -3  -2    1.47    0.48 
   8  -3  -2    0.46    0.91 
   9  -3  -2    2.51    0.78 
   9  -3  -2    2.44    0.46 
   9  -3  -2    1.71    1.10 
   9  -3  -2    3.07    0.63 
  10  -3  -2    0.40    1.29 
  10  -3  -2    1.94    0.74 
  10  -3  -2    1.43    0.51 
  10  -3  -2    1.96    0.68 
  11  -3  -2   36.64    2.12 
  11  -3  -2   35.13    2.13 
  12  -3  -2    8.01    1.16 
  12  -3  -2    8.29    1.22 
  13  -3  -2    2.06    0.95 
  13  -3  -2    2.69    1.18 
  14  -3  -2    1.02    0.93 
  14  -3  -2    0.61    1.44 
  15  -3  -2    0.51    1.04 
  15  -3  -2   -1.15    1.78 
  13   4   2    9.33    6.07 
  12   4   2    1.40    4.22 
  11   4   2    6.28    3.32 
 -11  -4  -2    5.23    1.00 
  10   4   2    5.93    0.87 
  10   4   2    6.84    2.67 
 -10  -4  -2    5.78    0.85 
   9   4   2   -0.93    1.98 
   9   4   2    1.99    0.61 
  -9  -4  -2    0.81    0.58 
   8   4   2   -0.09    0.48 
   8   4   2   -0.41    1.58 
  -8  -4  -2    0.13    0.44 
   7   4   2   10.66    1.86 
   7   4   2    8.73    0.78 
  -7  -4  -2    7.44    1.09 
  -7  -4  -2    9.84    0.77 
   6   4   2    4.08    1.47 
   6   4   2    2.62    0.43 
  -6  -4  -2    3.67    0.48 
  -6  -4  -2    3.23    0.62 
   5   4   2   24.57    1.17 
   5   4   2   24.20    2.44 
  -5  -4  -2   23.88    1.18 
  -5  -4  -2   23.83    1.34 
   4   4   2    1.13    1.44 
  -4  -4  -2    2.87    0.40 
  -4  -4  -2    2.73    0.34 
   3   4   2    3.59    1.80 
   3   4   2    5.17    0.36 
  -3  -4  -2    5.73    0.44 
  -3  -4  -2    5.25    0.48 
   2   4   2    0.17    0.12 
   2   4   2   -0.36    1.18 
  -2  -4  -2    0.13    0.20 
  -2  -4  -2   -0.11    0.27 
   0   4   2    0.11    0.23 
   0   4   2    0.19    0.11 
   0  -4  -2    0.01    0.10 
   0  -4  -2    0.01    0.65 
  -1   4   2    0.27    0.26 
  -1   4   2    0.41    0.45 
   1  -4  -2    0.27    0.18 
  -2   4   2   45.18    2.29 
  -2   4   2   52.54    2.24 
   2  -4  -2   49.38    2.21 
   2  -4  -2   55.21    2.45 
  -3   4   2   16.93    0.87 
  -3   4   2   15.61    0.95 
   3  -4  -2   16.16    1.08 
   3  -4  -2   15.82    0.87 
  -4   4   2   32.06    1.46 
  -4   4   2   32.21    1.68 
   4  -4  -2   31.30    1.56 
   4  -4  -2   31.44    1.62 
  -5   4   2    8.36    0.54 
  -5   4   2    9.34    1.00 
   5  -4  -2    7.70    0.78 
   5  -4  -2    9.29    0.76 
  -6   4   2  202.37    8.58 
   6  -4  -2  190.66    8.50 
   6  -4  -2  200.98    8.41 
   6  -4  -2  202.02    8.38 
  -7   4   2    0.87    0.76 
   7  -4  -2    2.27    0.78 
   7  -4  -2    1.22    0.46 
   7  -4  -2    1.60    0.40 
  -8   4   2    8.84    1.34 
   8  -4  -2    9.77    1.34 
   8  -4  -2   10.57    0.81 
   8  -4  -2    9.95    0.94 
  -9   4   2    1.36    1.03 
   9  -4  -2    0.69    0.98 
   9  -4  -2    0.97    0.44 
   9  -4  -2    0.94    0.57 
  10  -4  -2    3.03    0.56 
  10  -4  -2    3.51    1.24 
  10  -4  -2    3.34    0.78 
  11  -4  -2   10.66    1.33 
  11  -4  -2   12.49    1.42 
  11  -4  -2    7.22    1.66 
  12  -4  -2    0.61    0.79 
  12  -4  -2   -0.52    1.18 
  13  -4  -2    1.15    1.27 
  13  -4  -2    1.93    1.45 
  14  -4  -2    2.90    1.02 
  14  -4  -2    2.37    1.54 
  15  -4  -2    1.31    1.06 
  15  -4  -2    0.24    1.89 
  12   5   2    1.49    6.65 
  11   5   2   -1.90    4.75 
 -11  -5  -2    1.15    0.95 
  10   5   2   -0.68    3.90 
   9   5   2    1.92    0.56 
   9   5   2   -1.86    3.13 
  -9  -5  -2    0.73    0.60 
   8   5   2    1.45    0.50 
   8   5   2    2.16    2.69 
  -8  -5  -2    1.34    0.56 
   7   5   2    4.00    0.47 
   7   5   2    4.23    2.63 
  -7  -5  -2    3.49    0.52 
   6   5   2    0.26    0.30 
   6   5   2   -0.61    2.20 
  -6  -5  -2    0.59    0.37 
  -6  -5  -2    0.24    0.55 
   5   5   2    3.94    0.43 
   5   5   2    3.24    2.49 
  -5  -5  -2    4.12    0.46 
  -5  -5  -2    3.62    0.55 
   4   5   2    2.21    2.30 
   4   5   2    1.98    0.27 
  -4  -5  -2    1.22    0.38 
  -4  -5  -2    1.52    0.34 
   3   5   2    0.02    0.14 
   3   5   2    0.97    1.91 
  -3  -5  -2    0.02    0.28 
  -3  -5  -2    0.09    0.26 
   2   5   2   39.70    1.68 
  -2  -5  -2   40.59    1.92 
  -2  -5  -2   39.38    1.75 
   1   5   2   59.05    2.54 
  -1  -5  -2   61.36    2.59 
  -1  -5  -2   63.86    3.28 
   0   5   2    0.85    0.27 
   0  -5  -2    1.61    1.16 
  -1   5   2    3.39    0.65 
  -1   5   2    2.75    0.39 
   1  -5  -2    2.33    0.19 
  -2   5   2    4.21    0.48 
  -2   5   2    5.19    0.74 
   2  -5  -2    3.61    0.60 
  -3   5   2   28.29    1.40 
  -3   5   2   28.55    1.46 
   3  -5  -2   30.13    1.76 
  -4   5   2    0.15    0.25 
  -4   5   2    0.21    0.42 
   4  -5  -2    0.28    0.34 
   4  -5  -2   -0.47    0.48 
  -5   5   2   51.83    2.30 
  -5   5   2   53.27    2.58 
   5  -5  -2   50.10    2.50 
   5  -5  -2   53.42    2.43 
  -6   5   2   13.62    1.34 
   6  -5  -2   13.59    0.96 
   6  -5  -2   15.27    1.05 
   6  -5  -2   16.72    1.10 
  -7   5   2    1.42    0.90 
   7  -5  -2    0.80    0.42 
   7  -5  -2    0.93    0.57 
   7  -5  -2    1.64    0.55 
  -8   5   2   -0.68    0.89 
   8  -5  -2   -0.51    0.41 
   8  -5  -2    1.21    0.56 
   8  -5  -2    1.12    0.70 
  -9   5   2    4.14    1.24 
   9  -5  -2    2.16    0.94 
   9  -5  -2    2.86    0.73 
   9  -5  -2    2.95    0.58 
 -10   5   2    4.13    1.31 
  10  -5  -2    3.88    0.84 
  10  -5  -2    2.31    0.56 
  10  -5  -2    3.55    1.18 
  11  -5  -2    2.46    1.41 
  11  -5  -2    1.35    0.95 
  12  -5  -2    3.82    1.07 
  12  -5  -2    2.66    1.28 
  13  -5  -2    4.37    1.13 
  13  -5  -2    3.21    1.40 
  14  -5  -2    3.06    1.68 
  14  -5  -2    2.55    1.11 
  15  -5  -2    2.32    1.12 
  15  -5  -2    1.51    2.12 
  11   6   2   -2.79    6.13 
  10   6   2    5.83    5.68 
 -10  -6  -2    1.99    0.76 
   9   6   2    0.58    4.85 
  -9  -6  -2   -0.10    0.62 
   8   6   2    1.38    0.45 
   8   6   2   -2.32    4.02 
  -8  -6  -2    0.97    0.56 
   7   6   2   -0.89    3.69 
  -7  -6  -2    6.01    0.78 
   6   6   2    0.05    0.28 
   6   6   2   -3.47    3.42 
  -6  -6  -2    0.16    0.42 
   5   6   2   -1.75    2.95 
  -5  -6  -2    0.05    0.40 
  -5  -6  -2    1.03    0.50 
   4   6   2   -0.05    0.17 
   4   6   2   -0.03    2.56 
  -4  -6  -2    0.00    0.37 
  -4  -6  -2   -0.17    0.34 
   3   6   2    0.21    0.14 
   3   6   2    0.40    1.88 
  -3  -6  -2    0.07    0.30 
  -3  -6  -2   -0.09    0.29 
  -2  -6  -2    7.73    0.70 
  -2  -6  -2    7.32    0.52 
   1   6   2   -0.49    0.62 
   1   6   2   -0.26    0.25 
  -1  -6  -2    0.11    0.16 
  -1  -6  -2   -0.32    0.73 
   0  -6  -2    8.63    1.83 
  -1   6   2    4.28    0.54 
  -2   6   2    0.36    0.35 
  -2   6   2    0.25    0.42 
   2  -6  -2   -0.06    0.24 
   2  -6  -2    0.95    0.42 
  -3   6   2   27.89    1.42 
  -3   6   2   23.65    1.36 
   3  -6  -2   27.57    1.82 
   3  -6  -2   30.36    1.38 
  -4   6   2    0.16    0.38 
  -4   6   2    0.28    0.28 
   4  -6  -2    0.47    0.37 
   4  -6  -2    0.22    0.61 
  -5   6   2    3.21    0.44 
  -5   6   2    3.12    0.72 
   5  -6  -2    3.56    0.79 
   5  -6  -2    3.72    0.56 
   5  -6  -2    3.55    0.54 
  -6   6   2   47.28    2.48 
  -6   6   2   47.34    2.17 
   6  -6  -2   47.04    2.45 
   6  -6  -2   50.40    2.32 
  -7   6   2   63.13    3.28 
   7  -6  -2   62.70    3.08 
   7  -6  -2   65.39    3.01 
   7  -6  -2   61.21    2.90 
  -8   6   2    8.45    1.24 
   8  -6  -2    6.66    1.02 
   8  -6  -2    8.54    1.13 
   8  -6  -2    8.58    0.89 
  -9   6   2    0.56    1.10 
   9  -6  -2    1.00    0.75 
   9  -6  -2    1.38    0.52 
   9  -6  -2    0.35    0.72 
 -10   6   2    1.51    1.27 
  10  -6  -2    0.98    0.90 
  10  -6  -2    0.50    0.83 
 -11   6   2    0.06    1.40 
  11  -6  -2    0.89    0.99 
  11  -6  -2    0.33    1.13 
  12  -6  -2    2.00    1.16 
  13  -6  -2    1.99    1.11 
  13  -6  -2    3.68    1.53 
  14  -6  -2    1.51    1.77 
  14  -6  -2    2.86    1.15 
  15  -6  -2   -0.20    1.22 
  15  -6  -2    1.44    2.23 
  11   7   2   -1.67    8.39 
  10   7   2   -2.88    7.27 
   9   7   2   -7.10    4.98 
   8   7   2    1.85    4.59 
   7   7   2    3.93    4.07 
   7   7   2    1.24    0.39 
  -7  -7  -2    1.81    0.53 
   6   7   2   11.65    4.06 
  -6  -7  -2    8.78    0.89 
   5   7   2   -0.21    2.94 
   5   7   2    0.64    0.19 
  -5  -7  -2    0.60    0.46 
   4   7   2    4.65    0.31 
   4   7   2    0.62    2.30 
  -4  -7  -2    5.32    0.68 
  -4  -7  -2    4.68    0.70 
   3   7   2    0.50    1.58 
   3   7   2    4.70    0.28 
  -3  -7  -2    5.58    0.59 
  -3  -7  -2    5.22    0.66 
   2   7   2    0.24    0.85 
   2   7   2    1.55    0.25 
  -2  -7  -2    1.81    0.46 
  -2  -7  -2    1.69    0.34 
   1   7   2    0.06    0.58 
   1   7   2    0.14    0.65 
  -1  -7  -2    0.25    0.20 
  -1  -7  -2    0.40    0.70 
   0   7   2    3.57    0.87 
   0  -7  -2    2.55    1.65 
   0  -7  -2    3.64    0.29 
  -1   7   2    0.63    0.39 
  -1   7   2    0.39    0.66 
   1  -7  -2    0.88    0.13 
   1  -7  -2   -0.85    1.33 
  -2   7   2   15.83    1.15 
  -2   7   2   17.09    1.00 
   2  -7  -2   17.38    0.89 
  -3   7   2   37.02    1.84 
  -3   7   2   37.00    1.81 
  -4   7   2    0.39    0.34 
  -4   7   2    0.08    0.42 
   4  -7  -2    0.37    0.98 
   4  -7  -2    0.31    0.44 
  -5   7   2   -0.50    0.50 
  -5   7   2    0.08    0.30 
   5  -7  -2    0.40    0.46 
   5  -7  -2   -0.67    0.71 
  -6   7   2    5.97    0.64 
  -6   7   2    7.91    1.09 
   6  -7  -2    7.68    0.75 
   6  -7  -2    5.70    0.99 
  -7   7   2   -0.04    0.82 
   7  -7  -2    0.35    0.52 
   7  -7  -2    0.46    0.45 
   7  -7  -2   -0.58    0.75 
  -8   7   2   10.08    1.62 
   8  -7  -2    9.43    0.97 
   8  -7  -2    9.35    1.10 
   8  -7  -2    7.40    1.08 
  -9   7   2    1.04    1.22 
   9  -7  -2    1.30    0.94 
   9  -7  -2    0.91    0.60 
   9  -7  -2    1.64    0.78 
 -10   7   2    0.17    1.39 
  10  -7  -2   -2.04    0.93 
  10  -7  -2    0.31    0.86 
 -11   7   2   -0.98    1.46 
  11  -7  -2    0.72    1.07 
 -12   7   2    0.33    1.53 
  12  -7  -2    0.92    1.44 
  13  -7  -2    1.89    1.73 
  14  -7  -2    0.20    1.98 
  14  -7  -2    0.91    1.21 
  15  -7  -2    2.22    1.33 
  15  -7  -2    1.29    2.27 
  16  -7  -2    1.20    1.41 
  10   8   2    8.65    7.20 
   9   8   2    0.66    6.14 
   8   8   2   -3.15    5.48 
   7   8   2   -1.83    3.77 
   6   8   2    1.02    0.29 
   6   8   2   -1.84    3.17 
   5   8   2    0.07    0.14 
   5   8   2   -1.66    3.73 
  -5  -8  -2    0.20    0.53 
   4   8   2    2.49    0.25 
   4   8   2    0.66    1.80 
  -4  -8  -2    3.81    0.58 
   3   8   2    1.74    1.07 
   3   8   2    3.23    0.39 
  -3  -8  -2    3.27    0.53 
  -3  -8  -2    5.69    0.67 
   2   8   2    2.66    0.71 
   1   8   2    7.41    1.14 
   0   8   2    3.26    1.01 
   0  -8  -2    4.68    1.51 
   0  -8  -2    3.68    0.32 
  -1   8   2    7.37    0.91 
   1  -8  -2    3.88    2.01 
   1  -8  -2    8.02    0.43 
  -2   8   2    1.35    0.51 
  -2   8   2    0.39    0.55 
   2  -8  -2    0.72    0.18 
   2  -8  -2    0.81    1.03 
  -3   8   2    0.70    0.44 
  -3   8   2    0.98    0.58 
   3  -8  -2    0.39    0.52 
   3  -8  -2    0.83    0.77 
  -4   8   2   91.93    3.90 
  -4   8   2   80.61    3.75 
   4  -8  -2   84.85    4.32 
  -5   8   2    4.68    0.82 
  -5   8   2    4.42    0.58 
   5  -8  -2    3.83    1.22 
   5  -8  -2    4.27    0.67 
  -6   8   2    6.24    0.97 
  -6   8   2    5.32    0.67 
   6  -8  -2    6.08    0.74 
   6  -8  -2    3.92    1.13 
  -7   8   2   -0.12    0.90 
   7  -8  -2    0.90    1.07 
   7  -8  -2   -0.64    0.69 
   7  -8  -2    0.88    0.57 
  -8   8   2   18.97    1.86 
   8  -8  -2   15.14    1.25 
   8  -8  -2   17.54    1.82 
   8  -8  -2   18.40    1.32 
  -9   8   2    1.24    1.31 
   9  -8  -2    0.88    0.75 
   9  -8  -2    0.34    1.12 
 -10   8   2    4.32    1.52 
  10  -8  -2    3.28    1.00 
  10  -8  -2    4.87    1.32 
 -11   8   2    0.66    1.53 
  11  -8  -2   -1.31    1.33 
  11  -8  -2    0.09    1.11 
 -12   8   2   -0.54    1.67 
  12  -8  -2   -3.02    1.48 
 -13   8   2   -0.50    1.83 
  13  -8  -2   -0.43    1.83 
  14  -8  -2   -0.71    1.34 
  14  -8  -2   -1.48    2.13 
  15  -8  -2    4.50    2.64 
   9   9   2    5.40    4.95 
   8   9   2   -4.55    4.52 
   7   9   2    1.69    3.76 
   6   9   2   -0.09    0.33 
   6   9   2   -1.22    2.88 
   5   9   2    0.90    2.11 
   4   9   2   -1.29    2.10 
   4   9   2   -0.06    0.73 
  -4  -9  -2    0.24    0.57 
   3   9   2    0.09    1.09 
   3   9   2   -0.52    1.01 
   2   9   2   -1.10    1.23 
   2   9   2    2.21    1.22 
  -2  -9  -2    4.13    0.53 
   1   9   2    2.32    1.20 
   1   9   2    0.24    0.70 
  -1  -9  -2    0.37    0.33 
  -1  -9  -2    0.52    0.66 
   0   9   2    3.30    0.81 
   0   9   2    6.21    1.02 
   0  -9  -2    4.21    1.40 
   0  -9  -2    5.88    0.46 
  -1   9   2   -0.35    0.70 
  -1   9   2    0.40    0.50 
   1  -9  -2    1.28    2.33 
   1  -9  -2    0.81    0.21 
  -2   9   2    2.95    0.70 
  -2   9   2    3.29    0.67 
   2  -9  -2    3.01    1.82 
   2  -9  -2    2.40    0.31 
  -3   9   2    0.80    0.50 
  -3   9   2   -0.04    0.56 
   3  -9  -2   -0.59    0.76 
   3  -9  -2   -0.66    0.58 
  -4   9   2    3.16    0.51 
  -4   9   2    3.24    0.66 
   4  -9  -2    2.70    1.22 
  -5   9   2    4.98    0.83 
  -5   9   2    3.27    0.53 
   5  -9  -2    4.28    0.73 
   5  -9  -2    2.41    1.38 
  -6   9   2    8.80    0.86 
  -6   9   2   11.94    1.32 
   6  -9  -2   12.04    0.90 
   6  -9  -2    9.39    1.66 
  -7   9   2    0.03    0.89 
   7  -9  -2    0.03    0.71 
   7  -9  -2   -0.56    1.27 
  -8   9   2    1.58    1.06 
   8  -9  -2    2.38    1.35 
   8  -9  -2    1.30    0.84 
  -9   9   2    3.58    1.42 
   9  -9  -2    3.43    1.72 
   9  -9  -2    3.49    1.02 
 -10   9   2    1.13    1.48 
  10  -9  -2    1.24    0.89 
  10  -9  -2    0.64    1.55 
 -11   9   2    4.52    1.74 
  11  -9  -2    1.79    1.72 
 -12   9   2    0.17    1.81 
  12  -9  -2    2.02    1.84 
 -13   9   2    0.41    1.98 
  13  -9  -2    0.04    2.08 
 -14   9   2   -1.49    2.76 
  14  -9  -2    0.33    2.35 
  15  -9  -2    4.61    2.90 
  15  -9  -2    0.53    1.57 
   8  10   2   -0.51    3.09 
   7  10   2    1.15    2.60 
   6  10   2    0.93    2.30 
  -5 -10  -2    0.58    0.69 
   4  10   2    0.45    1.60 
  -4 -10  -2   -0.48    0.63 
   3  10   2    1.52    1.59 
  -3 -10  -2    3.28    0.63 
   2  10   2    5.41    1.50 
  -2 -10  -2    3.51    0.57 
   1  10   2    3.72    1.24 
   1  10   2    1.91    0.83 
   0  10   2    0.48    0.76 
   0  10   2    2.27    0.97 
   0 -10  -2    2.64    0.36 
   0 -10  -2    2.19    1.83 
  -1  10   2   -0.10    0.65 
  -1  10   2    0.55    0.75 
   1 -10  -2    0.54    2.07 
   1 -10  -2    0.89    0.25 
  -2  10   2    0.19    0.72 
  -2  10   2    0.42    0.62 
   2 -10  -2    3.92    2.78 
   2 -10  -2    1.11    0.23 
  -3  10   2    1.24    0.59 
  -3  10   2    3.19    0.90 
   3 -10  -2    0.15    1.73 
   3 -10  -2    1.93    0.39 
  -4  10   2    5.19    0.94 
  -4  10   2    4.12    0.62 
  -4  10   2    4.80    0.92 
   4 -10  -2    2.44    1.14 
  -5  10   2    5.06    0.62 
   5 -10  -2    4.03    1.62 
   5 -10  -2    3.21    0.73 
  -6  10   2    0.89    0.52 
  -6  10   2    1.69    0.92 
   6 -10  -2    3.10    1.72 
   6 -10  -2    1.49    0.80 
  -7  10   2   -0.30    0.99 
   7 -10  -2   -1.33    0.78 
   7 -10  -2   -2.13    1.58 
  -8  10   2    1.25    1.15 
   8 -10  -2    0.72    1.70 
   8 -10  -2    1.37    0.88 
  -9  10   2    1.02    1.29 
   9 -10  -2   -0.03    0.98 
 -10  10   2    1.82    1.57 
  10 -10  -2   -0.68    1.16 
 -11  10   2    1.43    1.69 
 -12  10   2    2.29    1.89 
  12 -10  -2    2.05    2.20 
  13 -10  -2    1.68    2.52 
  14 -10  -2   -0.31    2.99 
  15 -10  -2    2.98    3.36 
   7  11   2   -3.72    2.18 
   6  11   2    2.02    1.95 
   5  11   2    0.57    2.11 
   4  11   2    0.03    2.00 
  -4 -11  -2    2.56    0.76 
   3  11   2    2.56    1.57 
  -3 -11  -2    5.91    0.79 
   2  11   2    1.55    1.39 
  -2 -11  -2    2.58    0.63 
   1  11   2    5.26    1.29 
  -1 -11  -2    7.15    0.75 
   0  11   2    7.22    1.13 
   0  11   2    6.70    1.10 
   0 -11  -2    9.65    0.68 
  -1  11   2   -1.75    0.87 
  -1  11   2    0.47    0.79 
   1 -11  -2    0.10    0.28 
  -2  11   2    2.88    0.77 
  -2  11   2    0.69    0.79 
   2 -11  -2    2.39    0.30 
  -3  11   2    2.09    1.01 
  -3  11   2    1.42    0.65 
   3 -11  -2    2.24    0.34 
   3 -11  -2    1.41    2.72 
  -4  11   2    1.58    0.71 
  -4  11   2    0.26    0.58 
   4 -11  -2    0.19    0.80 
   4 -11  -2   -0.87    1.62 
  -5  11   2   39.41    2.16 
  -5  11   2   49.91    2.54 
  -6  11   2    1.39    0.85 
   6 -11  -2    0.13    1.87 
   6 -11  -2    0.15    0.73 
  -7  11   2    3.66    1.13 
   7 -11  -2    6.34    2.20 
   8 -11  -2    3.68    2.57 
   8 -11  -2    2.70    0.99 
  -9  11   2   -0.11    1.31 
   9 -11  -2    0.06    0.96 
 -10  11   2    0.88    1.59 
 -11  11   2    3.09    1.87 
 -12  11   2    8.88    2.23 
  12 -11  -2    7.49    2.93 
 -13  11   2   -2.06    2.18 
  13 -11  -2   -1.72    2.91 
  14 -11  -2    3.84    3.22 
  15 -11  -2   -0.14    3.27 
   6  12   2   -0.60    2.44 
   5  12   2   -1.96    1.74 
   4  12   2   -0.81    1.41 
   3  12   2   -0.03    1.45 
  -3 -12  -2    0.91    0.79 
   2  12   2    2.85    1.33 
  -2 -12  -2   -1.33    0.67 
   1  12   2   -1.44    1.09 
  -1 -12  -2    0.10    0.52 
   0  12   2   -0.30    0.97 
   0 -12  -2    2.09    0.47 
  -1  12   2   14.37    1.63 
  -1  12   2   14.59    2.08 
   1 -12  -2   16.42    0.91 
  -2  12   2   -0.37    0.92 
  -2  12   2   -0.11    0.75 
   2 -12  -2    0.14    0.31 
  -3  12   2   -0.15    0.67 
  -3  12   2   -0.04    1.11 
   3 -12  -2    0.41    0.28 
  -4  12   2    0.35    0.64 
  -4  12   2   -0.20    0.97 
   4 -12  -2    0.47    0.48 
  -5  12   2   12.01    1.47 
   5 -12  -2    3.67    1.23 
  -6  12   2    3.70    1.07 
   6 -12  -2   -1.14    1.96 
  -7  12   2    8.17    1.39 
   7 -12  -2    3.99    2.98 
  -8  12   2    1.23    1.31 
   8 -12  -2   -0.17    2.93 
  -9  12   2   -0.39    1.48 
 -10  12   2    4.69    1.72 
  10 -12  -2    8.87    2.80 
 -11  12   2   -1.66    1.81 
  11 -12  -2    3.95    3.07 
 -12  12   2   -1.76    2.90 
  12 -12  -2   -0.15    3.17 
  13 -12  -2   -1.80    3.36 
 -14  12   2    4.96    2.62 
  14 -12  -2   -2.12    3.70 
   5  13   2    1.58    1.77 
   4  13   2   -2.25    1.65 
   3  13   2    0.13    1.61 
  -3 -13  -2   -0.10    0.86 
   2  13   2   -0.20    1.41 
  -2 -13  -2    1.34    0.84 
   1  13   2    0.41    1.08 
   1  13   2    0.23    1.32 
  -1 -13  -2    0.44    0.69 
   0  13   2    1.08    1.04 
   0  13   2    0.53    1.24 
   0 -13  -2    1.27    0.55 
   1 -13  -2   22.09    1.24 
   2 -13  -2    8.78    0.71 
  -3  13   2    0.00    1.18 
   3 -13  -2    0.13    0.33 
   4 -13  -2    0.61    0.39 
  -5  13   2    3.25    1.16 
   5 -13  -2    2.84    0.75 
  -6  13   2   -0.53    1.01 
  -7  13   2    1.31    1.21 
  -8  13   2    0.47    1.36 
  -9  13   2    2.16    1.48 
   9 -13  -2    1.25    3.26 
  10 -13  -2   -1.47    3.30 
 -11  13   2    4.70    2.12 
  11 -13  -2    5.78    3.81 
  12 -13  -2    2.13    3.85 
 -13  13   2   -1.61    3.71 
  13 -13  -2    4.07    4.02 
 -14  13   2    0.34    2.55 
  14 -13  -2   11.77    5.12 
   4  14   2   -0.27    2.00 
   3  14   2   -0.08    1.87 
   2  14   2    0.18    1.56 
  -2 -14  -2   -0.28    1.24 
   1  14   2    1.62    1.64 
  -1 -14  -2   -1.48    0.78 
   0  14   2   -1.20    1.47 
   0 -14  -2    0.87    0.65 
  -1  14   2   -0.09    1.30 
   1 -14  -2    0.65    0.57 
  -2  14   2    3.32    1.47 
   2 -14  -2    7.61    0.80 
  -3  14   2   -0.74    1.48 
   3 -14  -2    0.07    0.40 
   4 -14  -2    1.77    0.42 
  -7  14   2    6.90    2.10 
  -8  14   2   11.98    2.19 
   8 -14  -2    5.30    3.03 
   9 -14  -2    0.58    3.23 
  10 -14  -2   -3.11    3.69 
  11 -14  -2    0.06    4.19 
 -12  14   2   -0.40    2.30 
  12 -14  -2    0.65    4.47 
 -13  14   2   -1.47    2.48 
  13 -14  -2   -3.82    4.45 
   2  15   2   -0.57    1.94 
   1  15   2   -3.15    1.73 
   0  15   2   -1.52    1.61 
   0 -15  -2    2.42    0.83 
  -1  15   2    1.22    1.53 
   1 -15  -2    0.60    0.64 
  -2  15   2   -0.89    1.44 
   2 -15  -2    0.12    0.56 
  -3  15   2   -0.09    1.45 
  -4  15   2    5.04    1.59 
   4 -15  -2    2.14    0.50 
  -5  15   2    2.11    1.40 
  -6  15   2    0.28    1.36 
   6 -15  -2   -0.40    0.87 
  -7  15   2    2.59    1.69 
   7 -15  -2   -1.49    1.48 
  -8  15   2    1.12    1.77 
   8 -15  -2   -2.88    2.48 
  -9  15   2    4.02    2.02 
   9 -15  -2   -0.93    3.44 
 -10  15   2   -0.98    2.01 
  10 -15  -2    4.19    3.77 
 -11  15   2    1.16    2.25 
  11 -15  -2    3.40    4.44 
 -12  15   2   -0.57    2.72 
  12 -15  -2   -2.29    4.36 
   1  16   2   -0.27    2.62 
   0  16   2   -0.52    1.94 
  -1  16   2   -1.44    1.81 
  -2  16   2    0.44    1.79 
   2 -16  -2    1.40    0.71 
  -3  16   2   -0.51    1.82 
  -4  16   2    1.66    1.78 
  -5  16   2    0.58    1.70 
   5 -16  -2    0.97    0.53 
  -6  16   2    0.17    1.71 
   6 -16  -2   -0.25    0.55 
  -7  16   2    0.73    1.75 
   7 -16  -2   -1.21    0.96 
  -8  16   2    1.62    1.86 
   8 -16  -2   -0.08    1.76 
  -9  16   2    0.41    2.16 
   9 -16  -2    2.06    2.66 
 -10  16   2   -1.56    2.18 
  10 -16  -2   -2.26    3.47 
 -11  16   2   -0.78    2.37 
  11 -16  -2    3.86    4.29 
  -1  17   2    2.09    2.97 
  -2  17   2    1.40    2.07 
  -3  17   2    1.54    2.13 
   3 -17  -2    1.77    0.79 
  -4  17   2    1.74    2.32 
  -4  17   2    1.33    2.30 
   4 -17  -2    0.94    0.65 
  -5  17   2    1.40    1.95 
  -6  17   2    0.40    1.94 
   6 -17  -2    0.02    0.60 
  -7  17   2    3.97    2.02 
   7 -17  -2   -0.22    0.67 
  -8  17   2    0.23    2.10 
   8 -17  -2    0.66    1.12 
  -9  17   2    0.03    2.48 
   9 -17  -2    1.18    1.79 
  10 -17  -2    0.49    2.46 
  10 -17   3   -2.97    4.77 
   9 -17   3   -4.93    4.51 
  -9  17  -3    1.30    2.05 
   8 -17   3    5.86    4.22 
   7 -17   3    1.93    3.12 
  -7  17  -3    1.47    1.66 
   6 -17   3    2.07    1.49 
  -6  17  -3    1.70    1.71 
   5 -17   3    0.08    1.12 
  -5  17  -3    0.42    2.00 
  -4  17  -3   -1.11    1.96 
  -3  17  -3   -0.80    2.01 
  -2  17  -3   -0.78    1.78 
  -1  17  -3   -2.08    1.92 
  11 -16   3   -1.87    3.91 
  10 -16   3    5.68    4.17 
 -10  16  -3   -0.46    2.14 
   9 -16   3   -5.43    4.20 
  -9  16  -3   -0.83    2.77 
   8 -16   3    0.61    3.89 
   7 -16   3    1.63    3.47 
   6 -16   3    0.33    2.79 
  -6  16  -3    8.28    1.72 
  -5  16  -3    2.76    1.80 
  -4  16  -3    2.37    1.82 
   3 -16   3   -0.22    0.43 
  -3  16  -3   -1.66    1.56 
  -2  16  -3    0.65    1.67 
  -1  16  -3   -0.85    1.90 
   0  16  -3    0.30    1.74 
   1  16  -3    0.29    1.87 
  12 -15   3    1.59    3.55 
  11 -15   3   -1.60    3.48 
  10 -15   3    0.56    3.47 
 -10  15  -3    2.08    1.80 
   9 -15   3   -0.16    3.12 
  -9  15  -3    3.03    1.67 
   8 -15   3    3.56    3.55 
  -8  15  -3   -0.39    1.32 
   7 -15   3   -1.95    3.51 
  -7  15  -3   -0.85    2.05 
  -6  15  -3    1.43    1.25 
   4 -15   3    0.74    0.82 
  -3  15  -3    1.60    1.31 
   2 -15   3   -0.18    0.39 
  -2  15  -3    0.39    1.42 
   1 -15   3    1.03    0.47 
  -1  15  -3    0.25    1.50 
   0  15  -3    0.58    1.66 
   1  15  -3   -1.79    1.60 
   2  15  -3   -0.48    1.81 
   3  15  -3    0.23    2.18 
  13 -14   3    6.14    2.77 
  12 -14   3    2.79    2.77 
  11 -14   3    3.63    2.74 
 -11  14  -3    3.26    1.94 
  10 -14   3   -0.25    2.74 
 -10  14  -3    0.45    1.66 
   9 -14   3  -10.58    5.91 
   9 -14   3    0.20    2.66 
  -9  14  -3   -1.25    1.39 
   8 -14   3    0.89    2.81 
  -8  14  -3    0.75    1.22 
  -7  14  -3   -0.81    1.03 
  -6  14  -3    3.67    1.16 
   5 -14   3   -2.14    2.33 
  -5  14  -3    2.28    1.27 
   4 -14   3    0.69    1.37 
  -4  14  -3   -1.03    1.71 
   3 -14   3    1.34    0.92 
   3 -14   3    0.10    0.56 
  -3  14  -3    2.79    1.38 
   2 -14   3    3.21    0.84 
   2 -14   3    2.32    0.38 
  -1  14  -3    0.24    1.27 
   0  14  -3    0.74    1.53 
   1  14  -3    0.50    1.48 
   2  14  -3   -0.43    1.52 
   3  14  -3    4.31    2.70 
   4  14  -3   -4.13    2.54 
  13 -13   3    3.16    2.49 
  12 -13   3    5.46    2.42 
  11 -13   3    1.69    2.08 
 -11  13  -3   -0.51    1.76 
  10 -13   3   -1.32    1.89 
  10 -13   3    0.20    2.48 
 -10  13  -3    0.74    1.57 
   9 -13   3    1.38    3.07 
   9 -13   3    0.38    1.95 
  -9  13  -3    0.94    1.38 
   8 -13   3   -2.97    3.91 
  -8  13  -3   -1.25    1.15 
   7 -13   3    4.90    4.10 
  -7  13  -3    2.30    1.08 
   6 -13   3    2.26    2.51 
   6 -13   3    0.42    2.07 
  -6  13  -3    0.90    0.93 
   5 -13   3    1.92    2.35 
   5 -13   3    0.23    1.39 
  -5  13  -3   -0.09    1.07 
   4 -13   3   -0.67    1.93 
   4 -13   3    2.24    0.82 
  -4  13  -3    1.96    1.17 
   3 -13   3    1.50    0.70 
   3 -13   3    2.08    1.15 
  -3  13  -3    1.12    0.93 
   2 -13   3    4.04    0.53 
   2 -13   3    4.55    1.21 
  -2  13  -3    1.55    1.44 
   1 -13   3    0.20    0.65 
   1 -13   3    0.01    0.29 
  -1  13  -3   -0.87    1.66 
   1  13  -3   -1.46    1.33 
   2  13  -3    0.81    1.96 
   3  13  -3   -2.17    1.98 
   4  13  -3   -2.39    2.46 
   5  13  -3    0.00    2.82 
  14 -12   3    0.51    2.30 
  13 -12   3    2.17    2.19 
  12 -12   3    2.79    1.99 
 -12  12  -3    2.27    1.60 
  11 -12   3    2.64    1.70 
 -11  12  -3    2.62    1.66 
  10 -12   3   -1.16    1.28 
  10 -12   3    1.12    1.61 
 -10  12  -3    2.44    1.47 
   9 -12   3   -0.35    1.30 
  -9  12  -3    2.03    1.28 
   8 -12   3    4.28    1.61 
   8 -12   3    0.78    2.39 
  -8  12  -3    2.51    1.15 
   7 -12   3   18.28    2.46 
  -7  12  -3   21.72    1.71 
   6 -12   3    3.44    1.66 
   6 -12   3    5.44    3.08 
  -6  12  -3    2.10    0.86 
   5 -12   3    0.36    1.72 
   5 -12   3    1.47    0.71 
   5 -12   3    0.83    1.68 
  -5  12  -3    0.48    0.88 
   4 -12   3    0.47    0.61 
   4 -12   3    1.72    1.01 
   4 -12   3    1.40    1.94 
  -4  12  -3    0.33    0.90 
   3 -12   3   -0.36    0.67 
   3 -12   3    1.68    0.62 
   3 -12   3    1.32    1.51 
  -3  12  -3    0.16    0.89 
   2 -12   3    5.54    0.76 
   2 -12   3    6.58    0.72 
   1 -12   3    1.81    0.62 
  -1  12  -3   -0.29    0.92 
   0  12  -3    2.16    1.69 
   2  12  -3   -0.34    1.69 
   3  12  -3    1.79    2.34 
   4  12  -3    1.41    3.27 
   5  12  -3    2.69    4.28 
   6  12  -3   -0.70    5.00 
  14 -11   3   -1.11    2.08 
  13 -11   3    2.32    1.94 
  12 -11   3    1.93    1.64 
 -12  11  -3   -0.12    1.56 
  11 -11   3    3.14    1.45 
  11 -11   3    0.06    0.96 
 -11  11  -3    0.82    1.54 
  10 -11   3    0.87    1.99 
  10 -11   3    0.32    0.76 
 -10  11  -3   -1.22    1.30 
   9 -11   3   -0.55    0.76 
   9 -11   3    0.76    1.58 
  -9  11  -3    0.67    1.24 
   8 -11   3   -0.31    1.12 
   8 -11   3   -0.80    0.93 
  -8  11  -3    0.34    0.91 
   7 -11   3   -1.03    1.90 
   7 -11   3   -0.10    1.10 
  -7  11  -3    0.40    0.77 
   6 -11   3    7.59    1.43 
   6 -11   3    6.35    0.79 
  -6  11  -3    6.69    1.08 
   5 -11   3   -0.83    0.57 
   5 -11   3    0.81    1.30 
   5 -11   3    3.29    2.10 
  -5  11  -3    0.81    0.79 
   4 -11   3    2.29    0.58 
   4 -11   3    4.48    1.50 
   4 -11   3    2.49    1.21 
   3 -11   3    1.93    0.72 
   3 -11   3    0.13    1.48 
   3 -11   3    2.10    0.55 
  -3  11  -3    0.86    0.71 
   2 -11   3    1.62    1.03 
   2 -11   3    1.66    0.54 
   2 -11   3    1.14    0.54 
  -2  11  -3   -0.50    0.84 
   1 -11   3   22.12    0.99 
   1 -11   3   18.97    1.25 
   0  11  -3   -1.08    1.17 
   1  11  -3   -0.31    1.50 
   2  11  -3   -0.33    2.85 
   3  11  -3    2.73    4.14 
   4  11  -3   -1.84    4.26 
   5  11  -3   -4.60    5.20 
   6  11  -3   14.41    6.35 
   7  11  -3    3.50    7.10 
  15 -10   3   -1.88    1.85 
  14 -10   3    3.24    1.79 
  13 -10   3   -0.67    1.58 
  12 -10   3    1.53    1.35 
 -12  10  -3    0.44    1.36 
  11 -10   3    0.34    0.89 
 -11  10  -3    0.51    1.32 
  10 -10   3    0.17    0.82 
 -10  10  -3    3.32    1.32 
   9 -10   3    0.27    0.85 
  -9  10  -3    0.46    1.20 
   8 -10   3    5.54    1.07 
  -8  10  -3    5.15    1.10 
   7 -10   3   -0.02    0.77 
   7 -10   3   -0.46    0.81 
  -7  10  -3   -0.19    0.78 
   6 -10   3    4.74    0.69 
   6 -10   3    5.59    1.05 
   6 -10   3    0.61    1.65 
  -6  10  -3    6.33    0.87 
   5 -10   3   24.85    1.90 
   5 -10   3   23.88    1.43 
  -5  10  -3   25.26    1.55 
  -5  10  -3   25.42    1.54 
   4 -10   3    0.49    0.45 
   4 -10   3    0.78    1.50 
   4 -10   3    0.93    1.10 
  -4  10  -3    0.41    0.66 
   3 -10   3   10.32    0.88 
   3 -10   3    8.48    1.44 
   3 -10   3   11.31    1.16 
   2 -10   3    0.46    1.22 
   2 -10   3    2.07    0.51 
   2 -10   3    0.94    0.46 
  -2  10  -3    0.07    0.54 
   1 -10   3    0.67    0.40 
   1 -10   3    0.16    0.39 
   1 -10   3    0.78    0.40 
  -1  10  -3   -0.77    0.73 
   0 -10   3   -0.02    0.47 
   0 -10   3   -0.27    0.41 
   0  10  -3    1.98    1.09 
   1  10  -3    1.03    1.88 
   2  10  -3    0.15    2.58 
   3  10  -3    3.12    3.85 
   5  10  -3    5.82    7.71 
   6  10  -3   -3.83    6.16 
   7  10  -3    1.79    6.99 
   8  10  -3   -2.86    7.79 
  15  -9   3    1.69    1.89 
  14  -9   3    1.88    1.67 
  13  -9   3    0.31    1.41 
  13  -9   3   -0.99    0.97 
  12  -9   3    6.05    1.53 
  12  -9   3   10.80    1.48 
  11  -9   3    3.26    0.98 
 -11   9  -3    5.10    1.26 
  10  -9   3    1.19    0.78 
 -10   9  -3    2.04    1.18 
   9  -9   3   -0.55    0.76 
   9  -9   3   -0.54    0.68 
  -9   9  -3   -1.25    1.08 
   8  -9   3    4.12    0.63 
  -8   9  -3    6.45    1.11 
   7  -9   3    7.35    0.91 
   7  -9   3    4.42    0.64 
  -7   9  -3    6.88    0.97 
   6  -9   3    1.07    0.45 
   6  -9   3    0.69    0.68 
   6  -9   3    0.70    0.73 
  -6   9  -3    2.11    0.64 
   5  -9   3    3.48    1.78 
   5  -9   3    8.18    0.80 
   5  -9   3    8.71    1.07 
  -5   9  -3    9.02    0.85 
   4  -9   3    5.45    0.70 
   4  -9   3    5.69    0.89 
   4  -9   3    6.30    1.99 
  -4   9  -3    4.91    0.69 
   3  -9   3    7.99    1.13 
   3  -9   3    5.92    1.07 
   3  -9   3    6.92    0.70 
   2  -9   3    1.75    1.15 
   2  -9   3    2.92    0.54 
   2  -9   3    2.38    0.46 
   1  -9   3   29.19    1.49 
   1  -9   3   29.28    1.45 
   0  -9   3    4.17    0.56 
   0  -9   3    3.64    0.50 
   1   9  -3    4.34    2.56 
   2   9  -3    3.88    3.20 
   3   9  -3   21.91    4.38 
   7   9  -3    7.74    5.47 
   8   9  -3    7.92    6.88 
   9   9  -3   -0.27    7.83 
  15  -8   3    0.54    1.73 
  14  -8   3    2.25    1.46 
  14  -8   3    1.07    0.81 
  13  -8   3    4.82    1.32 
  13  -8   3    3.43    0.94 
  12  -8   3    1.33    0.96 
  12  -8   3    2.99    1.03 
  12  -8   3    0.84    1.04 
  11  -8   3    1.83    0.80 
  11  -8   3    3.11    1.52 
  10  -8   3    2.82    0.86 
 -10   8  -3    2.37    1.12 
   9  -8   3    2.22    0.72 
   9  -8   3    1.74    0.67 
  -9   8  -3   -0.49    1.06 
   8  -8   3   -0.13    0.57 
   8  -8   3   -0.23    0.44 
   8  -8   3   -0.34    0.52 
  -8   8  -3   -0.11    0.94 
   7  -8   3    5.05    0.67 
   7  -8   3    6.21    0.80 
  -7   8  -3    5.36    0.94 
   6  -8   3   12.63    0.92 
   6  -8   3   13.11    1.02 
  -6   8  -3   12.84    1.09 
   5  -8   3    3.51    0.59 
   5  -8   3    2.77    0.48 
  -5   8  -3    4.29    0.59 
   4  -8   3    2.97    0.58 
   4  -8   3   -1.06    1.60 
   4  -8   3    3.40    0.49 
  -4   8  -3    4.68    0.62 
   3  -8   3   26.86    1.57 
   3  -8   3   30.23    2.16 
   3  -8   3   27.37    1.38 
   2  -8   3    1.60    0.35 
   2  -8   3    1.27    0.50 
   2  -8   3    0.88    0.70 
   1  -8   3    1.05    0.33 
   1  -8   3    1.03    0.84 
  -1   8  -3    0.45    0.56 
   0  -8   3    4.20    0.55 
   0  -8   3    4.84    0.52 
  -1  -8   3    7.62    0.67 
   1   8  -3    4.87    2.76 
  -2  -8   3    0.18    0.42 
   2   8  -3   -2.08    2.93 
  -3  -8   3   13.34    1.05 
   3   8  -3   16.94    3.07 
   4   8  -3    0.74    2.39 
   7   8  -3   -1.49    3.42 
   8   8  -3    0.80    3.80 
   9   8  -3   -1.05    4.66 
  10   8  -3    2.04    6.14 
  15  -7   3    4.11    1.64 
  14  -7   3    0.94    1.33 
  14  -7   3    0.44    0.79 
  13  -7   3    0.71    0.72 
  13  -7   3   -0.15    1.14 
  12  -7   3   10.26    1.22 
  12  -7   3    7.44    1.07 
  12  -7   3    5.02    1.19 
  11  -7   3    0.50    0.76 
  11  -7   3   -0.15    0.80 
  11  -7   3    0.46    0.77 
  10  -7   3   -0.33    0.60 
  10  -7   3    0.46    0.70 
 -10   7  -3   -0.28    0.87 
   9  -7   3    8.91    0.93 
   9  -7   3    8.53    0.96 
  -9   7  -3    9.00    1.19 
   8  -7   3   20.08    1.25 
   8  -7   3   23.85    1.30 
   8  -7   3   21.97    1.32 
  -8   7  -3   21.05    1.61 
   7  -7   3   12.76    0.90 
   7  -7   3   10.64    0.80 
   7  -7   3   12.26    0.81 
  -7   7  -3   10.24    1.30 
   6  -7   3    0.10    0.33 
   6  -7   3   -0.37    0.38 
   6  -7   3    0.37    0.39 
  -6   7  -3    0.59    0.63 
   5  -7   3    4.07    0.54 
   5  -7   3    4.12    0.49 
  -5   7  -3    4.12    0.61 
   4  -7   3   25.28    1.25 
   4  -7   3   24.24    1.28 
  -4   7  -3   24.50    1.24 
   3  -7   3   49.47    2.14 
   3  -7   3   45.22    2.17 
   2  -7   3   20.39    1.20 
   2  -7   3   18.30    1.03 
   2  -7   3   19.80    1.16 
   1  -7   3    3.84    0.45 
   1  -7   3    3.60    0.46 
   1  -7   3    3.72    0.72 
   0  -7   3    5.43    0.48 
   0  -7   3    4.45    0.47 
   0   7  -3    0.44    1.96 
  -1  -7   3   -0.05    0.27 
   1   7  -3   -3.87    2.17 
   2   7  -3    0.04    1.70 
  -3  -7   3    5.22    0.75 
   3   7  -3    6.82    1.79 
  -4  -7   3    3.71    0.70 
   4   7  -3    5.54    1.42 
   5   7  -3   12.58    1.82 
   7   7  -3   -0.61    1.46 
   8   7  -3    2.21    2.19 
   9   7  -3   -1.27    2.37 
  10   7  -3    0.79    3.53 
  11   7  -3    6.24    4.91 
  15  -6   3    2.62    1.47 
  14  -6   3    0.11    0.68 
  14  -6   3   -0.14    1.26 
  13  -6   3    3.33    0.75 
  13  -6   3    3.37    1.04 
  12  -6   3    1.57    1.07 
  12  -6   3    0.16    0.63 
  12  -6   3    1.00    0.84 
  11  -6   3   17.29    1.59 
  11  -6   3   18.40    1.25 
  11  -6   3   17.44    1.53 
  10  -6   3    1.48    0.71 
  10  -6   3    0.68    0.63 
  10  -6   3    1.11    0.65 
   9  -6   3    1.29    0.56 
   9  -6   3    1.46    0.63 
   9  -6   3    1.59    0.55 
  -9   6  -3    1.79    0.82 
   8  -6   3   14.33    0.96 
   8  -6   3   11.29    0.87 
  -8   6  -3   11.62    1.25 
   7  -6   3    0.16    0.41 
   7  -6   3    0.24    0.41 
   7  -6   3    0.18    0.33 
   7  -6   3    0.25    0.33 
  -7   6  -3   -0.07    0.72 
   6  -6   3   34.74    1.58 
   6  -6   3   34.83    1.63 
   6  -6   3   36.55    1.65 
  -6   6  -3   30.14    1.87 
   5  -6   3   12.35    0.76 
   5  -6   3   11.72    0.68 
   5  -6   3   12.65    0.78 
   4  -6   3    9.87    0.65 
   4  -6   3   10.16    0.66 
   3  -6   3    0.69    1.17 
   3  -6   3    0.20    0.23 
   3  -6   3    0.53    0.26 
  -3   6  -3    0.44    0.27 
   2  -6   3   16.65    0.89 
   2  -6   3   16.40    1.10 
   2  -6   3   18.04    0.89 
   1  -6   3    0.68    0.25 
   1  -6   3    0.93    0.24 
  -1   6  -3   -0.42    0.88 
   0  -6   3   35.91    1.65 
  -1  -6   3   17.67    0.94 
   1   6  -3   16.47    2.09 
  -2  -6   3    4.47    0.53 
   2   6  -3    3.88    0.90 
  -3  -6   3    4.52    0.63 
   3   6  -3    3.37    0.87 
  -4  -6   3    3.48    0.72 
   4   6  -3    2.38    0.78 
  -5  -6   3   -0.17    0.65 
   5   6  -3    0.29    0.70 
   6   6  -3   45.28    2.52 
   7   6  -3   10.97    1.62 
   8   6  -3   -0.54    1.07 
   9   6  -3   -1.67    1.25 
  10   6  -3    1.37    1.96 
  11   6  -3   -3.08    2.75 
  15  -5   3    3.26    1.51 
  14  -5   3    0.28    0.63 
  14  -5   3   -0.34    1.16 
  13  -5   3    1.89    0.64 
  13  -5   3    0.14    0.98 
  12  -5   3    5.98    0.93 
  12  -5   3    4.62    1.45 
  12  -5   3    5.46    0.98 
  11  -5   3    0.37    0.53 
  11  -5   3    1.52    1.08 
  10  -5   3    0.66    0.50 
  10  -5   3    1.06    0.84 
   9  -5   3    8.51    0.89 
   9  -5   3    7.10    0.83 
   9  -5   3    8.15    1.05 
  -9   5  -3    9.78    1.06 
   8  -5   3   21.73    1.23 
  -8   5  -3   22.26    1.40 
   7  -5   3   30.56    1.52 
   7  -5   3   28.43    1.44 
  -7   5  -3   29.12    1.62 
  -7   5  -3   28.20    1.58 
   6  -5   3    0.62    0.33 
   6  -5   3    0.94    0.29 
  -6   5  -3    0.31    0.44 
  -6   5  -3   -0.17    0.53 
   5  -5   3    1.46    0.30 
   5  -5   3    1.28    0.30 
  -5   5  -3    2.18    0.48 
  -5   5  -3    1.40    0.40 
   4  -5   3   17.54    0.85 
   4  -5   3   13.41    0.78 
  -4   5  -3   16.57    0.94 
  -4   5  -3   17.01    0.86 
   3  -5   3    4.82    0.39 
  -3   5  -3    5.12    0.37 
   2  -5   3    0.17    0.18 
   2  -5   3   -0.24    0.46 
   2  -5   3    0.51    0.19 
  -2   5  -3   -0.14    0.26 
   1  -5   3    6.49    0.46 
   1  -5   3    7.39    0.44 
   1  -5   3    6.13    0.45 
   0   5  -3    1.80    1.01 
  -1  -5   3   10.18    0.61 
   1   5  -3    7.51    0.83 
  -2  -5   3    2.95    0.46 
   2   5  -3    4.18    0.57 
  -3  -5   3   39.33    1.92 
   3   5  -3   38.87    1.90 
  -4  -5   3   11.86    0.95 
   4   5  -3   12.75    0.88 
  -5  -5   3    0.01    0.63 
   5   5  -3    0.26    0.48 
  -6  -5   3    6.41    1.16 
   6   5  -3    7.41    0.88 
   7   5  -3    5.31    0.78 
   8   5  -3   13.65    1.29 
   9   5  -3    0.43    0.90 
  10   5  -3    2.97    1.11 
  11   5  -3    0.78    1.40 
  12   5  -3   -1.35    2.35 
  15  -4   3    1.41    0.80 
  15  -4   3    0.35    1.29 
  14  -4   3    2.49    1.09 
  14  -4   3    3.16    0.69 
  13  -4   3    7.82    0.93 
  13  -4   3    6.79    1.11 
  12  -4   3    1.53    1.45 
  12  -4   3    1.34    0.58 
  12  -4   3    1.80    0.74 
  11  -4   3    0.15    0.47 
  11  -4   3   -2.06    1.12 
  10  -4   3   -0.62    0.89 
  10  -4   3    0.17    0.44 
 -10   4  -3   -0.25    0.64 
   9  -4   3    3.92    0.56 
   9  -4   3    3.13    0.91 
   9  -4   3    3.65    0.56 
  -9   4  -3    3.57    0.76 
   8  -4   3   19.91    1.58 
   8  -4   3   23.27    1.25 
   8  -4   3   23.27    1.23 
  -8   4  -3   23.57    1.36 
   7  -4   3   42.79    2.09 
   7  -4   3   47.51    2.21 
  -7   4  -3   45.83    2.18 
   6  -4   3    1.14    0.29 
   6  -4   3    1.11    0.38 
  -6   4  -3    1.03    0.48 
  -6   4  -3    0.38    0.36 
   5  -4   3    3.14    0.39 
   5  -4   3    3.45    0.38 
  -5   4  -3    2.45    0.41 
   4  -4   3    3.86    0.32 
   4  -4   3    3.68    0.37 
  -4   4  -3    3.95    0.44 
   3  -4   3   24.26    1.09 
  -3   4  -3   21.97    1.05 
  -3   4  -3   23.62    1.13 
   2  -4   3   25.44    1.41 
   2  -4   3   27.18    1.19 
   1  -4   3   45.45    1.89 
   1  -4   3   42.85    1.87 
   1  -4   3   43.88    1.90 
   0  -4   3   34.86    1.58 
   0   4  -3   36.79    1.75 
   1   4  -3    0.40    0.25 
  -2  -4   3    4.31    0.46 
   2   4  -3    3.40    0.39 
  -3  -4   3   18.81    1.09 
   3   4  -3   18.85    1.00 
  -4  -4   3   14.15    1.00 
   4   4  -3   14.71    0.88 
  -5  -4   3   27.83    1.69 
   5   4  -3   28.22    1.44 
  -6  -4   3   12.13    1.29 
   6   4  -3   11.05    0.85 
   7   4  -3    4.20    0.60 
   8   4  -3    0.33    0.54 
   9   4  -3    5.02    0.85 
  10   4  -3    0.60    0.82 
  11   4  -3    0.38    0.99 
  12   4  -3    2.62    1.25 
  13   4  -3    4.01    1.68 
  15  -3   3    0.42    1.34 
  15  -3   3    1.57    0.85 
  14  -3   3    0.65    1.07 
  14  -3   3    0.90    0.71 
  13  -3   3    1.78    0.60 
  13  -3   3   -0.43    0.86 
  12  -3   3    0.93    0.49 
  12  -3   3    1.56    1.67 
  11  -3   3    0.03    0.43 
  11  -3   3   -0.16    1.26 
 -11   3  -3    0.14    0.74 
  10  -3   3    2.02    1.08 
  10  -3   3    2.83    0.52 
 -10   3  -3    1.87    0.73 
   9  -3   3    0.54    0.86 
   9  -3   3    0.93    0.45 
   9  -3   3    0.03    0.37 
  -9   3  -3    0.82    0.55 
   8  -3   3    6.77    0.95 
   8  -3   3    3.90    0.56 
   8  -3   3    4.76    0.62 
  -8   3  -3    5.47    0.67 
   7  -3   3    0.36    0.62 
   7  -3   3    0.13    0.32 
   7  -3   3    0.63    0.32 
  -7   3  -3    0.25    0.35 
   6  -3   3  108.71    4.73 
   6  -3   3  114.39    4.82 
   6  -3   3  110.28    4.72 
  -6   3  -3  111.11    4.77 
   5  -3   3   88.47    3.79 
   5  -3   3   87.63    3.76 
  -5   3  -3   87.76    3.78 
   4  -3   3   16.91    0.88 
  -4   3  -3   18.07    0.90 
   3  -3   3   59.74    2.55 
  -3   3  -3   59.51    2.57 
   2  -3   3    4.48    0.52 
   2  -3   3    5.26    0.33 
  -2   3  -3    5.25    0.36 
   1  -3   3    6.54    0.36 
   1  -3   3    7.13    0.36 
  -1   3  -3    6.85    0.38 
  -1   3  -3    5.09    0.77 
   0  -3   3    0.83    0.17 
   0   3  -3    1.06    0.18 
  -1  -3   3   49.82    2.19 
   1   3  -3   49.81    2.16 
   2   3  -3   41.60    1.86 
  -3  -3   3   49.16    2.26 
   3   3  -3   47.41    2.15 
  -4  -3   3    4.25    0.66 
   4   3  -3    3.64    0.44 
  -5  -3   3   10.53    0.99 
   5   3  -3    9.00    0.69 
   6   3  -3    0.80    0.38 
   7   3  -3    4.89    0.67 
   7   3  -3    4.98    1.13 
   8   3  -3    2.28    0.53 
   9   3  -3    0.35    0.58 
  10   3  -3    2.49    0.78 
  11   3  -3    3.32    0.86 
  12   3  -3    0.80    0.89 
  13   3  -3    0.69    1.13 
  15  -2   3   -1.85    1.23 
  15  -2   3   -0.91    1.12 
  14  -2   3   -0.01    1.06 
  14  -2   3    2.54    0.88 
  13  -2   3    0.73    0.60 
  13  -2   3    2.00    0.92 
  12  -2   3   -0.89    1.76 
  12  -2   3    0.04    0.51 
 -12   2  -3   -0.51    0.91 
  11  -2   3   41.67    1.98 
  11  -2   3   38.50    2.87 
 -11   2  -3   38.42    2.27 
  10  -2   3    8.72    0.74 
  10  -2   3    6.07    0.85 
  10  -2   3    8.01    1.35 
 -10   2  -3    8.45    0.97 
   9  -2   3   31.62    1.70 
   9  -2   3   35.83    1.66 
   9  -2   3   33.87    2.13 
  -9   2  -3   34.46    1.81 
   8  -2   3   18.45    1.02 
   8  -2   3   18.51    1.44 
   8  -2   3   17.65    1.08 
  -8   2  -3   19.01    1.15 
   7  -2   3    6.32    0.54 
   7  -2   3    6.95    0.62 
  -7   2  -3    6.48    0.63 
   6  -2   3    3.80    0.46 
   6  -2   3    3.58    0.40 
  -6   2  -3    4.24    0.50 
   5  -2   3   28.51    1.40 
   5  -2   3   27.83    1.30 
   5  -2   3   26.88    1.25 
  -5   2  -3   27.80    1.32 
   4  -2   3    5.54    0.50 
  -4   2  -3    5.13    0.40 
   3  -2   3   43.18    1.87 
  -3   2  -3   42.87    1.88 
   2  -2   3  828.22   33.95 
  -2   2  -3  824.76   33.95 
   1  -2   3  177.07    7.36 
   1  -2   3  180.77    7.35 
  -1   2  -3  180.93    7.34 
  -1   2  -3  174.07    7.36 
   0  -2   3   47.06    1.94 
   0  -2   3   47.84    2.00 
   0   2  -3   45.07    1.94 
   0   2  -3   45.58    1.97 
  -1  -2   3    0.48    0.19 
   1   2  -3    0.33    0.16 
  -2  -2   3    2.60    0.37 
   2   2  -3    1.92    0.29 
  -3  -2   3    0.58    0.32 
   3   2  -3    0.43    0.22 
  -4  -2   3    7.95    0.74 
   4   2  -3    7.71    0.59 
   5   2  -3   86.54    4.05 
   5   2  -3   91.15    3.91 
   6   2  -3    9.19    1.07 
   6   2  -3    9.09    0.74 
   7   2  -3    1.20    0.37 
   7   2  -3    0.87    0.28 
   7   2  -3    0.66    0.40 
   7   2  -3    0.74    0.90 
   8   2  -3    1.09    1.08 
   8   2  -3    2.55    0.48 
   8   2  -3    2.56    0.40 
   8   2  -3    2.16    0.57 
   9   2  -3   -0.15    0.52 
   9   2  -3   -0.02    0.42 
   9   2  -3    0.19    0.49 
  10   2  -3    4.50    0.75 
  10   2  -3    4.16    0.62 
  10   2  -3    4.42    0.71 
  11   2  -3    0.59    0.70 
  11   2  -3    1.21    0.83 
  11   2  -3    0.86    0.81 
  12   2  -3    2.75    1.14 
  12   2  -3    3.37    0.90 
  13   2  -3    1.49    0.92 
  14   2  -3    1.31    1.14 
  15  -1   3    0.48    1.28 
  14  -1   3    0.16    1.13 
  12  -1   3    6.71    0.92 
 -12   1  -3    4.72    1.74 
  11  -1   3   15.80    1.08 
  11  -1   3   16.74    2.32 
 -11   1  -3   14.61    1.44 
  10  -1   3    1.81    0.58 
  10  -1   3    4.52    1.17 
  10  -1   3    3.98    0.57 
 -10   1  -3    2.77    0.71 
   9  -1   3    1.11    0.46 
   9  -1   3    1.13    0.95 
   9  -1   3    1.60    0.42 
  -9   1  -3    1.44    0.57 
   8  -1   3    3.28    0.46 
   8  -1   3    3.48    0.44 
   8  -1   3    4.13    0.95 
  -8   1  -3    3.48    0.55 
   7  -1   3   16.30    0.88 
   7  -1   3   16.30    0.92 
   7  -1   3   15.83    1.31 
  -7   1  -3   16.72    0.96 
   6  -1   3   37.05    1.75 
   6  -1   3   40.28    1.73 
   6  -1   3   37.22    1.90 
  -6   1  -3   38.58    1.78 
   5  -1   3   56.91    2.73 
   5  -1   3   64.14    2.81 
   5  -1   3   66.75    2.74 
  -5   1  -3   65.09    2.75 
   4  -1   3    2.12    0.21 
   4  -1   3    2.30    0.31 
  -4   1  -3    2.19    0.30 
   3  -1   3    1.82    0.22 
  -3   1  -3    1.41    0.21 
   2  -1   3   19.43    0.88 
  -2   1  -3   19.54    0.89 
   1  -1   3  145.76    5.73 
  -1   1  -3  131.10    5.72 
   0  -1   3   17.66    0.84 
   0  -1   3   19.06    0.80 
   0   1  -3   18.72    0.79 
   0   1  -3   17.69    0.85 
   1   1  -3   64.31    2.76 
   1   1  -3   63.97    2.77 
   2   1  -3    3.33    0.43 
   2   1  -3    2.43    0.40 
   3   1  -3   -0.09    0.20 
   3   1  -3    0.07    0.35 
   4   1  -3   30.55    1.63 
   4   1  -3   31.05    1.53 
   4   1  -3   31.20    1.37 
   5   1  -3    0.06    0.28 
   5   1  -3    0.14    0.59 
   5   1  -3    0.04    0.24 
   5   1  -3    0.01    0.16 
   6   1  -3   37.29    1.60 
   6   1  -3   36.70    2.04 
   6   1  -3   35.52    1.63 
   6   1  -3   34.62    1.78 
   7   1  -3    2.17    0.39 
   7   1  -3    1.98    0.32 
   7   1  -3    0.99    0.44 
   7   1  -3    2.45    0.96 
   8   1  -3   -0.67    0.38 
   8   1  -3    0.21    0.41 
   8   1  -3   -0.44    1.01 
   8   1  -3    0.05    0.30 
   9   1  -3    0.80    0.54 
   9   1  -3    0.95    0.37 
   9   1  -3   -0.70    0.47 
  10   1  -3    0.06    0.58 
  10   1  -3    0.08    0.64 
  10   1  -3   -0.01    0.46 
  11   1  -3    5.06    0.90 
  11   1  -3    4.42    0.69 
  11   1  -3    3.97    0.78 
  12   1  -3    5.46    0.90 
  12   1  -3    4.91    1.12 
  13   1  -3   -0.15    1.34 
  13   1  -3    0.89    0.84 
  14   1  -3    1.00    1.02 
  14   0   3   -0.60    1.04 
  14   0   3    0.86    1.81 
  13   0   3    1.44    1.24 
  12   0   3   -0.71    0.78 
  11   0   3   -0.56    0.59 
 -11   0  -3    0.14    0.77 
  10   0   3    0.45    0.62 
  10   0   3    1.79    1.37 
  10   0   3    0.63    0.51 
 -10   0  -3   -0.04    0.58 
   9   0   3    0.48    0.47 
   9   0   3   -1.05    0.97 
   9   0   3    0.24    0.40 
  -9   0  -3    0.49    0.49 
   8   0   3   16.53    1.05 
   8   0   3   18.25    1.41 
   8   0   3   18.08    1.02 
  -8   0  -3   18.20    1.09 
   7   0   3   -0.80    0.60 
   7   0   3    0.00    0.31 
   7   0   3   -0.14    0.27 
  -7   0  -3    0.01    0.30 
   6   0   3    2.05    0.33 
   6   0   3    1.55    0.31 
  -6   0  -3    2.02    0.35 
  -6   0  -3    1.90    0.49 
   5   0   3   18.84    0.94 
   5   0   3   19.82    0.97 
  -5   0  -3   19.76    0.98 
  -5   0  -3   19.08    1.04 
   4   0   3    2.16    0.31 
   4   0   3    2.52    0.29 
  -4   0  -3    2.13    0.28 
  -4   0  -3    1.82    0.27 
   3   0   3   16.28    0.77 
   3   0   3   16.18    0.82 
  -3   0  -3   14.95    0.77 
  -3   0  -3   16.06    0.74 
   2   0   3  136.42    5.70 
   2   0   3  138.11    5.59 
  -2   0  -3  133.64    5.57 
  -2   0  -3  129.91    5.59 
   1   0   3   18.41    0.80 
   1   0   3   17.93    0.82 
  -1   0  -3   19.25    0.79 
  -1   0  -3   17.49    0.81 
   0   0   3   31.91    1.36 
   0   0   3   32.29    1.42 
   0   0  -3   31.99    1.37 
   0   0  -3   32.51    1.41 
  -1   0   3   68.79    2.89 
   1   0  -3   65.30    2.76 
   1   0  -3   66.40    2.88 
  -2   0   3    0.37    0.33 
  -2   0   3    0.22    0.19 
   2   0  -3   -0.08    0.21 
   2   0  -3    0.22    0.32 
  -3   0   3  175.96    7.56 
  -3   0   3  183.15    7.73 
   3   0  -3  181.79    7.74 
   3   0  -3  192.13    7.64 
   4   0  -3    6.64    0.90 
   4   0  -3    8.33    0.52 
   4   0  -3    7.79    0.63 
   4   0  -3    8.03    0.48 
   5   0  -3    0.51    0.21 
   5   0  -3    0.90    0.53 
   5   0  -3    0.36    0.35 
   5   0  -3    0.80    0.27 
   6   0  -3    2.86    0.79 
   6   0  -3    1.40    0.43 
   6   0  -3    1.89    0.34 
   6   0  -3    1.84    0.28 
   7   0  -3    3.52    0.46 
   7   0  -3    4.54    0.59 
   7   0  -3    4.32    0.63 
   7   0  -3    4.37    1.03 
   8   0  -3    5.07    1.09 
   8   0  -3    4.21    0.66 
   8   0  -3    4.85    0.55 
   8   0  -3    4.57    0.58 
   9   0  -3    1.13    0.41 
   9   0  -3    3.27    1.38 
   9   0  -3    1.71    0.56 
   9   0  -3    1.18    0.60 
  10   0  -3    2.33    0.69 
  10   0  -3    2.56    0.65 
  10   0  -3    1.81    0.49 
  11   0  -3    1.18    0.84 
  11   0  -3    1.31    1.21 
  11   0  -3    1.14    0.56 
  12   0  -3    0.52    0.99 
  12   0  -3   -0.14    0.69 
  12   0  -3   -0.44    0.72 
  13   0  -3    0.17    1.28 
  13   0  -3    0.30    0.90 
  14   0  -3   -0.12    0.90 
  14   0  -3   -0.39    1.69 
  14   1   3    5.03    3.06 
  14   1   3    1.70    1.11 
  13   1   3    3.18    1.89 
  12   1   3    2.68    1.30 
  11   1   3   -0.27    0.88 
 -11  -1  -3   -0.58    0.73 
  10   1   3    0.90    0.69 
  10   1   3   -0.11    1.38 
  10   1   3    0.44    0.65 
 -10  -1  -3   -0.40    0.59 
   9   1   3   -0.01    0.98 
   9   1   3    1.19    0.54 
   9   1   3    0.93    0.58 
  -9  -1  -3    1.00    0.52 
   8   1   3    3.20    0.53 
   8   1   3    4.24    0.63 
  -8  -1  -3    3.48    0.55 
   7   1   3    4.24    0.56 
   7   1   3    3.40    0.49 
  -7  -1  -3    2.47    0.65 
  -7  -1  -3    3.49    0.48 
   6   1   3   24.06    1.22 
   6   1   3   24.94    1.29 
  -6  -1  -3   24.05    1.21 
  -6  -1  -3   24.64    1.35 
   5   1   3    3.66    0.39 
   5   1   3    4.41    0.51 
  -5  -1  -3    3.21    0.37 
  -5  -1  -3    3.45    0.48 
   4   1   3    7.46    0.55 
   4   1   3    7.03    0.67 
  -4  -1  -3    7.66    0.50 
  -4  -1  -3    7.33    0.49 
   3   1   3    6.29    0.93 
   3   1   3    4.09    0.36 
  -3  -1  -3    4.27    0.32 
  -3  -1  -3    4.95    0.36 
   2   1   3   91.23    3.85 
  -2  -1  -3   93.52    3.93 
  -2  -1  -3   90.72    3.85 
   1   1   3   55.54    2.38 
  -1  -1  -3   57.40    2.39 
   0   1   3    2.14    0.22 
   0   1   3    2.19    0.14 
   0  -1  -3    2.17    0.22 
   0  -1  -3    1.97    0.15 
  -1   1   3   88.94    3.61 
  -1   1   3   80.76    3.48 
   1  -1  -3   80.67    3.48 
   1  -1  -3   87.20    3.60 
  -2   1   3   38.40    1.88 
  -2   1   3   42.20    1.84 
   2  -1  -3   40.24    1.87 
  -3   1   3   26.28    1.58 
  -3   1   3   25.22    1.18 
   3  -1  -3   25.90    1.41 
   3  -1  -3   27.87    1.32 
  -4   1   3    0.59    0.47 
  -4   1   3    0.61    0.17 
   4  -1  -3    0.77    0.52 
  -5   1   3   25.22    1.43 
   5  -1  -3   25.68    1.23 
   5  -1  -3   25.37    1.19 
   5  -1  -3   23.02    1.51 
   6  -1  -3    4.23    0.84 
   6  -1  -3    3.18    0.43 
   6  -1  -3    2.96    0.39 
   7  -1  -3    1.41    0.41 
   7  -1  -3    1.17    0.31 
   7  -1  -3    1.62    0.95 
   7  -1  -3    2.13    0.54 
   8  -1  -3    0.66    0.36 
   8  -1  -3    0.84    0.49 
   8  -1  -3    1.45    1.01 
   8  -1  -3    1.02    0.44 
   9  -1  -3    2.72    1.23 
   9  -1  -3    2.80    0.67 
   9  -1  -3    2.83    0.47 
   9  -1  -3    2.43    0.63 
  10  -1  -3   -0.36    0.59 
  10  -1  -3   -0.01    0.43 
  10  -1  -3    0.09    0.60 
  11  -1  -3   16.35    1.26 
  11  -1  -3   19.19    1.54 
  11  -1  -3   16.59    1.42 
  12  -1  -3    8.54    1.21 
  12  -1  -3    9.30    1.31 
  13  -1  -3   -1.32    1.20 
  13  -1  -3   -0.18    0.86 
  14  -1  -3    0.51    0.88 
  14  -1  -3   -1.48    1.69 
  15  -1  -3   -0.29    1.06 
  13   2   3   -3.85    3.24 
  12   2   3    3.72    2.27 
  11   2   3    4.12    1.82 
 -11  -2  -3    2.52    0.86 
  10   2   3    0.31    1.09 
  10   2   3   -0.21    0.77 
 -10  -2  -3   -0.02    0.60 
   9   2   3    0.21    0.60 
   9   2   3    0.84    0.94 
  -9  -2  -3    0.53    0.51 
   8   2   3   39.87    2.29 
   8   2   3   39.04    1.95 
  -8  -2  -3   39.64    1.95 
  -8  -2  -3   41.09    2.32 
   7   2   3    0.20    0.66 
   7   2   3    0.75    0.42 
  -7  -2  -3    0.47    0.54 
  -7  -2  -3    0.21    0.34 
   6   2   3   19.70    1.08 
   6   2   3   21.88    1.42 
  -6  -2  -3   20.31    1.06 
  -6  -2  -3   19.92    1.19 
   5   2   3   51.30    2.25 
   5   2   3   50.01    2.59 
  -5  -2  -3   52.11    2.33 
  -5  -2  -3   49.13    2.24 
   4   2   3   15.67    1.57 
  -4  -2  -3   16.29    0.86 
  -4  -2  -3   17.14    0.85 
   3   2   3   22.44    1.04 
   3   2   3   21.99    2.14 
  -3  -2  -3   22.09    1.05 
  -3  -2  -3   21.69    1.04 
   2   2   3    1.01    0.18 
   2   2   3    1.09    0.74 
  -2  -2  -3    0.83    0.40 
   1   2   3   52.25    2.20 
   1   2   3   52.93    2.18 
  -1  -2  -3   52.58    2.39 
  -1  -2  -3   48.85    2.19 
   0   2   3  101.11    4.24 
   0   2   3   98.10    4.17 
   0  -2  -3  111.52    4.24 
   0  -2  -3   93.69    4.18 
  -1   2   3  207.39    8.71 
  -1   2   3  213.62    8.81 
   1  -2  -3  213.99    8.79 
  -2   2   3   22.83    1.25 
  -2   2   3   23.28    1.20 
   2  -2  -3   22.11    1.17 
   2  -2  -3   23.91    1.16 
  -3   2   3   55.25    2.84 
  -3   2   3   59.90    2.66 
   3  -2  -3   61.14    2.78 
   3  -2  -3   73.10    3.25 
  -4   2   3    5.54    0.41 
  -4   2   3    5.58    0.75 
   4  -2  -3    6.07    0.60 
   4  -2  -3    5.23    0.72 
  -5   2   3    0.22    0.53 
   5  -2  -3    0.07    0.29 
   5  -2  -3    0.19    0.60 
  -6   2   3    1.03    0.71 
   6  -2  -3    1.20    0.75 
   6  -2  -3    1.69    0.33 
   6  -2  -3    1.37    0.40 
  -7   2   3   71.24    3.40 
   7  -2  -3   70.87    3.12 
   7  -2  -3   68.81    3.49 
   7  -2  -3   74.01    3.20 
   8  -2  -3    0.71    0.58 
   8  -2  -3    1.21    0.49 
   8  -2  -3    1.02    0.37 
   8  -2  -3    2.12    1.10 
   9  -2  -3   37.31    2.63 
   9  -2  -3   37.72    2.12 
   9  -2  -3   36.71    1.85 
   9  -2  -3   41.09    2.02 
  10  -2  -3    0.54    1.47 
  10  -2  -3    0.23    0.69 
  10  -2  -3    0.45    0.65 
  10  -2  -3    0.33    0.46 
  11  -2  -3    5.78    0.74 
  11  -2  -3    6.68    1.04 
  11  -2  -3    7.15    0.97 
  12  -2  -3    7.11    1.12 
  12  -2  -3    7.09    1.24 
  13  -2  -3    2.84    0.92 
  14  -2  -3    1.02    1.04 
  14  -2  -3    1.48    1.65 
  15  -2  -3    0.39    1.01 
  15  -2  -3   -1.42    2.03 
  13   3   3    1.80    4.81 
  12   3   3    3.74    3.66 
  11   3   3    0.46    2.69 
 -11  -3  -3   -0.37    0.75 
  10   3   3    3.47    0.87 
 -10  -3  -3    3.95    0.78 
   9   3   3    4.31    1.76 
   9   3   3    5.63    0.77 
  -9  -3  -3    4.67    0.68 
   8   3   3    1.90    1.48 
   8   3   3    2.01    0.58 
  -8  -3  -3    0.80    0.49 
  -8  -3  -3    1.56    0.87 
   7   3   3    1.79    0.50 
   7   3   3    0.27    1.25 
  -7  -3  -3    0.52    0.54 
  -7  -3  -3    0.33    0.39 
   6   3   3    2.34    0.43 
   6   3   3    2.12    1.32 
  -6  -3  -3    2.56    0.56 
  -6  -3  -3    2.82    0.44 
   5   3   3   19.18    0.98 
   5   3   3   16.07    2.23 
  -5  -3  -3   17.12    0.95 
  -5  -3  -3   18.67    1.04 
   4   3   3   34.42    3.07 
   4   3   3   37.88    1.68 
  -4  -3  -3   38.09    1.73 
  -4  -3  -3   36.69    1.68 
   3   3   3   12.76    0.67 
  -3  -3  -3   12.31    0.68 
  -3  -3  -3   12.55    0.71 
   2   3   3   61.69    2.63 
  -2  -3  -3   65.26    2.95 
  -2  -3  -3   60.37    2.66 
   1   3   3    0.14    0.24 
   1   3   3    0.12    0.09 
  -1  -3  -3   -0.56    0.84 
   0   3   3   22.16    0.95 
   0   3   3   23.32    1.12 
   0  -3  -3   23.06    0.98 
   0  -3  -3   20.71    1.04 
  -1   3   3    0.65    0.24 
   1  -3  -3    0.38    0.07 
   1  -3  -3    0.20    0.21 
  -2   3   3  300.18   12.10 
  -2   3   3  247.74   12.11 
   2  -3  -3  317.23   12.00 
  -3   3   3    1.60    0.34 
  -3   3   3    1.51    0.45 
   3  -3  -3    1.39    0.35 
   3  -3  -3    1.04    0.53 
  -4   3   3    0.19    0.51 
   4  -3  -3    0.81    0.42 
   4  -3  -3    0.16    0.38 
  -5   3   3    0.52    0.24 
  -5   3   3    0.46    0.62 
   5  -3  -3    0.52    0.37 
   5  -3  -3    0.34    0.55 
  -6   3   3   21.47    1.49 
   6  -3  -3   21.89    1.25 
   6  -3  -3   21.86    1.48 
   6  -3  -3   22.10    1.19 
  -7   3   3    2.57    0.89 
   7  -3  -3    2.02    0.80 
   7  -3  -3    3.17    0.46 
   7  -3  -3    2.56    0.55 
  -8   3   3    5.20    1.04 
   8  -3  -3    3.08    1.01 
   8  -3  -3    4.05    0.67 
   8  -3  -3    4.07    0.53 
   9  -3  -3    0.42    1.08 
   9  -3  -3    1.42    0.66 
   9  -3  -3    1.53    0.45 
  10  -3  -3   17.15    2.20 
  10  -3  -3   16.28    1.44 
  10  -3  -3   16.55    1.42 
  10  -3  -3   17.65    1.17 
  11  -3  -3   -1.64    0.86 
  11  -3  -3   -0.78    0.55 
  11  -3  -3    0.04    0.76 
  12  -3  -3    1.08    1.02 
  12  -3  -3    0.84    0.86 
  13  -3  -3    0.85    1.32 
  13  -3  -3    1.13    0.96 
  14  -3  -3   -0.71    1.66 
  14  -3  -3    0.27    1.00 
  15  -3  -3    4.55    2.09 
  15  -3  -3   -0.54    1.08 
  12   4   3    6.53    6.02 
  11   4   3    4.97    4.31 
 -11  -4  -3    4.45    0.95 
  10   4   3    2.28    0.86 
  10   4   3    1.33    3.27 
 -10  -4  -3    1.08    0.73 
   9   4   3    1.76    0.70 
   9   4   3    3.50    2.90 
  -9  -4  -3    1.03    0.58 
   8   4   3    6.51    2.60 
   8   4   3    3.36    0.64 
  -8  -4  -3    5.34    0.67 
   7   4   3    9.73    2.45 
   7   4   3    6.19    0.73 
  -7  -4  -3    8.00    0.77 
  -7  -4  -3    6.82    1.04 
   6   4   3    0.98    0.39 
   6   4   3   -0.41    1.95 
  -6  -4  -3    1.50    0.52 
  -6  -4  -3    1.48    0.42 
   5   4   3   -2.13    2.01 
   5   4   3    0.08    0.29 
  -5  -4  -3   -0.01    0.29 
  -5  -4  -3    0.33    0.35 
   4   4   3    0.33    1.82 
   4   4   3    0.94    0.25 
  -4  -4  -3    1.57    0.31 
  -4  -4  -3    1.02    0.33 
   3   4   3   -0.70    1.36 
  -3  -4  -3    1.62    0.33 
  -3  -4  -3    1.35    0.29 
   2   4   3    2.37    0.23 
   2   4   3    1.12    0.54 
  -2  -4  -3    2.47    0.30 
  -2  -4  -3    2.93    0.65 
   1   4   3   -0.38    0.27 
   1   4   3    0.08    0.09 
  -1  -4  -3    0.01    0.14 
  -1  -4  -3    1.40    1.20 
   0   4   3    4.14    0.22 
   0   4   3    3.71    0.37 
   0  -4  -3    4.28    0.26 
  -1   4   3    1.22    0.32 
  -1   4   3    1.44    0.42 
   1  -4  -3    0.87    0.24 
   1  -4  -3    1.03    0.11 
  -2   4   3    1.50    0.31 
  -2   4   3    3.06    0.59 
   2  -4  -3    2.18    0.37 
   2  -4  -3    1.61    0.34 
  -3   4   3   18.36    1.10 
   3  -4  -3   19.38    1.02 
   3  -4  -3   19.32    1.34 
  -4   4   3  188.52    7.72 
  -4   4   3  189.74    7.89 
   4  -4  -3  186.15    7.91 
   4  -4  -3  172.08    7.92 
  -5   4   3   74.64    3.22 
  -5   4   3   75.48    3.51 
   5  -4  -3   74.61    3.42 
   5  -4  -3   74.63    3.43 
  -6   4   3   19.89    1.47 
  -6   4   3   18.73    0.97 
   6  -4  -3   17.78    1.23 
   6  -4  -3   17.76    1.27 
  -7   4   3    2.11    0.90 
   7  -4  -3    2.19    0.56 
   7  -4  -3    2.98    0.83 
   7  -4  -3    1.43    0.43 
  -8   4   3   -0.96    0.96 
   8  -4  -3   -0.14    0.39 
   8  -4  -3   -0.13    0.54 
   8  -4  -3   -0.44    0.84 
  -9   4   3    7.20    1.34 
   9  -4  -3    6.44    0.89 
   9  -4  -3    6.38    1.20 
   9  -4  -3    5.00    0.66 
  10  -4  -3    0.06    0.76 
  10  -4  -3    0.75    1.20 
  10  -4  -3    0.25    0.48 
  11  -4  -3   25.34    1.94 
  11  -4  -3   24.85    1.94 
  12  -4  -3   12.00    1.46 
  12  -4  -3   10.45    1.47 
  13  -4  -3    3.53    1.46 
  13  -4  -3    3.58    1.10 
  14  -4  -3   -0.52    1.76 
  14  -4  -3   -0.86    1.03 
  15  -4  -3   -0.33    1.14 
  15  -4  -3    2.01    2.16 
  12   5   3   -0.90    6.52 
  11   5   3    1.77    5.64 
 -11  -5  -3    0.54    0.84 
  10   5   3   -1.65    4.80 
   9   5   3   -3.90    3.90 
   9   5   3    0.00    0.59 
  -9  -5  -3    0.53    0.61 
   8   5   3    0.30    0.51 
   8   5   3    2.10    3.75 
  -8  -5  -3    0.31    0.50 
   7   5   3    1.16    0.43 
   7   5   3   -2.47    3.15 
  -7  -5  -3    0.67    0.48 
   6   5   3    0.62    0.33 
   6   5   3    0.72    2.93 
  -6  -5  -3    0.35    0.44 
  -6  -5  -3   -0.29    0.54 
   5   5   3    4.89    2.74 
   5   5   3    6.54    0.52 
  -5  -5  -3    7.05    0.67 
  -5  -5  -3    6.78    0.73 
   4   5   3    3.97    0.37 
   4   5   3   -0.14    2.19 
  -4  -5  -3    3.07    0.45 
  -4  -5  -3    3.70    0.45 
   3   5   3   25.89    1.16 
  -3  -5  -3   25.54    1.32 
  -3  -5  -3   26.99    1.26 
   2   5   3    0.19    0.59 
  -2  -5  -3    0.31    0.50 
  -2  -5  -3   -0.03    0.23 
   1   5   3    0.10    0.34 
  -1  -5  -3   -0.30    1.32 
   0   5   3    1.17    0.28 
   0   5   3    1.01    0.18 
   0  -5  -3    1.31    0.17 
   0  -5  -3    0.99    0.78 
  -1   5   3    2.59    0.43 
   1  -5  -3    3.12    0.41 
   1  -5  -3    2.31    0.18 
  -2   5   3    0.63    0.32 
  -2   5   3    0.50    0.55 
  -2   5   3    0.68    0.32 
   2  -5  -3    1.23    0.24 
   2  -5  -3    0.38    0.35 
  -3   5   3    1.54    0.38 
  -3   5   3    1.46    0.41 
   3  -5  -3    0.82    0.66 
   3  -5  -3    1.64    0.44 
  -4   5   3   15.46    1.09 
  -4   5   3   14.06    0.86 
   4  -5  -3   15.30    0.94 
   4  -5  -3   15.33    1.37 
  -5   5   3   -0.28    0.62 
  -5   5   3   -0.28    0.27 
   5  -5  -3    0.10    0.36 
   5  -5  -3   -0.33    0.52 
  -6   5   3   22.02    1.64 
  -6   5   3   21.23    1.12 
   6  -5  -3   22.93    1.35 
   6  -5  -3   20.80    1.45 
  -7   5   3    0.52    0.90 
   7  -5  -3    0.16    0.40 
   7  -5  -3    0.01    0.58 
   7  -5  -3   -0.46    0.60 
  -8   5   3   -0.17    1.01 
   8  -5  -3    0.52    0.67 
   8  -5  -3   -0.08    0.77 
   8  -5  -3    0.19    0.45 
  -9   5   3    2.20    1.25 
   9  -5  -3    1.66    0.58 
   9  -5  -3    1.64    0.78 
   9  -5  -3    1.67    0.96 
 -10   5   3    1.17    1.27 
  10  -5  -3    1.74    0.93 
  10  -5  -3    0.20    0.52 
  10  -5  -3    0.97    1.19 
  11  -5  -3    0.80    1.01 
  12  -5  -3    0.58    1.03 
  12  -5  -3   -1.60    1.69 
  13  -5  -3    0.93    1.55 
  13  -5  -3    2.17    1.10 
  14  -5  -3    0.57    1.13 
  14  -5  -3    1.64    1.84 
  15  -5  -3    2.79    2.30 
  11   6   3    8.44    5.97 
  10   6   3    0.69    5.35 
 -10  -6  -3   -0.69    0.71 
   9   6   3    2.71    4.99 
  -9  -6  -3    0.44    0.61 
   8   6   3   -1.26    4.06 
   8   6   3    2.54    0.51 
  -8  -6  -3    3.96    0.66 
   7   6   3    2.90    3.65 
   7   6   3    6.71    0.66 
  -7  -6  -3    6.63    0.72 
   6   6   3    0.44    0.30 
   6   6   3    2.55    3.25 
  -6  -6  -3   -0.23    0.47 
   5   6   3    1.74    2.62 
  -5  -6  -3    0.30    0.45 
  -5  -6  -3    0.02    0.49 
   4   6   3    1.51    1.74 
   3   6   3    7.39    0.41 
  -3  -6  -3    7.78    0.63 
  -3  -6  -3    5.98    0.65 
   2   6   3    2.82    0.22 
  -2  -6  -3    3.39    0.68 
  -2  -6  -3    3.43    0.45 
   1   6   3   13.53    0.64 
  -1  -6  -3   13.26    0.70 
  -1  -6  -3   16.03    2.08 
   0   6   3    6.32    0.68 
   0  -6  -3    1.63    1.39 
  -1   6   3    7.21    0.94 
  -1   6   3    6.64    0.63 
   1  -6  -3    6.84    0.36 
  -2   6   3    5.61    0.82 
  -2   6   3    4.46    0.58 
   2  -6  -3    5.85    0.36 
  -3   6   3   12.31    0.90 
  -3   6   3   12.83    0.96 
   3  -6  -3   12.82    0.80 
  -4   6   3   40.89    1.96 
  -4   6   3   34.59    1.81 
   4  -6  -3   39.48    1.81 
   4  -6  -3   35.96    2.30 
  -5   6   3   62.03    2.99 
  -5   6   3   59.53    2.71 
   5  -6  -3   60.61    3.12 
   5  -6  -3   62.13    2.80 
  -6   6   3   39.77    2.23 
  -6   6   3   39.18    1.85 
   6  -6  -3   39.85    2.33 
   6  -6  -3   40.99    2.04 
  -7   6   3   -0.23    0.93 
   7  -6  -3   -0.21    0.74 
   7  -6  -3   -0.20    0.50 
  -8   6   3    0.36    1.09 
   8  -6  -3    0.46    0.65 
   8  -6  -3   -0.48    0.78 
   8  -6  -3    0.14    0.48 
  -9   6   3    9.14    1.48 
   9  -6  -3    7.88    1.17 
   9  -6  -3    6.53    0.79 
   9  -6  -3    7.18    1.14 
 -10   6   3    5.99    1.48 
  10  -6  -3    4.04    1.16 
  10  -6  -3    3.71    1.13 
 -11   6   3    1.87    1.51 
  11  -6  -3    1.95    1.21 
  11  -6  -3    1.52    2.24 
  12  -6  -3    2.85    1.45 
  13  -6  -3   -0.02    1.67 
  14  -6  -3    1.44    1.20 
  14  -6  -3   -1.06    1.99 
  15  -6  -3    3.16    2.38 
  15  -6  -3   -0.22    1.26 
  11   7   3  -14.74    6.56 
  10   7   3   -4.39    6.41 
   9   7   3    2.60    4.46 
  -9  -7  -3    0.86    0.67 
   8   7   3   -1.57    3.91 
   7   7   3    2.65    3.51 
  -7  -7  -3    0.50    0.59 
   6   7   3   -1.44    2.78 
   5   7   3   -1.83    2.09 
   5   7   3    0.62    0.22 
  -5  -7  -3    1.12    0.51 
   4   7   3    6.79    0.40 
  -4  -7  -3    7.82    0.79 
  -4  -7  -3    5.41    0.73 
   3   7   3    4.28    0.29 
  -3  -7  -3    4.23    0.65 
  -3  -7  -3    4.41    0.61 
   2   7   3    8.73    0.45 
  -2  -7  -3    8.08    0.64 
  -2  -7  -3    8.06    0.92 
   1   7   3    1.26    0.36 
   1   7   3    0.93    0.57 
  -1  -7  -3    2.81    1.20 
  -1  -7  -3    1.86    0.30 
   0   7   3   -0.18    0.80 
   0   7   3   -0.18    0.31 
   0  -7  -3    0.09    0.17 
   0  -7  -3   -0.75    1.72 
  -1   7   3    4.30    0.61 
  -1   7   3    5.18    0.96 
   1  -7  -3    4.55    0.30 
  -2   7   3   72.24    3.23 
  -2   7   3   61.18    2.99 
   2  -7  -3   66.20    2.78 
  -3   7   3    7.93    0.80 
  -3   7   3    9.19    0.91 
   3  -7  -3    7.43    0.67 
  -4   7   3   12.43    0.98 
  -4   7   3   11.66    0.87 
   4  -7  -3    7.60    1.20 
   4  -7  -3   12.78    0.85 
  -5   7   3    2.39    0.65 
  -5   7   3    2.96    0.48 
   5  -7  -3    1.90    0.54 
   5  -7  -3    1.55    1.07 
  -6   7   3    6.55    0.64 
  -6   7   3    8.21    1.18 
   6  -7  -3    6.98    0.82 
   6  -7  -3    6.81    0.81 
   6  -7  -3    6.41    1.17 
  -7   7   3   -0.83    0.80 
  -7   7   3    0.48    0.34 
   7  -7  -3    0.43    0.55 
   7  -7  -3    0.40    0.97 
  -8   7   3   23.37    2.10 
   8  -7  -3   24.33    1.62 
   8  -7  -3   25.94    1.56 
   8  -7  -3   27.00    2.09 
  -9   7   3    1.20    1.29 
   9  -7  -3    1.33    1.03 
   9  -7  -3    1.22    0.79 
   9  -7  -3    0.65    0.65 
 -10   7   3    0.12    1.36 
  10  -7  -3    0.29    0.93 
  10  -7  -3    0.93    1.13 
 -11   7   3    0.60    1.59 
  11  -7  -3   -0.15    2.39 
 -12   7   3    2.58    1.58 
  12  -7  -3    1.70    1.59 
  13  -7  -3    3.58    1.92 
  14  -7  -3    3.78    2.21 
  14  -7  -3    0.98    1.37 
  15  -7  -3   -1.64    1.29 
  15  -7  -3    0.30    2.53 
  10   8   3    1.68    5.25 
   9   8   3    4.24    4.69 
   8   8   3    0.88    4.05 
  -8  -8  -3    2.45    0.68 
   7   8   3    2.43    2.84 
  -7  -8  -3    3.13    0.70 
   6   8   3   -0.63    0.33 
   6   8   3   -0.19    2.22 
  -6  -8  -3   -0.04    0.55 
   5   8   3    0.25    3.01 
   5   8   3    0.58    0.18 
  -5  -8  -3    1.13    0.57 
   4   8   3   -0.09    1.21 
   4   8   3    0.12    0.14 
  -4  -8  -3   -0.60    0.49 
   3   8   3    1.46    0.24 
   3   8   3    1.06    0.90 
  -3  -8  -3   -0.15    0.52 
  -3  -8  -3    2.15    0.49 
   2   8   3   -0.19    0.76 
   2   8   3    1.28    0.42 
  -2  -8  -3    1.00    0.57 
  -2  -8  -3    2.52    0.46 
   1   8   3    1.46    0.90 
   1   8   3    0.73    0.58 
  -1  -8  -3    1.26    0.97 
  -1  -8  -3    1.29    0.32 
   0   8   3   14.45    1.80 
   0  -8  -3   14.67    0.73 
   0  -8  -3   12.09    2.43 
  -1   8   3    1.83    0.57 
  -1   8   3    1.40    0.86 
   1  -8  -3    1.92    1.76 
   1  -8  -3    1.13    0.19 
  -2   8   3   15.23    1.08 
  -2   8   3   16.14    1.38 
   2  -8  -3   17.04    0.76 
  -3   8   3   33.27    1.86 
  -3   8   3   33.63    1.82 
   3  -8  -3   36.87    1.69 
  -4   8   3   25.82    1.55 
  -4   8   3   26.88    1.47 
  -5   8   3    0.36    0.40 
  -5   8   3   -0.31    0.59 
   5  -8  -3   -0.63    0.56 
   5  -8  -3    0.80    1.17 
  -6   8   3    1.64    0.81 
  -6   8   3    1.73    0.46 
   6  -8  -3    0.83    1.21 
   6  -8  -3    0.93    0.70 
  -7   8   3    0.18    0.91 
  -7   8   3    0.43    0.43 
   7  -8  -3   -0.25    1.12 
   7  -8  -3    1.27    0.76 
  -8   8   3    0.13    1.08 
   8  -8  -3    0.56    0.60 
   8  -8  -3    0.07    1.28 
   8  -8  -3    0.00    0.63 
  -9   8   3   -0.20    1.33 
   9  -8  -3   -0.27    1.44 
   9  -8  -3    1.95    0.85 
 -10   8   3   20.13    2.39 
  10  -8  -3   22.72    2.49 
  10  -8  -3   21.54    1.85 
 -11   8   3    3.15    1.68 
  11  -8  -3    3.84    1.68 
 -12   8   3    0.74    1.79 
  12  -8  -3    2.71    1.77 
 -13   8   3    0.47    2.95 
  13  -8  -3   -0.08    1.99 
  14  -8  -3    1.26    2.36 
  15  -8  -3    3.96    3.03 
   9   9   3    1.02    3.32 
   8   9   3    1.10    3.00 
   7   9   3    4.09    2.52 
   6   9   3    1.62    2.04 
  -6  -9  -3    0.97    0.62 
   5   9   3    1.41    1.58 
   5   9   3   -0.19    0.29 
  -5  -9  -3    0.39    0.65 
   4   9   3    0.83    1.29 
   4   9   3   -0.74    0.34 
  -4  -9  -3    0.02    0.59 
   3   9   3    0.36    1.40 
   3   9   3   -0.35    0.73 
  -3  -9  -3   -0.58    0.50 
   2   9   3    3.29    1.09 
   1   9   3    9.00    1.43 
  -1  -9  -3   11.37    0.75 
  -1  -9  -3   10.10    1.40 
   0   9   3    6.70    1.37 
   0  -9  -3    8.00    0.56 
   0  -9  -3    6.51    2.07 
  -1   9   3   -0.39    0.91 
  -1   9   3    0.40    0.63 
   1  -9  -3   -0.17    0.20 
   1  -9  -3    0.04    2.37 
  -2   9   3    5.66    0.78 
  -2   9   3    7.98    0.98 
   2  -9  -3    7.21    0.41 
  -3   9   3   -0.67    0.58 
  -3   9   3    0.48    0.56 
   3  -9  -3    0.73    0.61 
   3  -9  -3    0.33    0.28 
  -4   9   3   17.38    1.23 
  -4   9   3   15.11    1.14 
  -5   9   3    0.58    0.48 
  -5   9   3    0.84    0.73 
   5  -9  -3    0.27    0.59 
   5  -9  -3   -0.52    1.24 
  -6   9   3    3.72    0.57 
  -6   9   3    5.40    1.04 
   6  -9  -3    4.52    0.80 
   6  -9  -3    3.95    1.50 
  -7   9   3    1.05    0.50 
  -7   9   3    0.97    0.98 
   7  -9  -3    1.05    0.74 
   7  -9  -3   -1.32    1.45 
  -8   9   3    0.36    1.10 
   8  -9  -3   -0.02    0.85 
   8  -9  -3    0.97    1.51 
  -9   9   3    6.10    1.60 
   9  -9  -3    5.98    1.89 
   9  -9  -3    6.18    0.95 
 -10   9   3    0.75    1.54 
  10  -9  -3    0.09    1.80 
  10  -9  -3   -0.36    0.86 
 -11   9   3    4.98    1.88 
  11  -9  -3    5.85    2.10 
 -12   9   3   -1.20    1.76 
  12  -9  -3    1.12    2.22 
 -13   9   3   -0.37    2.06 
  13  -9  -3   -3.25    2.38 
  14  -9  -3    3.07    2.80 
  15  -9  -3    4.91    3.37 
   8  10   3   -0.52    2.47 
   7  10   3   -2.44    2.15 
   6  10   3   -2.00    1.86 
  -6 -10  -3    0.45    0.72 
   5  10   3    1.16    1.60 
   5  10   3   -1.42    1.04 
  -5 -10  -3    1.73    0.73 
   4  10   3    0.92    1.31 
   4  10   3   -2.91    1.73 
  -4 -10  -3    2.82    0.72 
   2  10   3   -3.69    1.50 
  -2 -10  -3    0.33    0.54 
   1  10   3   -2.58    1.43 
   1  10   3    0.42    0.86 
  -1 -10  -3   -0.22    0.40 
   0  10   3   -0.32    0.60 
   0  10   3   -0.79    1.10 
   0 -10  -3    0.43    0.33 
  -1  10   3   -0.19    0.97 
  -1  10   3    0.78    0.74 
   1 -10  -3    1.63    0.31 
   1 -10  -3    1.07    2.86 
  -2  10   3    6.73    0.97 
  -2  10   3    5.89    0.97 
   2 -10  -3    8.68    0.50 
  -3  10   3   18.12    1.36 
  -3  10   3   17.14    1.41 
   3 -10  -3   19.45    0.92 
  -4  10   3   22.83    1.55 
  -4  10   3   20.41    1.44 
  -5  10   3    1.18    0.55 
  -5  10   3    0.36    0.71 
   5 -10  -3   -0.45    1.22 
   5 -10  -3   -0.52    0.67 
  -6  10   3    2.93    0.92 
  -6  10   3    2.06    0.57 
   6 -10  -3    0.54    1.72 
   6 -10  -3    1.62    0.81 
   7 -10  -3    4.25    0.89 
   7 -10  -3    2.68    1.75 
  -8  10   3   -1.43    1.08 
   8 -10  -3   -1.31    1.83 
   8 -10  -3   -1.11    0.85 
  -9  10   3   -0.44    1.28 
   9 -10  -3    0.47    1.07 
 -10  10   3    6.03    1.68 
 -11  10   3    3.61    1.74 
  11 -10  -3    2.58    2.69 
 -12  10   3   -1.36    2.03 
  12 -10  -3    0.63    2.67 
 -13  10   3    1.86    2.32 
  13 -10  -3    1.25    2.82 
 -14  10   3   -1.86    2.68 
  14 -10  -3    1.59    3.47 
 -15  10   3   -1.56    2.44 
  15 -10  -3   -3.10    3.63 
   7  11   3    7.16    3.11 
   6  11   3   -1.43    2.47 
   5  11   3   -0.89    1.60 
  -5 -11  -3    0.69    0.82 
   4  11   3   -0.81    1.25 
  -4 -11  -3    0.51    0.78 
   3  11   3    0.61    2.03 
  -3 -11  -3    1.05    0.71 
   2  11   3    5.06    1.83 
  -2 -11  -3   11.06    1.07 
   1  11   3    4.21    1.49 
  -1 -11  -3    4.17    0.62 
   0  11   3   -0.32    0.72 
   0  11   3    0.94    1.20 
   0 -11  -3    1.18    0.42 
  -1  11   3    2.39    1.01 
  -1  11   3    1.43    0.91 
  -2  11   3    0.01    0.87 
  -2  11   3    0.19    0.87 
  -3  11   3    0.71    0.73 
  -3  11   3    0.43    0.94 
   3 -11  -3    0.04    3.35 
   3 -11  -3    0.35    0.24 
  -4  11   3   -0.20    0.69 
  -4  11   3    0.05    0.86 
   4 -11  -3   -0.22    1.22 
   4 -11  -3   -0.15    0.41 
  -5  11   3    0.56    0.64 
  -5  11   3    0.83    0.85 
   5 -11  -3    0.31    0.96 
   5 -11  -3    1.21    1.01 
   6 -11  -3    2.09    1.79 
   6 -11  -3    1.19    0.83 
  -7  11   3   11.69    1.61 
   7 -11  -3    2.40    2.18 
  -8  11   3   -0.12    1.14 
   8 -11  -3   -2.52    1.60 
  -9  11   3   -0.57    1.32 
 -10  11   3    2.15    1.65 
 -11  11   3    0.70    1.91 
 -12  11   3    3.72    2.64 
  12 -11  -3    4.26    3.24 
  13 -11  -3   -0.87    3.26 
 -14  11   3   -2.84    2.38 
  14 -11  -3    5.03    3.87 
  15 -11  -3    4.02    4.10 
   6  12   3   -0.47    1.93 
   5  12   3   -0.57    1.55 
   4  12   3   -0.10    1.56 
  -4 -12  -3    2.02    0.86 
   3  12   3    0.07    1.44 
  -3 -12  -3   -0.21    0.84 
   2  12   3   -2.14    1.71 
  -2 -12  -3    0.18    0.72 
   1  12   3    2.19    1.47 
  -1 -12  -3    3.56    0.68 
   0  12   3    2.94    1.28 
   0 -12  -3    6.70    0.76 
  -1  12   3    1.70    1.14 
  -1  12   3    1.93    1.14 
   1 -12  -3    1.47    0.43 
  -2  12   3    1.66    0.96 
  -2  12   3    0.97    1.20 
  -3  12   3    1.79    1.01 
  -3  12   3    2.29    0.86 
  -4  12   3    1.53    0.94 
  -4  12   3    1.34    0.94 
  -5  12   3    6.35    1.31 
   5 -12  -3    2.73    0.70 
  -6  12   3    0.90    0.99 
   6 -12  -3    0.00    1.47 
  -7  12   3   18.32    1.93 
  -8  12   3   -0.20    1.31 
  -9  12   3   10.34    1.87 
 -10  12   3    1.25    1.57 
  10 -12  -3    0.59    3.12 
 -11  12   3   -0.79    2.23 
  11 -12  -3   -1.19    3.42 
  12 -12  -3    4.11    3.58 
 -13  12   3   -1.75    3.77 
  13 -12  -3   -1.82    3.61 
 -14  12   3   -2.79    2.63 
  14 -12  -3   -0.06    3.94 
   5  13   3   -1.63    1.63 
   4  13   3   -1.23    1.80 
   3  13   3    1.66    1.59 
  -3 -13  -3   -0.36    0.89 
   2  13   3    0.57    1.36 
  -2 -13  -3    1.53    0.87 
   1  13   3    0.12    1.40 
   1  13   3    0.53    1.43 
  -1 -13  -3    2.64    0.73 
   0  13   3    2.99    1.33 
   0  13   3   -1.35    1.26 
   0 -13  -3    2.62    0.66 
  -1  13   3    4.72    1.73 
  -1  13   3    0.41    1.09 
   1 -13  -3    3.80    0.53 
   2 -13  -3    0.06    0.39 
  -3  13   3   -1.89    1.78 
   3 -13  -3    0.07    0.34 
  -4  13   3    2.59    1.27 
  -4  13   3    2.92    1.43 
   4 -13  -3    3.23    0.42 
  -5  13   3    1.28    1.93 
   5 -13  -3    1.58    0.54 
   6 -13  -3   -0.11    1.82 
  -9  13   3    3.61    1.84 
   9 -13  -3   -0.66    3.17 
 -10  13   3   -1.09    1.83 
  10 -13  -3   -1.52    3.12 
  11 -13  -3   10.35    3.84 
 -12  13   3    4.34    3.51 
  12 -13  -3    0.61    4.15 
 -13  13   3    0.47    2.51 
  13 -13  -3   -5.82    4.51 
 -14  13   3    0.77    2.63 
   4  14   3    1.26    2.47 
   3  14   3   -0.25    1.67 
   2  14   3   -1.23    1.80 
  -2 -14  -3   -0.49    0.95 
   1  14   3    0.58    1.61 
  -1 -14  -3    0.52    0.87 
   0  14   3    0.97    1.44 
   0 -14  -3    0.80    0.68 
  -1  14   3    0.00    1.38 
   1 -14  -3    0.35    0.60 
  -2  14   3    1.51    1.58 
   2 -14  -3    2.03    0.53 
  -3  14   3   -0.53    1.33 
   3 -14  -3    0.47    0.41 
  -4  14   3    0.26    1.99 
  -4  14   3    0.19    1.52 
   5 -14  -3    0.10    0.44 
   7 -14  -3   -2.23    1.54 
   8 -14  -3    3.17    2.34 
   9 -14  -3   -0.48    3.06 
 -10  14   3   -1.14    2.61 
  10 -14  -3   -0.63    3.40 
 -11  14   3    1.34    2.07 
  11 -14  -3    1.02    3.96 
 -12  14   3    0.78    2.49 
  12 -14  -3   -2.39    4.23 
  13 -14  -3   13.19    4.70 
   2  15   3   -0.50    1.91 
   1  15   3    0.15    1.70 
  -1 -15  -3    2.18    1.19 
   0  15   3   -0.02    1.71 
   0 -15  -3    0.40    0.84 
  -1  15   3   -1.71    1.55 
   1 -15  -3    1.57    0.70 
  -2  15   3    3.30    1.73 
  -3  15   3    0.88    1.83 
   3 -15  -3    0.02    0.52 
  -4  15   3    2.41    1.51 
  -4  15   3    1.62    1.78 
  -5  15   3   -1.10    1.49 
  -6  15   3    0.48    1.43 
   6 -15  -3   -0.58    0.57 
  -7  15   3    2.86    1.77 
   7 -15  -3    0.12    0.84 
  -8  15   3    0.47    1.80 
   8 -15  -3   -3.55    1.74 
  -9  15   3    7.17    2.14 
   9 -15  -3    2.17    2.76 
 -10  15   3    2.67    2.17 
  10 -15  -3    0.80    3.45 
 -11  15   3   -1.32    2.25 
  11 -15  -3    0.74    3.92 
 -12  15   3    0.87    2.69 
  12 -15  -3   -0.85    4.20 
   0  16   3   -0.23    1.83 
  -1  16   3    3.53    2.04 
   1 -16  -3    1.64    1.22 
  -2  16   3   -0.45    1.86 
  -3  16   3    1.51    1.88 
  -4  16   3   -2.68    1.70 
   4 -16  -3   -0.49    0.52 
  -5  16   3    0.82    1.65 
   5 -16  -3    0.58    0.52 
  -6  16   3    3.11    1.90 
   6 -16  -3    2.22    0.57 
  -7  16   3    1.29    1.89 
   7 -16  -3    0.04    0.74 
  -8  16   3   -1.19    2.10 
   8 -16  -3    1.15    1.02 
  -9  16   3   -1.97    2.22 
   9 -16  -3   -2.35    2.10 
 -10  16   3    6.03    2.59 
  10 -16  -3    7.26    2.87 
 -11  16   3    5.56    2.53 
  11 -16  -3   -5.67    3.43 
  -2  17   3    1.30    2.07 
   2 -17  -3    2.57    0.84 
  -3  17   3    0.05    2.14 
   3 -17  -3    1.45    0.85 
  -4  17   3   -0.80    1.69 
   4 -17  -3    0.30    0.69 
  -5  17   3    0.73    1.96 
   5 -17  -3    0.53    0.62 
  -6  17   3    1.78    2.07 
   6 -17  -3    0.21    0.59 
  -7  17   3    0.33    2.17 
   7 -17  -3   -1.26    0.65 
  -8  17   3   -0.89    2.23 
   8 -17  -3    1.26    0.91 
  -9  17   3   -0.27    2.63 
   9 -17  -3   -0.99    1.13 
  10 -17  -3    2.01    2.04 
  10 -17   4   -3.07    4.84 
   9 -17   4   -7.29    4.64 
   8 -17   4    2.95    4.32 
  -8  17  -4    3.31    1.67 
   7 -17   4    1.36    3.55 
  -7  17  -4    1.93    1.70 
   6 -17   4   -1.63    2.02 
  -6  17  -4    0.32    1.48 
  -5  17  -4   -1.79    1.97 
  -4  17  -4    1.89    1.97 
  -3  17  -4    1.82    1.90 
  -2  17  -4    0.41    1.73 
  11 -16   4    0.15    3.93 
  10 -16   4    1.38    3.70 
   9 -16   4    6.02    3.93 
  -9  16  -4    0.46    2.25 
   8 -16   4   -2.89    3.89 
  -8  16  -4    1.34    1.67 
   7 -16   4   -1.01    3.72 
   5 -16   4    0.29    2.03 
  -5  16  -4    1.76    1.74 
   4 -16   4   -0.28    0.72 
  -4  16  -4   -0.44    1.52 
   3 -16   4    0.46    0.45 
  -3  16  -4   -0.20    1.47 
  -2  16  -4    0.91    1.66 
  -1  16  -4    0.76    1.78 
   0  16  -4   -1.42    1.58 
   1  16  -4   -3.29    1.99 
  12 -15   4    5.03    3.27 
  11 -15   4    5.32    3.41 
  10 -15   4   -3.94    2.98 
 -10  15  -4    1.52    1.83 
   9 -15   4   -1.04    3.22 
  -9  15  -4    0.05    1.57 
   8 -15   4    4.48    3.16 
   7 -15   4   -3.96    4.12 
  -7  15  -4    0.29    1.27 
   5 -15   4   -0.89    2.94 
  -5  15  -4    1.97    1.49 
   4 -15   4    0.98    1.35 
   3 -15   4    0.80    0.49 
  -3  15  -4    0.27    1.42 
   2 -15   4    0.04    0.39 
  -2  15  -4    0.58    1.52 
  -1  15  -4   -1.41    1.33 
   0  15  -4   -2.49    1.53 
   1  15  -4    1.82    1.87 
   2  15  -4    0.52    1.75 
   3  15  -4    0.74    2.44 
  13 -14   4    2.79    2.60 
  12 -14   4   -2.57    2.44 
  11 -14   4    0.41    2.46 
  10 -14   4    0.24    2.41 
 -10  14  -4    2.94    1.63 
   9 -14   4   -1.64    2.41 
  -9  14  -4   -0.02    1.40 
   8 -14   4    4.08    2.52 
   8 -14   4    2.04    2.81 
  -8  14  -4    0.63    1.20 
   7 -14   4    4.20    1.94 
  -7  14  -4    0.27    1.06 
  -6  14  -4    1.70    1.01 
   5 -14   4   -1.72    2.53 
  -5  14  -4   -0.03    1.11 
   4 -14   4   -1.29    1.86 
  -4  14  -4    0.06    1.12 
   3 -14   4    6.99    0.93 
   3 -14   4    5.44    0.91 
   2 -14   4    6.63    0.60 
  -1  14  -4   -1.44    1.30 
   0  14  -4   -1.55    1.47 
   1  14  -4    0.19    1.42 
   2  14  -4   -5.14    2.35 
   3  14  -4    3.05    2.10 
   4  14  -4    0.61    2.26 
  13 -13   4   -3.13    2.22 
  12 -13   4    3.50    2.17 
  11 -13   4    0.48    2.09 
 -11  13  -4   -1.67    1.58 
  10 -13   4    3.62    1.99 
 -10  13  -4    2.79    1.56 
   9 -13   4    1.75    1.83 
   9 -13   4   -0.60    3.95 
  -9  13  -4    0.54    1.30 
   8 -13   4   11.34    3.97 
   7 -13   4    1.90    2.36 
  -7  13  -4    0.45    0.87 
   6 -13   4    0.17    1.35 
   6 -13   4    2.98    2.17 
  -6  13  -4    1.61    0.92 
   5 -13   4    6.82    2.35 
  -5  13  -4    5.10    1.14 
   4 -13   4    4.36    2.23 
   4 -13   4    0.58    0.75 
  -4  13  -4    1.19    1.02 
   3 -13   4    1.58    0.71 
   3 -13   4    1.82    1.60 
  -3  13  -4   -0.36    1.05 
   2 -13   4    0.19    0.45 
   2 -13   4    0.50    0.67 
  -2  13  -4    0.10    1.08 
   1 -13   4    0.17    0.27 
   1 -13   4   -0.38    0.60 
  -1  13  -4   -0.65    1.15 
   1  13  -4   -1.61    2.09 
   2  13  -4    0.01    1.76 
   3  13  -4   -1.15    2.43 
   4  13  -4    0.78    2.94 
   5  13  -4    1.78    3.67 
  14 -12   4    3.34    2.22 
  13 -12   4    2.67    2.05 
  12 -12   4    1.49    1.93 
  11 -12   4    0.25    1.67 
 -11  12  -4    1.23    1.56 
  10 -12   4    0.44    1.44 
  10 -12   4    5.61    1.60 
 -10  12  -4    3.51    1.66 
   9 -12   4    1.07    2.58 
  -9  12  -4    2.33    1.27 
   8 -12   4   -0.48    1.33 
   8 -12   4    1.40    3.39 
  -8  12  -4   -1.12    1.05 
   7 -12   4    0.06    2.98 
   7 -12   4    0.08    1.32 
  -7  12  -4    1.65    0.87 
   6 -12   4   -1.23    1.34 
   6 -12   4    2.78    1.72 
  -6  12  -4    0.50    0.78 
   5 -12   4    1.31    0.67 
   5 -12   4    3.00    1.00 
   5 -12   4    3.50    1.71 
  -5  12  -4    3.74    1.03 
   4 -12   4    4.80    1.94 
   4 -12   4    5.71    0.78 
   4 -12   4    3.94    0.79 
  -4  12  -4    3.91    0.98 
   3 -12   4    0.93    0.60 
   3 -12   4    0.33    0.61 
   3 -12   4   -3.08    1.65 
  -3  12  -4   -0.77    0.88 
   1 -12   4    4.59    0.62 
  -1  12  -4    0.83    0.87 
   2  12  -4   -0.02    2.16 
   3  12  -4    2.11    3.17 
   4  12  -4    4.28    4.37 
   5  12  -4    6.04    5.29 
   6  12  -4   -2.78    5.91 
  14 -11   4    2.09    1.90 
  13 -11   4    5.59    1.89 
  12 -11   4    3.43    1.57 
 -12  11  -4    0.25    1.27 
  11 -11   4    1.60    1.36 
 -11  11  -4    1.15    1.42 
  10 -11   4    3.02    1.37 
 -10  11  -4    1.84    1.33 
   9 -11   4    0.94    1.07 
  -9  11  -4    3.76    1.26 
   8 -11   4    7.59    1.32 
  -8  11  -4    8.42    1.17 
   7 -11   4    5.13    1.16 
   7 -11   4    2.01    2.67 
  -7  11  -4    2.95    0.86 
   6 -11   4    7.55    2.37 
   6 -11   4    7.05    0.97 
   6 -11   4   10.01    1.37 
  -6  11  -4    7.72    1.01 
   5 -11   4    1.61    1.19 
   5 -11   4    1.44    0.60 
   5 -11   4    2.13    1.13 
  -5  11  -4    4.44    0.93 
   4 -11   4    0.24    0.53 
   4 -11   4    1.10    1.36 
   4 -11   4    0.74    0.66 
  -4  11  -4   -0.41    0.73 
   3 -11   4    3.41    0.56 
   3 -11   4    3.00    0.56 
   3 -11   4    2.03    1.67 
  -3  11  -4    1.23    0.64 
   2 -11   4   13.68    0.96 
   2 -11   4    7.65    1.57 
   2 -11   4   11.30    0.90 
   1 -11   4    2.67    0.53 
   1 -11   4    4.38    0.54 
  -1  11  -4    1.15    0.91 
   0  11  -4    0.07    1.20 
   1  11  -4   -1.88    1.83 
   2  11  -4   -1.60    4.36 
   3  11  -4    2.87    5.60 
   4  11  -4    8.33    5.14 
   5  11  -4   -5.88    5.73 
   6  11  -4   13.43    6.95 
   7  11  -4    6.48    7.47 
  15 -10   4    2.58    2.52 
  14 -10   4    2.94    1.84 
  13 -10   4   -1.68    1.46 
  12 -10   4   -0.90    1.34 
  11 -10   4    1.50    0.88 
 -11  10  -4    2.87    1.29 
  10 -10   4   -0.88    0.84 
 -10  10  -4    1.22    1.31 
   9 -10   4   -0.90    1.43 
   9 -10   4   -0.60    0.56 
  -9  10  -4   -0.59    1.18 
   8 -10   4    0.32    0.76 
   8 -10   4    5.31    0.98 
  -8  10  -4    1.99    1.01 
   7 -10   4    0.39    1.67 
   7 -10   4    1.18    0.75 
  -7  10  -4    0.80    0.76 
   6 -10   4   -0.28    0.48 
   6 -10   4    0.08    0.75 
   6 -10   4   -0.62    2.28 
  -6  10  -4    0.23    0.61 
   5 -10   4   56.35    2.62 
   5 -10   4   57.26    3.58 
   5 -10   4   58.83    2.87 
  -5  10  -4   52.88    2.62 
   4 -10   4   10.51    1.22 
   4 -10   4    9.77    0.84 
   4 -10   4   10.08    1.21 
  -4  10  -4    7.67    0.90 
   3 -10   4    0.36    1.10 
   3 -10   4    0.61    0.47 
   3 -10   4    0.66    0.43 
  -3  10  -4    0.52    0.46 
   2 -10   4    1.74    1.35 
   2 -10   4    1.38    0.42 
   2 -10   4    2.24    0.44 
  -2  10  -4   -0.20    0.58 
   1 -10   4    0.76    0.69 
   1 -10   4    2.77    0.45 
   1 -10   4    1.66    0.44 
  -1  10  -4    0.09    0.96 
   0 -10   4    1.21    0.47 
   0  10  -4    0.00    1.20 
   1  10  -4    6.82    2.77 
   2  10  -4   -2.17    3.52 
   3  10  -4    4.68    4.42 
   5  10  -4    0.64    5.84 
   6  10  -4   12.01    6.78 
   7  10  -4    5.53    7.19 
   8  10  -4    4.02    8.05 
  15  -9   4   -0.04    1.73 
  14  -9   4    5.28    1.61 
  13  -9   4    4.20    1.38 
  12  -9   4    0.57    1.16 
  11  -9   4    0.32    0.82 
  10  -9   4    1.41    0.70 
 -10   9  -4    2.16    1.10 
   9  -9   4   -0.21    0.57 
   9  -9   4    0.99    0.75 
  -9   9  -4    1.06    1.03 
   8  -9   4    2.24    0.75 
   8  -9   4    0.18    0.50 
  -8   9  -4    0.86    0.96 
   7  -9   4    0.45    0.61 
   7  -9   4    0.42    0.43 
   7  -9   4    0.13    0.63 
  -7   9  -4   -0.77    0.69 
   6  -9   4    1.88    1.57 
   6  -9   4    4.78    0.75 
   6  -9   4    3.83    0.54 
  -6   9  -4    5.94    0.78 
   5  -9   4    0.19    0.51 
   5  -9   4    0.41    0.39 
   5  -9   4    0.68    1.86 
  -5   9  -4    0.09    0.48 
   4  -9   4    5.65    1.11 
   4  -9   4    7.34    0.86 
   4  -9   4    5.55    0.67 
  -4   9  -4    5.02    0.71 
   3  -9   4    7.99    0.71 
   3  -9   4    7.60    0.95 
   3  -9   4    7.42    0.76 
   2  -9   4    1.84    0.42 
   2  -9   4    2.32    0.41 
   2  -9   4    2.67    0.99 
   1  -9   4    4.32    0.54 
   1  -9   4    4.40    0.55 
   1  -9   4    3.25    1.06 
   0   9  -4    0.98    1.89 
   1   9  -4    0.96    2.84 
   2   9  -4   39.29    4.97 
   3   9  -4   -0.68    3.36 
   4   9  -4    1.76    3.13 
   7   9  -4    5.11    4.84 
   8   9  -4    3.07    5.33 
   9   9  -4    0.14    6.19 
  15  -8   4    1.68    1.60 
  14  -8   4   -0.49    1.37 
  13  -8   4    1.43    0.75 
  13  -8   4    2.39    1.31 
  12  -8   4    0.80    1.01 
  12  -8   4   -0.14    0.73 
  11  -8   4    1.11    0.63 
 -10   8  -4    9.05    1.13 
   9  -8   4    9.20    1.05 
  -9   8  -4    8.46    1.36 
   8  -8   4    3.96    0.63 
  -8   8  -4    3.30    0.97 
   7  -8   4   30.04    1.67 
   7  -8   4   37.18    1.75 
  -7   8  -4   32.66    1.91 
   6  -8   4    0.45    0.35 
   6  -8   4    1.07    0.47 
   6  -8   4   -0.24    0.65 
  -6   8  -4    0.50    0.58 
   5  -8   4    5.57    0.74 
   5  -8   4    5.10    0.61 
  -5   8  -4    4.30    0.65 
   4  -8   4   57.13    3.21 
   4  -8   4   56.62    2.54 
   4  -8   4   57.05    2.59 
  -4   8  -4   55.45    2.55 
   3  -8   4    6.16    0.58 
   3  -8   4    6.23    0.78 
   3  -8   4    5.79    0.76 
   2  -8   4   11.58    0.73 
   2  -8   4   12.00    0.73 
   2  -8   4    9.93    1.00 
   1  -8   4   -0.11    0.74 
   1  -8   4    0.88    0.32 
  -1   8  -4   -0.37    0.98 
   0  -8   4   33.14    1.61 
  -1  -8   4    9.17    0.75 
   1   8  -4    5.56    3.11 
  -2  -8   4    5.48    0.78 
   2   8  -4    6.89    2.67 
  -3  -8   4    2.01    0.73 
   3   8  -4   -0.57    2.09 
   4   8  -4   19.16    3.00 
   7   8  -4    6.05    2.88 
   8   8  -4    1.68    2.98 
   9   8  -4    1.73    3.66 
  10   8  -4    0.23    5.11 
  15  -7   4   -0.08    1.55 
  14  -7   4    6.13    1.33 
  13  -7   4    4.03    1.15 
  13  -7   4    2.18    0.68 
  12  -7   4    5.84    0.79 
  12  -7   4    5.51    1.11 
  12  -7   4    3.21    1.03 
  11  -7   4    4.93    0.95 
  11  -7   4    3.46    0.72 
  11  -7   4    4.96    0.91 
  10  -7   4    6.56    1.14 
  10  -7   4    8.50    1.02 
   9  -7   4    7.49    0.74 
   9  -7   4    8.09    1.02 
   8  -7   4    1.96    0.48 
   8  -7   4    1.98    0.55 
   8  -7   4    2.30    0.49 
  -8   7  -4    2.07    0.82 
   7  -7   4    1.40    0.50 
   7  -7   4    1.15    0.42 
   7  -7   4    0.60    0.39 
   6  -7   4   -0.12    0.39 
   6  -7   4   -0.04    0.37 
   6  -7   4   -0.40    0.32 
  -6   7  -4   -0.25    0.60 
   5  -7   4    1.15    0.80 
   5  -7   4    1.26    0.33 
   5  -7   4    1.22    0.39 
  -5   7  -4    1.03    0.42 
   4  -7   4   22.85    2.31 
   4  -7   4   26.11    1.28 
   4  -7   4   27.41    1.30 
  -4   7  -4   25.37    1.28 
   3  -7   4    6.66    0.54 
   3  -7   4    5.54    0.55 
   2  -7   4   12.80    0.77 
   2  -7   4   14.13    0.77 
   2  -7   4   12.17    0.83 
   1  -7   4   -0.12    0.45 
   1  -7   4   -0.29    0.22 
   1  -7   4   -0.19    0.24 
  -1   7  -4   -0.19    1.21 
   0  -7   4    0.39    0.30 
   0   7  -4    0.04    2.11 
  -1  -7   4    1.18    0.37 
   1   7  -4    1.09    1.67 
  -2  -7   4   15.22    1.00 
   2   7  -4   15.55    1.95 
  -3  -7   4   14.78    1.11 
   3   7  -4   13.09    1.61 
  -4  -7   4    7.47    1.14 
   4   7  -4    9.23    1.48 
   5   7  -4   14.24    1.67 
   8   7  -4    0.26    1.62 
   9   7  -4    0.41    2.12 
  10   7  -4    3.58    2.97 
  11   7  -4    3.79    3.41 
  15  -6   4   -0.39    1.35 
  14  -6   4    4.11    1.18 
  14  -6   4    1.82    0.60 
  13  -6   4    6.94    0.96 
  13  -6   4    6.60    1.18 
  12  -6   4    1.03    0.98 
  12  -6   4    0.07    0.56 
  12  -6   4    1.25    0.88 
  11  -6   4    0.32    0.68 
  11  -6   4   -0.39    0.80 
  11  -6   4   -0.29    0.52 
  10  -6   4    2.62    0.73 
  10  -6   4    2.04    0.56 
   9  -6   4    1.00    0.68 
  -9   6  -4    0.10    0.66 
   8  -6   4   16.86    1.09 
  -8   6  -4   18.18    1.22 
  -8   6  -4   17.26    1.35 
   7  -6   4   73.38    3.32 
  -7   6  -4   76.70    3.44 
   6  -6   4   -0.07    0.29 
  -6   6  -4    0.07    0.43 
   5  -6   4   20.27    1.07 
  -5   6  -4   20.94    1.21 
  -5   6  -4   20.05    1.13 
   4  -6   4   -1.74    0.99 
   4  -6   4    0.59    0.26 
  -4   6  -4    0.10    0.26 
   3  -6   4    3.88    0.44 
   3  -6   4    4.42    0.63 
   3  -6   4    4.82    0.43 
   2  -6   4   10.46    0.61 
   2  -6   4   10.64    0.62 
   2  -6   4   10.15    0.62 
   1  -6   4   16.33    0.84 
   1  -6   4   16.33    0.81 
   0  -6   4   31.78    1.42 
   0   6  -4   25.59    2.36 
  -1  -6   4    0.35    0.30 
   1   6  -4   -0.18    0.65 
  -2  -6   4    2.15    0.44 
   2   6  -4    2.51    0.66 
  -3  -6   4    3.39    0.60 
   3   6  -4    3.92    0.68 
  -4  -6   4   10.53    1.06 
   4   6  -4   11.11    1.04 
  -5  -6   4   -0.28    1.28 
   5   6  -4    0.90    0.63 
   6   6  -4    1.52    0.73 
   7   6  -4    8.37    1.09 
   8   6  -4    0.27    0.99 
   9   6  -4    2.09    1.16 
  10   6  -4    0.95    1.70 
  11   6  -4    2.55    2.26 
  15  -5   4   -1.80    1.34 
  14  -5   4   -0.13    1.13 
  14  -5   4    1.51    0.59 
  13  -5   4    2.36    1.02 
  13  -5   4   -0.01    0.52 
  12  -5   4    2.74    1.35 
  12  -5   4    4.22    0.65 
  12  -5   4    2.21    0.89 
  11  -5   4    4.37    0.62 
  11  -5   4    3.66    1.08 
  10  -5   4    8.73    1.21 
  10  -5   4    8.13    0.77 
 -10   5  -4    8.04    1.06 
   9  -5   4    3.70    0.52 
   9  -5   4    3.80    0.72 
   9  -5   4    3.70    0.60 
  -9   5  -4    4.16    0.81 
   8  -5   4   21.55    1.25 
   8  -5   4   22.00    1.30 
  -8   5  -4   22.86    1.41 
   7  -5   4   28.66    1.45 
  -7   5  -4   28.77    1.56 
   6  -5   4   23.32    1.21 
   6  -5   4   24.64    1.13 
  -6   5  -4   22.70    1.30 
   5  -5   4    1.60    0.30 
  -5   5  -4    1.97    0.40 
   4  -5   4    6.26    0.47 
  -4   5  -4    5.83    0.55 
   3  -5   4    4.67    0.44 
   3  -5   4    5.33    0.70 
  -3   5  -4    5.37    0.39 
  -3   5  -4    6.02    0.51 
   2  -5   4    5.47    0.39 
   2  -5   4    5.45    0.41 
  -2   5  -4    5.58    0.51 
   1  -5   4   81.27    3.32 
   1  -5   4   78.39    3.34 
   1  -5   4   76.77    3.31 
   0  -5   4   14.72    0.87 
   0   5  -4   17.49    1.15 
  -1  -5   4   10.58    0.66 
   1   5  -4   10.13    0.74 
  -2  -5   4   15.40    0.91 
   2   5  -4   13.68    0.87 
  -3  -5   4    4.32    0.61 
   3   5  -4    3.26    0.52 
  -4  -5   4    2.55    0.54 
   4   5  -4    2.43    0.46 
  -5  -5   4    9.00    1.17 
   5   5  -4    9.78    0.80 
   6   5  -4    2.97    0.61 
   7   5  -4    1.32    0.58 
   8   5  -4   17.52    1.33 
   9   5  -4    0.83    0.80 
  10   5  -4    0.52    0.98 
  11   5  -4    0.35    1.31 
  12   5  -4    0.90    1.57 
  15  -4   4   -0.58    1.25 
  14  -4   4   -0.80    1.09 
  14  -4   4    0.09    0.60 
  13  -4   4    4.97    0.68 
  13  -4   4    3.15    0.97 
  12  -4   4    3.11    1.45 
  12  -4   4    3.55    0.55 
  11  -4   4    0.19    0.39 
  11  -4   4    0.10    1.12 
  10  -4   4    5.43    0.68 
  10  -4   4    5.34    1.03 
 -10   4  -4    4.10    0.82 
   9  -4   4    3.29    0.59 
   9  -4   4    2.75    0.47 
   9  -4   4    2.12    0.83 
  -9   4  -4    2.70    0.66 
   8  -4   4    3.80    0.74 
   8  -4   4    3.61    0.45 
   8  -4   4    3.03    0.52 
  -8   4  -4    3.29    0.63 
   7  -4   4    7.11    0.67 
   7  -4   4    6.91    0.78 
  -7   4  -4    7.05    0.71 
   6  -4   4    1.04    0.30 
  -6   4  -4    0.88    0.36 
   5  -4   4  113.81    4.81 
  -5   4  -4  112.48    4.84 
   4  -4   4    3.46    0.37 
  -4   4  -4    3.54    0.40 
   3  -4   4    5.33    0.44 
  -3   4  -4    5.13    0.42 
   2  -4   4    3.21    0.28 
   2  -4   4    2.94    0.24 
  -2   4  -4    2.52    0.31 
   1  -4   4   42.13    1.80 
   1  -4   4   42.64    1.82 
  -1   4  -4   43.56    1.83 
  -1   4  -4   39.09    2.08 
   0  -4   4    3.57    0.35 
   0   4  -4    3.26    0.37 
  -1  -4   4    0.66    0.40 
   1   4  -4    1.63    0.27 
  -2  -4   4   47.85    2.27 
   2   4  -4   50.42    2.20 
  -3  -4   4   21.96    1.27 
   3   4  -4   22.05    1.12 
  -4  -4   4   20.70    1.35 
   4   4  -4   20.68    1.12 
  -5  -4   4   21.14    1.50 
   5   4  -4   20.79    1.17 
  -6  -4   4    8.01    1.21 
   6   4  -4    8.08    0.75 
   7   4  -4    2.32    0.60 
   8   4  -4   -0.02    0.52 
   9   4  -4    5.66    0.89 
  10   4  -4    1.40    0.83 
  11   4  -4    2.13    0.92 
  12   4  -4   -0.01    1.19 
  13   4  -4   -0.10    1.42 
  15  -3   4    0.54    1.31 
  14  -3   4    0.47    0.80 
  14  -3   4   -0.32    1.07 
  13  -3   4    6.18    0.89 
  12  -3   4    7.92    1.78 
  12  -3   4    8.40    0.85 
  11  -3   4    7.01    1.41 
  11  -3   4    7.76    0.75 
 -11   3  -4    8.55    1.11 
  10  -3   4    0.66    1.00 
  10  -3   4    1.27    0.40 
 -10   3  -4    0.63    0.66 
   9  -3   4   -0.53    0.31 
   9  -3   4   -0.17    0.41 
   9  -3   4   -0.05    0.77 
  -9   3  -4    0.05    0.50 
   8  -3   4    5.80    0.68 
   8  -3   4    5.78    0.55 
  -8   3  -4    5.55    0.76 
   7  -3   4    0.18    0.24 
   7  -3   4    0.58    0.32 
   7  -3   4    0.92    0.58 
  -7   3  -4   -0.02    0.33 
   6  -3   4   35.48    1.62 
  -6   3  -4   32.84    1.63 
   5  -3   4   16.46    0.85 
  -5   3  -4   15.13    0.85 
   4  -3   4    0.69    0.22 
  -4   3  -4    0.76    0.23 
   3  -3   4   15.40    0.77 
  -3   3  -4   15.32    0.78 
   2  -3   4    2.51    0.26 
   1  -3   4  143.29    6.08 
   1  -3   4  147.52    6.07 
  -1   3  -4  147.90    6.07 
  -1   3  -4  146.67    6.07 
   0  -3   4    2.41    0.29 
   0  -3   4    2.53    0.20 
   0   3  -4    2.14    0.24 
   0   3  -4    2.53    0.20 
  -1  -3   4   31.87    1.45 
   1   3  -4   29.21    1.38 
  -2  -3   4    6.66    0.57 
   2   3  -4    5.92    0.46 
  -3  -3   4    0.75    0.38 
   3   3  -4    0.57    0.24 
  -4  -3   4    0.46    0.43 
   4   3  -4    0.94    0.32 
   5   3  -4   -0.16    0.32 
   6   3  -4    6.85    0.70 
   6   3  -4    8.16    1.13 
   7   3  -4    8.02    1.25 
   7   3  -4   10.27    0.87 
   8   3  -4    0.42    0.51 
   9   3  -4    0.29    0.93 
  10   3  -4    0.23    0.67 
  11   3  -4    2.25    0.85 
  12   3  -4   -0.01    0.97 
  13   3  -4   -0.20    1.14 
  15  -2   4   -0.06    1.34 
  14  -2   4    1.12    1.08 
  14  -2   4   -2.17    1.41 
  13  -2   4    1.75    0.80 
 -13   2  -4    2.75    1.25 
  12  -2   4    4.73    1.93 
  12  -2   4    5.67    0.87 
  11  -2   4    0.30    0.43 
  11  -2   4    3.26    1.38 
 -11   2  -4    0.99    0.78 
  10  -2   4    3.12    0.51 
  10  -2   4    3.37    1.17 
 -10   2  -4    1.87    0.68 
   9  -2   4   10.60    0.91 
   9  -2   4   11.43    0.76 
   9  -2   4   11.87    1.43 
  -9   2  -4   11.78    1.03 
   8  -2   4   10.60    1.24 
   8  -2   4   10.95    0.78 
   8  -2   4   11.34    0.69 
  -8   2  -4   11.61    0.89 
   7  -2   4   11.97    0.68 
   7  -2   4   12.05    0.78 
   7  -2   4   11.71    1.08 
  -7   2  -4   11.63    0.80 
   6  -2   4    4.39    0.66 
   6  -2   4    3.12    0.36 
   6  -2   4    3.10    0.39 
  -6   2  -4    3.60    0.50 
   5  -2   4   22.86    1.17 
   5  -2   4   24.32    1.15 
  -5   2  -4   22.15    1.14 
   4  -2   4   27.33    1.30 
  -4   2  -4   28.73    1.31 
   3  -2   4    0.22    0.17 
  -3   2  -4    0.00    0.16 
   2  -2   4   60.02    2.55 
   1  -2   4   10.14    0.51 
  -1   2  -4   10.59    0.49 
  -1   2  -4   10.62    0.51 
   0  -2   4    7.28    0.36 
   0   2  -4    7.39    0.40 
   0   2  -4    6.35    0.35 
  -1  -2   4   41.70    1.85 
   1   2  -4   39.02    1.79 
   2   2  -4    1.00    0.23 
   3   2  -4    3.26    0.41 
   3   2  -4    5.38    0.67 
   4   2  -4  121.86    5.35 
   4   2  -4  128.16    5.47 
   5   2  -4   13.28    0.86 
   5   2  -4   12.77    1.09 
   6   2  -4    0.41    0.78 
   6   2  -4    0.04    0.39 
   7   2  -4    0.11    0.89 
   7   2  -4    0.27    0.42 
   8   2  -4    5.27    0.68 
   8   2  -4    5.07    0.80 
   9   2  -4   -0.06    0.40 
   9   2  -4    1.11    0.67 
   9   2  -4    0.17    0.53 
  10   2  -4    0.28    0.48 
  10   2  -4   -0.88    0.75 
  10   2  -4   -0.51    0.56 
  11   2  -4    0.90    1.09 
  11   2  -4    0.16    0.76 
  12   2  -4    0.00    0.81 
  12   2  -4    0.78    1.33 
  13   2  -4    1.18    1.33 
  14  -1   4    2.32    1.76 
  13  -1   4    0.63    1.13 
 -13   1  -4    0.42    1.17 
  12  -1   4    1.61    0.78 
 -12   1  -4    1.96    1.13 
  11  -1   4    5.71    1.56 
  11  -1   4    6.86    0.86 
 -11   1  -4    5.03    0.97 
  10  -1   4    6.99    1.32 
  10  -1   4    5.81    0.77 
 -10   1  -4    5.94    0.86 
   9  -1   4    2.23    0.48 
   9  -1   4    0.80    0.48 
   9  -1   4    1.64    0.98 
  -9   1  -4    1.65    0.57 
   8  -1   4    0.03    0.36 
   8  -1   4    0.09    0.31 
   8  -1   4   -0.12    0.78 
  -8   1  -4    0.51    0.40 
   7  -1   4   31.59    1.74 
   7  -1   4   30.57    1.52 
   7  -1   4   31.18    1.45 
  -7   1  -4   31.25    1.55 
   6  -1   4    7.67    0.50 
   6  -1   4    7.98    0.76 
   6  -1   4    7.86    0.59 
  -6   1  -4    7.25    0.61 
   5  -1   4    3.46    0.39 
   5  -1   4    3.44    0.32 
  -5   1  -4    3.28    0.43 
   4  -1   4    1.91    0.29 
   4  -1   4    2.30    0.28 
  -4   1  -4    2.42    0.30 
  -4   1  -4    2.21    0.28 
   3  -1   4    0.30    0.17 
  -3   1  -4    0.45    0.17 
   2  -1   4  334.40   13.79 
   1  -1   4  171.07    7.16 
  -1   1  -4  174.91    7.16 
   0  -1   4   16.16    0.82 
   0  -1   4   16.44    0.74 
   0   1  -4   17.09    0.86 
   0   1  -4   17.01    0.75 
  -1  -1   4    2.42    0.14 
  -1  -1   4    2.28    0.37 
   1   1  -4    3.14    0.42 
   1   1  -4    2.31    0.17 
   2   1  -4    3.76    0.54 
   2   1  -4    2.62    0.40 
   3   1  -4    3.51    0.44 
   4   1  -4   22.02    1.17 
   4   1  -4   22.49    1.34 
   4   1  -4   22.98    1.21 
   5   1  -4    6.70    0.92 
   5   1  -4    6.53    0.64 
   5   1  -4    5.75    0.60 
   6   1  -4   12.44    1.29 
   6   1  -4   14.34    0.73 
   6   1  -4   14.25    0.95 
   6   1  -4   14.19    0.90 
   7   1  -4    0.04    0.44 
   7   1  -4    0.97    0.87 
   7   1  -4    0.42    0.44 
   8   1  -4    2.61    0.39 
   8   1  -4    3.33    0.60 
   8   1  -4    3.20    1.20 
   8   1  -4    2.26    0.58 
   9   1  -4    2.51    0.43 
   9   1  -4    1.93    0.65 
   9   1  -4    2.46    0.63 
  10   1  -4    5.87    1.02 
  10   1  -4    7.32    0.79 
  10   1  -4    6.89    0.93 
  11   1  -4    1.69    0.98 
  11   1  -4    0.59    0.72 
  11   1  -4    2.44    0.62 
  12   1  -4    1.68    1.31 
  12   1  -4    1.21    0.81 
  13   1  -4    1.20    0.94 
  13   1  -4    4.03    1.60 
  14   1  -4   -1.71    0.97 
  14   0   4    3.01    2.90 
  13   0   4    1.90    1.69 
 -13   0  -4    2.59    1.23 
  12   0   4    3.22    1.21 
 -12   0  -4    2.95    1.18 
  11   0   4   -0.33    0.84 
  11   0   4    0.30    1.64 
 -11   0  -4    0.39    0.72 
  10   0   4   -0.40    0.61 
  10   0   4    0.83    1.26 
 -10   0  -4    0.16    0.60 
   9   0   4   23.68    1.43 
   9   0   4   25.10    1.46 
   9   0   4   23.97    1.89 
  -9   0  -4   26.11    1.48 
   8   0   4   13.44    0.95 
   8   0   4   13.46    0.97 
  -8   0  -4   14.66    0.99 
   7   0   4    2.71    0.49 
   7   0   4    2.27    0.41 
  -7   0  -4    1.81    0.42 
   6   0   4   12.26    0.81 
   6   0   4   12.65    0.78 
  -6   0  -4   13.14    0.79 
  -6   0  -4   11.56    0.87 
   5   0   4   15.71    0.83 
   5   0   4   15.50    0.94 
  -5   0  -4   14.95    0.84 
  -5   0  -4   15.42    0.86 
   4   0   4    4.77    0.42 
   4   0   4    5.29    0.82 
  -4   0  -4    5.82    0.43 
  -4   0  -4    5.41    0.39 
   3   0   4   -0.16    0.64 
   3   0   4    0.76    0.19 
  -3   0  -4    0.54    0.15 
  -3   0  -4    0.58    0.17 
   2   0   4  205.08    8.86 
   2   0   4  221.10    8.82 
  -2   0  -4  215.49    9.08 
   1   0   4    7.83    0.43 
   1   0   4    7.91    0.43 
  -1   0  -4    8.26    0.43 
  -1   0  -4    8.14    0.40 
   0   0   4   80.52    3.55 
   0   0   4   83.81    3.48 
   0   0  -4   86.12    3.55 
   0   0  -4   83.96    3.49 
  -1   0   4    4.79    0.50 
  -1   0   4    5.16    0.24 
   1   0  -4    4.73    0.24 
   1   0  -4    4.51    0.51 
  -2   0   4    2.16    0.38 
  -2   0   4    2.56    0.53 
   2   0  -4    2.55    0.47 
   2   0  -4    2.17    0.12 
  -3   0   4   19.46    1.18 
  -3   0   4   20.31    0.96 
   3   0  -4   21.20    1.12 
   3   0  -4   20.96    1.22 
  -4   0   4    0.02    0.47 
  -4   0   4    0.13    0.16 
   4   0  -4    0.07    0.53 
   4   0  -4    0.12    0.33 
   5   0  -4   10.97    0.61 
   5   0  -4    9.32    0.79 
   5   0  -4    9.74    1.06 
   5   0  -4    9.30    0.81 
   6   0  -4   36.64    1.80 
   6   0  -4   37.54    2.14 
   6   0  -4   37.02    1.93 
   6   0  -4   38.45    1.69 
   7   0  -4    3.01    0.98 
   7   0  -4    1.46    0.31 
   7   0  -4    2.20    0.59 
   7   0  -4    1.97    0.50 
   8   0  -4   19.59    1.94 
   8   0  -4   22.21    1.38 
   8   0  -4   20.92    1.35 
   8   0  -4   21.16    1.11 
   9   0  -4    0.96    1.60 
   9   0  -4    1.60    0.43 
   9   0  -4    2.38    0.68 
   9   0  -4    2.55    0.63 
  10   0  -4   -0.36    0.46 
  10   0  -4    0.20    0.74 
  10   0  -4    0.03    0.59 
  11   0  -4    1.21    0.54 
  11   0  -4    1.35    0.99 
  11   0  -4    0.90    0.81 
  12   0  -4    0.40    1.26 
  12   0  -4    1.36    0.69 
  12   0  -4   -0.29    0.76 
  13   0  -4    1.10    0.91 
  13   0  -4    1.64    1.57 
  14   0  -4   -0.19    0.97 
  14   1   4    6.25    4.46 
  13   1   4    4.53    2.86 
 -13  -1  -4    0.37    1.20 
  12   1   4    1.21    1.95 
 -12  -1  -4   -1.90    0.94 
  11   1   4   -0.09    1.31 
 -11  -1  -4    1.19    0.75 
  10   1   4   -0.36    1.31 
  10   1   4   -0.20    1.01 
 -10  -1  -4    0.09    0.62 
   9   1   4    0.91    0.58 
   9   1   4    1.14    1.00 
   9   1   4   -1.06    0.81 
  -9  -1  -4    0.52    0.52 
   8   1   4   43.26    2.11 
   8   1   4   44.29    2.41 
  -8  -1  -4   45.69    2.41 
  -8  -1  -4   45.08    2.15 
   7   1   4   11.95    0.82 
   7   1   4   10.39    1.10 
  -7  -1  -4   11.24    0.99 
  -7  -1  -4   12.61    0.85 
   6   1   4    0.30    0.32 
   6   1   4    0.43    0.62 
  -6  -1  -4   -0.06    0.26 
  -6  -1  -4   -0.06    0.36 
   5   1   4    6.28    1.05 
   5   1   4    3.69    0.49 
  -5  -1  -4    4.10    0.46 
  -5  -1  -4    3.73    0.42 
   4   1   4    0.67    1.11 
   4   1   4    2.30    0.33 
  -4  -1  -4    2.39    0.30 
  -4  -1  -4    2.52    0.33 
   3   1   4    0.16    0.20 
   3   1   4    0.28    0.79 
  -3  -1  -4   -0.02    0.17 
  -3  -1  -4    0.08    0.17 
   2   1   4    8.74    0.50 
   2   1   4    8.57    0.46 
  -2  -1  -4   10.02    1.23 
  -2  -1  -4    8.45    0.49 
   1   1   4  989.37   40.84 
  -1  -1  -4 1000.00   40.85 
   0   1   4   65.01    2.79 
   0   1   4   64.97    2.71 
   0  -1  -4   63.80    2.76 
   0  -1  -4   66.01    2.72 
  -1   1   4   44.18    1.76 
  -1   1   4   38.00    1.92 
   1  -1  -4   42.76    1.91 
   1  -1  -4   43.77    1.77 
  -2   1   4   70.37    3.21 
  -2   1   4   69.56    3.16 
   2  -1  -4   78.05    3.19 
   2  -1  -4   68.94    2.96 
  -3   1   4   21.79    1.04 
  -3   1   4   18.42    1.19 
   3  -1  -4   21.09    1.26 
  -4   1   4    0.46    0.54 
  -4   1   4    0.31    0.18 
   4  -1  -4    0.68    0.48 
   4  -1  -4    0.26    0.59 
  -5   1   4    4.61    0.75 
   5  -1  -4    3.29    0.52 
   5  -1  -4    4.16    0.78 
  -6   1   4   42.15    2.26 
   6  -1  -4   43.22    2.07 
   6  -1  -4   42.73    1.98 
   6  -1  -4   43.44    2.38 
   7  -1  -4    8.52    0.92 
   7  -1  -4    9.97    1.41 
   7  -1  -4    9.04    0.87 
   7  -1  -4    9.10    0.67 
   8  -1  -4    0.00    1.02 
   8  -1  -4    0.21    0.34 
   8  -1  -4    1.06    0.54 
   8  -1  -4    0.82    0.59 
   9  -1  -4   -0.52    0.39 
   9  -1  -4   -1.63    1.28 
   9  -1  -4    0.96    0.58 
   9  -1  -4    0.37    0.65 
  10  -1  -4    9.62    1.30 
  10  -1  -4    8.15    1.06 
  10  -1  -4    7.55    0.83 
  11  -1  -4    2.36    1.06 
  11  -1  -4    1.97    0.61 
  11  -1  -4    1.51    0.98 
  12  -1  -4    3.37    0.77 
  12  -1  -4    3.23    1.23 
  12  -1  -4    5.97    1.03 
  13  -1  -4    3.38    1.47 
  13  -1  -4   -0.04    0.83 
  14  -1  -4    4.75    2.00 
  15  -1  -4    0.34    1.12 
  13   2   4    6.60    4.50 
 -13  -2  -4    5.52    1.32 
  12   2   4    1.12    3.28 
 -12  -2  -4    1.12    1.00 
 -11  -2  -4    0.06    0.78 
  10   2   4   -0.91    1.81 
 -10  -2  -4   -0.57    0.64 
   9   2   4    1.01    1.54 
   9   2   4    0.96    0.69 
  -9  -2  -4    0.24    1.03 
  -9  -2  -4    0.37    0.56 
   8   2   4    0.33    1.26 
   8   2   4    1.45    0.59 
  -8  -2  -4    2.27    0.54 
  -8  -2  -4    3.04    0.86 
   7   2   4    2.46    1.27 
   7   2   4    2.13    0.49 
  -7  -2  -4    1.84    0.61 
  -7  -2  -4    1.58    0.44 
   6   2   4    5.90    1.47 
   6   2   4    5.01    0.63 
  -6  -2  -4    5.48    0.60 
  -6  -2  -4    5.15    0.68 
   5   2   4    3.34    1.49 
   5   2   4    3.17    0.40 
  -5  -2  -4    3.10    0.45 
  -5  -2  -4    3.03    0.38 
   4   2   4    3.46    0.45 
   4   2   4    3.34    1.40 
  -4  -2  -4    3.81    0.39 
  -4  -2  -4    3.42    0.41 
   3   2   4   31.50    1.89 
  -3  -2  -4   33.76    1.51 
  -3  -2  -4   34.67    1.55 
   2   2   4   12.67    0.65 
   2   2   4   12.58    0.68 
  -2  -2  -4   13.75    1.49 
  -2  -2  -4   12.24    0.65 
   1   2   4    1.13    0.24 
   1   2   4    1.66    0.20 
  -1  -2  -4    1.58    0.33 
   0   2   4    3.25    0.34 
   0   2   4    2.93    0.20 
   0  -2  -4    2.87    0.25 
   0  -2  -4    3.56    0.32 
  -1   2   4   37.93    1.78 
  -1   2   4   38.55    1.61 
   1  -2  -4   37.96    1.62 
   1  -2  -4   39.74    1.73 
  -2   2   4  449.33   19.38 
   2  -2  -4  485.43   19.37 
  -3   2   4    0.33    0.51 
  -3   2   4    0.31    0.34 
   3  -2  -4    0.59    0.37 
   3  -2  -4   -0.23    0.48 
  -4   2   4    5.87    0.46 
  -4   2   4    5.74    0.83 
   4  -2  -4    4.72    0.66 
   4  -2  -4    5.41    0.86 
  -5   2   4   13.89    1.12 
  -5   2   4   11.10    0.69 
   5  -2  -4   13.50    1.00 
   5  -2  -4   13.15    1.11 
  -6   2   4   14.71    1.24 
   6  -2  -4   13.30    0.83 
   6  -2  -4   12.17    1.32 
   6  -2  -4   13.09    1.01 
  -7   2   4    4.94    0.96 
   7  -2  -4    5.72    1.03 
   7  -2  -4    3.76    0.65 
   7  -2  -4    4.38    0.57 
   8  -2  -4    2.90    1.18 
   8  -2  -4    2.74    0.47 
   8  -2  -4    2.44    0.63 
   9  -2  -4    2.24    0.48 
   9  -2  -4    1.34    0.74 
   9  -2  -4    1.35    1.28 
   9  -2  -4    2.26    0.82 
  10  -2  -4    4.58    0.93 
  10  -2  -4    5.06    0.64 
  10  -2  -4    3.28    0.90 
  11  -2  -4    2.42    0.80 
  11  -2  -4    2.10    0.63 
  11  -2  -4    4.03    1.06 
  12  -2  -4    7.77    1.15 
  12  -2  -4    8.47    1.47 
  13  -2  -4    5.03    1.10 
  14  -2  -4    0.71    1.90 
  14  -2  -4   -0.49    1.00 
  15  -2  -4    1.82    2.59 
  15  -2  -4    0.40    1.14 
  13   3   4    1.04    5.99 
 -13  -3  -4    2.00    1.19 
  12   3   4   -2.81    4.89 
 -12  -3  -4   -0.32    1.09 
  11   3   4    0.40    3.69 
 -11  -3  -4    0.97    0.81 
  10   3   4   -1.54    3.06 
 -10  -3  -4    0.59    0.70 
   9   3   4    3.42    2.58 
   8   3   4   -0.35    2.18 
   8   3   4    0.73    0.56 
  -8  -3  -4    1.05    0.86 
  -8  -3  -4    0.67    0.48 
   7   3   4    0.08    2.04 
   7   3   4    0.65    0.47 
  -7  -3  -4    0.24    0.41 
  -7  -3  -4    0.01    0.58 
   6   3   4    3.70    2.14 
   6   3   4    5.16    0.56 
  -6  -3  -4    5.44    0.57 
  -6  -3  -4    4.88    0.72 
   5   3   4    5.26    0.58 
   5   3   4    5.80    2.15 
  -5  -3  -4    5.54    0.53 
  -5  -3  -4    6.11    0.59 
   4   3   4   73.88    3.16 
  -4  -3  -4   72.65    3.19 
  -4  -3  -4   73.64    3.17 
   3   3   4   15.36    0.76 
  -3  -3  -4   14.83    0.78 
  -3  -3  -4   14.03    0.87 
   2   3   4   16.27    0.78 
  -2  -3  -4   16.40    0.82 
   1   3   4    0.30    0.12 
   1   3   4    0.89    0.22 
  -1  -3  -4    0.12    0.54 
  -1  -3  -4    0.42    0.16 
   0   3   4    2.89    0.34 
   0   3   4    3.22    0.20 
   0  -3  -4    2.54    0.22 
   0  -3  -4    4.00    0.39 
  -1   3   4    1.14    0.14 
  -1   3   4    1.35    0.29 
   1  -3  -4    1.24    0.13 
   1  -3  -4    1.37    0.28 
  -2   3   4  134.38    5.67 
  -2   3   4  131.90    5.61 
   2  -3  -4  138.59    5.57 
   2  -3  -4  119.59    5.41 
  -3   3   4   24.74    1.42 
  -3   3   4   26.68    1.40 
   3  -3  -4   25.71    1.34 
  -4   3   4    0.87    0.34 
  -4   3   4   -0.21    0.56 
   4  -3  -4    0.21    0.60 
   4  -3  -4    0.44    0.42 
  -5   3   4   38.41    1.74 
  -5   3   4   37.02    2.11 
   5  -3  -4   40.41    2.04 
   5  -3  -4   37.80    2.01 
  -6   3   4    0.48    0.76 
  -6   3   4   -0.13    0.23 
   6  -3  -4   -0.29    0.52 
   6  -3  -4    0.61    0.64 
  -7   3   4    2.55    0.97 
   7  -3  -4    2.77    0.47 
   7  -3  -4    2.44    0.88 
   7  -3  -4    1.72    0.63 
  -8   3   4    9.68    1.30 
   8  -3  -4    7.02    0.94 
   8  -3  -4    9.06    0.77 
   8  -3  -4    9.96    1.33 
  -9   3   4    0.78    1.08 
   9  -3  -4   -0.19    0.43 
   9  -3  -4    0.63    0.77 
   9  -3  -4   -1.41    1.21 
  10  -3  -4    0.59    0.84 
  10  -3  -4    1.88    0.55 
  10  -3  -4    0.25    0.88 
  10  -3  -4    1.37    1.39 
  11  -3  -4   17.45    1.31 
  11  -3  -4   19.24    1.59 
  11  -3  -4   16.49    1.89 
  12  -3  -4   -0.13    1.23 
  12  -3  -4    2.36    1.00 
  13  -3  -4    1.43    1.04 
  13  -3  -4    0.94    1.58 
  14  -3  -4    1.04    1.85 
  14  -3  -4    2.12    1.09 
  15  -3  -4    0.99    1.20 
  15  -3  -4   -1.64    2.44 
  12   4   4    0.84    5.72 
 -12  -4  -4    1.07    1.08 
  11   4   4   -0.89    4.73 
 -11  -4  -4   -0.20    0.81 
  10   4   4   -4.64    4.03 
 -10  -4  -4    1.19    0.71 
   9   4   4    1.77    0.71 
   9   4   4    3.43    3.71 
  -9  -4  -4    0.76    0.66 
   8   4   4    3.55    0.66 
   8   4   4    1.44    3.33 
  -8  -4  -4    5.88    0.68 
   7   4   4    8.21    0.82 
   7   4   4    9.54    3.25 
  -7  -4  -4    9.33    1.12 
  -7  -4  -4    8.36    0.87 
   6   4   4   -0.56    0.37 
   6   4   4    0.43    2.59 
  -6  -4  -4    0.71    0.50 
  -6  -4  -4    0.55    0.42 
   5   4   4    5.16    2.21 
   5   4   4    7.70    0.60 
  -5  -4  -4    6.53    0.66 
  -5  -4  -4    7.55    0.65 
   4   4   4   18.09    0.91 
  -4  -4  -4   17.89    0.98 
  -4  -4  -4   18.50    0.98 
   3   4   4    5.31    0.40 
  -3  -4  -4    6.04    0.49 
  -3  -4  -4    4.61    0.60 
   2   4   4    6.27    0.40 
  -2  -4  -4    9.39    1.41 
  -2  -4  -4    5.94    0.47 
   1   4   4   59.09    2.40 
   1   4   4   56.70    2.48 
  -1  -4  -4   53.76    2.42 
   0   4   4   12.31    0.54 
   0   4   4   11.95    0.71 
   0  -4  -4   11.83    0.82 
   0  -4  -4   11.43    0.58 
  -1   4   4   11.73    0.60 
  -1   4   4   10.59    0.69 
   1  -4  -4   10.01    0.50 
  -2   4   4    3.62    0.51 
   2  -4  -4    3.86    0.24 
   2  -4  -4    5.54    0.84 
  -3   4   4   93.17    4.51 
  -3   4   4  105.84    4.52 
   3  -4  -4  107.34    4.44 
  -4   4   4   16.06    1.20 
  -4   4   4   16.92    0.99 
   4  -4  -4   18.13    1.42 
   4  -4  -4   17.58    1.07 
  -5   4   4   20.80    1.50 
  -5   4   4   22.54    1.12 
   5  -4  -4   21.47    1.52 
   5  -4  -4   21.17    1.34 
  -6   4   4    2.49    0.38 
  -6   4   4    3.85    1.00 
   6  -4  -4    2.29    0.69 
   6  -4  -4    3.48    0.76 
  -7   4   4    0.68    0.98 
   7  -4  -4   -0.12    0.61 
   7  -4  -4    0.38    0.69 
   7  -4  -4    0.50    0.43 
  -8   4   4   -0.60    1.01 
   8  -4  -4    0.01    0.69 
   8  -4  -4    0.13    0.91 
   8  -4  -4    0.66    0.48 
  -9   4   4   -0.88    1.19 
   9  -4  -4    2.02    1.18 
   9  -4  -4    0.02    0.49 
   9  -4  -4   -0.42    0.78 
 -10   4   4   11.55    1.60 
  10  -4  -4    6.80    1.19 
  10  -4  -4    6.85    0.80 
  10  -4  -4    4.06    1.50 
  11  -4  -4    0.05    1.16 
  11  -4  -4    2.59    1.03 
  12  -4  -4    0.64    1.29 
  12  -4  -4    2.22    1.34 
  13  -4  -4    0.54    1.59 
  13  -4  -4    3.05    1.08 
  14  -4  -4    0.40    1.10 
  14  -4  -4    0.75    1.90 
  15  -4  -4    1.73    1.23 
  15  -4  -4    0.35    2.53 
  12   5   4    2.03    5.64 
  11   5   4   -3.47    5.12 
  10   5   4    4.23    4.53 
 -10  -5  -4    1.91    0.78 
   9   5   4   -1.24    0.63 
   9   5   4   -1.24    4.07 
  -9  -5  -4   -1.28    0.66 
   8   5   4   -1.35    3.52 
   8   5   4   -0.34    0.52 
  -8  -5  -4    0.90    0.56 
   7   5   4    5.25    3.42 
   7   5   4    6.05    0.70 
  -7  -5  -4    6.51    0.83 
   6   5   4    0.09    2.57 
   6   5   4    0.77    0.35 
  -6  -5  -4    0.91    0.52 
  -6  -5  -4    0.93    0.44 
   5   5   4   -0.59    2.01 
   5   5   4    5.92    0.53 
  -5  -5  -4    7.05    0.69 
  -5  -5  -4    4.76    0.68 
   4   5   4    9.28    0.56 
  -4  -5  -4    8.83    0.72 
  -4  -5  -4    8.72    0.69 
   3   5   4   12.18    0.61 
  -3  -5  -4   12.09    0.75 
  -3  -5  -4   11.27    0.85 
   2   5   4    6.98    0.40 
  -2  -5  -4    6.47    0.53 
  -2  -5  -4    9.73    1.43 
   1   5   4    0.58    0.12 
   1   5   4    0.60    0.33 
  -1  -5  -4    0.44    1.40 
  -1  -5  -4    0.32    0.19 
   0   5   4    8.16    0.41 
   0   5   4    8.92    0.62 
   0  -5  -4    7.97    0.44 
  -1   5   4   25.05    1.23 
  -1   5   4   23.42    1.25 
   1  -5  -4   22.66    1.03 
  -2   5   4    1.40    0.65 
  -2   5   4    0.24    0.32 
   2  -5  -4    0.63    0.12 
   2  -5  -4    0.36    0.34 
  -3   5   4   14.41    1.14 
  -3   5   4   13.82    0.99 
   3  -5  -4   15.22    0.97 
   3  -5  -4   14.72    0.91 
  -4   5   4   61.18    2.93 
  -4   5   4   62.55    2.80 
   4  -5  -4   60.17    2.77 
  -5   5   4   16.80    1.28 
  -5   5   4   14.90    0.93 
   5  -5  -4   13.34    1.55 
   5  -5  -4   14.25    1.04 
  -6   5   4    0.01    0.31 
  -6   5   4    0.37    0.79 
   6  -5  -4    0.09    0.68 
   6  -5  -4   -0.25    0.47 
  -7   5   4    2.06    1.05 
  -7   5   4    2.42    0.38 
   7  -5  -4    2.38    0.76 
   7  -5  -4    2.32    0.84 
  -8   5   4    3.47    1.14 
   8  -5  -4    2.50    0.84 
   8  -5  -4    2.26    0.58 
   8  -5  -4    2.58    0.89 
  -9   5   4    1.73    1.28 
   9  -5  -4    1.34    0.93 
   9  -5  -4    0.52    0.93 
   9  -5  -4    1.10    0.55 
 -10   5   4    1.74    1.36 
  10  -5  -4    0.96    0.58 
  10  -5  -4    1.84    1.05 
  10  -5  -4   -0.23    1.20 
 -11   5   4    0.20    1.50 
  11  -5  -4   -0.47    1.13 
  12  -5  -4    1.10    1.07 
  13  -5  -4   -0.06    1.16 
  13  -5  -4    1.63    1.74 
  14  -5  -4    1.86    2.09 
  14  -5  -4    1.37    1.17 
  15  -5  -4   -0.59    1.27 
  15  -5  -4    2.40    2.69 
  11   6   4   -1.22    4.78 
  10   6   4   -0.61    4.33 
 -10  -6  -4    0.44    0.78 
   9   6   4   -1.52    3.89 
   8   6   4    4.96    0.63 
   8   6   4   -0.65    3.29 
  -8  -6  -4    5.22    0.75 
   7   6   4   -2.39    2.78 
   7   6   4    0.48    0.42 
  -7  -6  -4    0.62    0.55 
   6   6   4    1.12    0.36 
   6   6   4   -0.87    2.28 
  -6  -6  -4    0.99    0.50 
   5   6   4    0.47    1.60 
  -5  -6  -4   -0.01    0.44 
  -5  -6  -4   -0.73    0.43 
   4   6   4    1.59    0.97 
   4   6   4    0.31    0.21 
  -4  -6  -4    0.72    0.43 
  -4  -6  -4    0.28    0.40 
   3   6   4    1.91    0.24 
   3   6   4    0.47    0.72 
  -3  -6  -4    1.05    0.46 
  -3  -6  -4    2.20    0.40 
   2   6   4    7.92    0.43 
  -2  -6  -4    8.33    0.61 
  -2  -6  -4    9.03    1.15 
   1   6   4    7.08    0.71 
   1   6   4    9.69    0.44 
  -1  -6  -4    9.35    0.55 
  -1  -6  -4    7.29    2.01 
   0   6   4    2.88    0.29 
   0  -6  -4    2.36    0.27 
   0  -6  -4   -0.34    1.05 
  -1   6   4   -0.60    0.63 
  -1   6   4    0.37    0.44 
   1  -6  -4    0.64    0.40 
   1  -6  -4    0.48    0.14 
  -2   6   4    2.66    0.48 
  -2   6   4    2.58    0.81 
   2  -6  -4    2.81    0.22 
   2  -6  -4    2.83    0.49 
  -3   6   4    0.58    0.42 
  -3   6   4   -0.21    0.58 
   3  -6  -4    0.08    0.38 
   3  -6  -4    0.18    0.40 
  -4   6   4    0.54    0.47 
  -4   6   4    0.46    0.50 
   4  -6  -4    1.09    0.48 
   4  -6  -4    0.27    0.84 
  -5   6   4    5.81    0.66 
  -5   6   4    6.65    1.02 
   5  -6  -4    5.57    1.09 
   5  -6  -4    5.35    0.69 
  -6   6   4    1.99    0.79 
  -6   6   4    2.92    0.48 
   6  -6  -4    3.09    0.62 
   6  -6  -4    1.26    0.94 
  -7   6   4   29.54    1.49 
  -7   6   4   30.61    2.20 
   7  -6  -4   27.54    2.16 
   7  -6  -4   29.69    1.78 
  -8   6   4   25.09    2.03 
   8  -6  -4   25.76    2.01 
   8  -6  -4   21.80    1.64 
   8  -6  -4   21.93    1.45 
  -9   6   4    3.48    1.43 
   9  -6  -4    2.37    1.13 
   9  -6  -4    2.83    0.67 
   9  -6  -4    0.89    0.90 
 -10   6   4    1.19    1.40 
  10  -6  -4    3.04    1.27 
  10  -6  -4    0.90    1.04 
 -11   6   4    2.50    1.63 
  11  -6  -4    1.50    1.32 
 -12   6   4    4.42    1.85 
  12  -6  -4    3.55    1.61 
  13  -6  -4   -0.26    1.29 
  13  -6  -4   -0.52    1.85 
  14  -6  -4    1.60    2.36 
  14  -6  -4    1.51    1.35 
  15  -6  -4    5.15    1.46 
  15  -6  -4    6.00    2.90 
  11   7   4    1.17    5.33 
  10   7   4   -2.56    5.04 
   9   7   4    2.56    3.31 
   8   7   4    0.05    2.78 
  -8  -7  -4    0.06    0.64 
   7   7   4   -0.61    2.33 
  -7  -7  -4    0.92    0.68 
   6   7   4   -0.86    1.88 
   6   7   4    1.21    0.40 
  -6  -7  -4    2.41    0.58 
   5   7   4    1.13    1.27 
  -5  -7  -4   -0.42    0.50 
   4   7   4    0.81    1.06 
   4   7   4    1.97    0.24 
  -4  -7  -4    1.83    0.50 
  -4  -7  -4    1.61    0.49 
   3   7   4    0.37    0.15 
   3   7   4   -1.11    1.04 
  -3  -7  -4    0.67    0.48 
  -3  -7  -4    0.16    0.43 
   2   7   4    0.47    0.63 
   2   7   4    0.22    0.12 
  -2  -7  -4   -0.16    0.72 
  -2  -7  -4    0.11    0.36 
   1   7   4    6.70    0.77 
   1   7   4    5.83    0.41 
  -1  -7  -4    7.37    1.88 
  -1  -7  -4    4.84    0.48 
   0   7   4    4.24    0.61 
   0  -7  -4    3.17    1.72 
  -1   7   4    0.92    0.48 
  -1   7   4    0.77    0.90 
   1  -7  -4   -0.10    0.59 
   1  -7  -4    0.84    0.18 
  -2   7   4   16.36    1.49 
  -2   7   4   13.57    1.03 
   2  -7  -4   14.96    0.69 
  -3   7   4   12.40    1.18 
  -3   7   4   10.26    0.91 
   3  -7  -4   11.34    0.63 
   3  -7  -4   10.20    0.78 
  -4   7   4   14.44    1.07 
  -4   7   4   13.41    1.12 
   4  -7  -4   13.52    0.94 
  -5   7   4    5.63    0.72 
  -5   7   4    8.43    1.08 
   5  -7  -4    6.63    1.25 
   5  -7  -4    7.22    0.81 
  -6   7   4    1.29    0.81 
  -6   7   4    0.39    0.39 
   6  -7  -4    1.15    0.58 
   6  -7  -4   -0.31    1.14 
  -7   7   4    2.54    1.00 
  -7   7   4    1.64    0.47 
   7  -7  -4    3.84    0.77 
   7  -7  -4    2.21    1.16 
  -8   7   4    2.19    1.25 
   8  -7  -4    1.06    0.64 
   8  -7  -4   -0.43    1.17 
  -9   7   4    0.98    1.37 
   9  -7  -4    4.14    1.00 
   9  -7  -4    1.57    1.28 
 -10   7   4   -1.50    1.42 
  10  -7  -4    1.15    1.02 
  10  -7  -4    1.45    1.42 
 -11   7   4    1.18    1.71 
  11  -7  -4    2.03    2.97 
 -12   7   4    9.37    2.01 
  12  -7  -4    3.62    1.99 
 -13   7   4    0.94    2.51 
  13  -7  -4    2.14    2.19 
  14  -7  -4   -0.90    1.44 
  14  -7  -4    2.75    2.61 
  15  -7  -4    4.89    3.02 
  15  -7  -4    0.56    1.44 
  10   8   4    3.97    3.60 
   9   8   4    2.16    3.21 
   8   8   4   -1.58    2.58 
  -8  -8  -4   -0.84    0.70 
   7   8   4    0.61    2.13 
   7   8   4    0.79    0.45 
  -7  -8  -4    1.67    0.74 
   6   8   4    1.21    1.40 
   6   8   4   -0.18    0.36 
  -6  -8  -4    0.52    0.66 
   5   8   4   -1.99    2.42 
   5   8   4   -0.16    0.30 
  -5  -8  -4    0.47    0.62 
   4   8   4   13.18    0.68 
  -4  -8  -4   15.71    1.09 
   3   8   4    0.49    0.16 
   3   8   4   -0.32    0.83 
  -3  -8  -4    0.49    0.51 
   2   8   4    0.37    0.72 
   2   8   4    1.93    0.28 
  -2  -8  -4    3.29    0.89 
  -2  -8  -4    2.37    0.47 
   1   8   4    3.86    0.82 
   1   8   4    4.13    0.68 
  -1  -8  -4    4.24    0.51 
  -1  -8  -4    3.79    1.59 
   0   8   4   14.79    1.78 
   0  -8  -4   10.43    2.68 
   0  -8  -4   17.37    0.85 
  -1   8   4   13.34    1.82 
  -1   8   4   14.10    1.00 
   1  -8  -4   13.07    0.70 
  -2   8   4   21.04    1.33 
  -2   8   4   21.33    1.81 
   2  -8  -4   22.87    1.00 
  -3   8   4   29.86    1.81 
  -3   8   4   27.89    1.64 
   3  -8  -4   29.99    1.31 
  -4   8   4    9.38    1.01 
  -4   8   4    9.25    1.02 
   4  -8  -4    8.10    0.83 
  -5   8   4   -0.43    0.59 
  -5   8   4    0.63    0.47 
   5  -8  -4   -0.35    0.61 
   5  -8  -4   -1.24    1.12 
  -6   8   4    1.38    0.45 
  -6   8   4    0.81    0.82 
   6  -8  -4    0.89    0.63 
   6  -8  -4   -0.30    1.25 
  -7   8   4   -0.11    0.88 
  -7   8   4    0.36    0.44 
   7  -8  -4   -1.58    1.45 
   7  -8  -4    0.01    0.57 
  -8   8   4   26.69    2.22 
   8  -8  -4   24.94    1.67 
   8  -8  -4   27.20    2.64 
  -9   8   4    9.29    1.60 
   9  -8  -4    8.78    1.31 
   9  -8  -4    5.69    1.75 
 -10   8   4   19.44    2.38 
  10  -8  -4   19.41    2.85 
 -11   8   4   -0.53    1.55 
  11  -8  -4    4.50    2.03 
 -12   8   4    0.97    1.93 
  12  -8  -4   -1.20    2.04 
 -13   8   4    0.26    2.78 
  13  -8  -4    2.08    2.38 
  14  -8  -4   -2.19    2.80 
  15  -8  -4    1.35    1.67 
  15  -8  -4   -7.22    3.28 
   9   9   4   -1.72    2.73 
   8   9   4   -1.95    2.33 
   7   9   4   -0.02    1.92 
  -7  -9  -4    3.17    0.87 
   6   9   4    0.25    1.60 
  -6  -9  -4   -0.95    0.70 
   5   9   4   -0.36    0.21 
   5   9   4    0.24    1.61 
  -5  -9  -4   -0.67    0.67 
   4   9   4   -1.12    1.25 
   4   9   4    0.38    0.29 
  -4  -9  -4    2.31    0.70 
   3   9   4    0.04    0.92 
   3   9   4   -0.67    0.35 
  -3  -9  -4   -0.11    0.54 
   2   9   4    5.79    1.01 
   1   9   4    6.55    1.27 
   1   9   4    7.14    0.90 
  -1  -9  -4    6.65    1.53 
   0   9   4   16.04    2.09 
   0   9   4   10.13    1.09 
   0  -9  -4   13.14    2.93 
  -1   9   4    2.02    0.62 
  -1   9   4    2.51    1.21 
   1  -9  -4    2.02    0.30 
   1  -9  -4    2.16    2.19 
  -2   9   4    7.54    1.15 
  -2   9   4    7.45    0.95 
   2  -9  -4    9.42    0.52 
  -3   9   4    6.04    0.93 
  -3   9   4    5.10    0.85 
   3  -9  -4    6.46    0.43 
  -4   9   4    0.24    0.61 
  -4   9   4    0.47    0.58 
   4  -9  -4    0.37    0.70 
   4  -9  -4    0.77    0.46 
  -5   9   4   20.34    1.57 
  -5   9   4   19.21    1.31 
   5  -9  -4   17.85    1.22 
  -6   9   4    6.06    1.13 
  -6   9   4    3.86    0.61 
   6  -9  -4    3.20    1.49 
   6  -9  -4    4.52    0.76 
  -7   9   4    2.72    0.62 
  -7   9   4    2.11    1.02 
   7  -9  -4    1.78    0.79 
   7  -9  -4    1.63    1.71 
  -8   9   4   -0.02    1.09 
   8  -9  -4   -1.42    1.83 
   8  -9  -4   -1.28    1.00 
  -9   9   4    4.54    1.58 
   9  -9  -4    1.23    1.85 
   9  -9  -4    2.94    0.96 
 -10   9   4    7.75    1.84 
  10  -9  -4   12.00    2.29 
 -11   9   4    1.93    1.78 
  11  -9  -4   -3.41    2.08 
  12  -9  -4    3.28    2.50 
  13  -9  -4    1.94    2.91 
 -14   9   4   -3.33    2.33 
  14  -9  -4   -2.17    3.29 
  15  -9  -4   -1.33    3.73 
   8  10   4    0.59    2.79 
   7  10   4    0.86    2.92 
   6  10   4   -0.97    2.20 
  -6 -10  -4    0.60    0.79 
   5  10   4   -1.27    0.50 
   5  10   4   -0.19    1.36 
  -5 -10  -4   -0.15    0.75 
   4  10   4    1.17    1.21 
   4  10   4    0.08    0.95 
  -4 -10  -4    1.15    0.71 
   3  10   4    1.73    1.06 
   3  10   4    1.70    1.26 
   2  10   4    1.60    1.62 
   2  10   4    0.52    1.50 
   1  10   4    0.22    1.57 
   1  10   4   -0.77    0.69 
  -1 -10  -4   -0.14    0.46 
   0  10   4    2.25    1.48 
   0  10   4   -0.52    0.88 
   0 -10  -4    1.81    0.39 
  -1  10   4    2.74    1.20 
  -1  10   4    0.99    0.77 
   1 -10  -4   -0.66    3.28 
  -2  10   4    8.28    1.20 
  -2  10   4    8.57    1.11 
   2 -10  -4   10.66    0.62 
  -3  10   4    9.25    1.09 
  -3  10   4    6.26    1.03 
   3 -10  -4   10.48    0.56 
  -4  10   4    2.83    0.81 
  -4  10   4    1.95    0.74 
   4 -10  -4    1.46    0.35 
  -5  10   4    9.79    1.11 
  -5  10   4    8.71    1.25 
  -6  10   4   17.87    1.68 
   6 -10  -4   16.33    1.32 
  -7  10   4    0.93    1.22 
   7 -10  -4    0.54    1.90 
   7 -10  -4   -0.27    0.85 
  -8  10   4   -0.06    1.20 
   8 -10  -4   -0.03    0.96 
   8 -10  -4   -0.46    2.05 
  -9  10   4    1.89    1.39 
 -10  10   4   -0.33    1.56 
 -11  10   4   -0.45    1.75 
  11 -10  -4   -1.61    2.39 
 -12  10   4   -1.08    2.20 
  12 -10  -4    0.89    2.69 
  13 -10  -4    5.41    3.21 
 -14  10   4    1.53    2.52 
  14 -10  -4    1.63    3.57 
 -15  10   4    3.45    2.72 
  15 -10  -4    6.12    3.92 
   7  11   4   -3.07    1.82 
   6  11   4    0.61    1.60 
   5  11   4    0.46    1.39 
  -5 -11  -4    1.42    0.86 
   4  11   4   -2.91    3.39 
   4  11   4   -0.09    1.33 
   3  11   4    1.41    1.33 
   3  11   4    1.24    2.07 
   2  11   4    1.31    1.99 
  -2 -11  -4    2.78    0.73 
   1  11   4    3.32    1.83 
   0  11   4    0.59    1.47 
   0 -11  -4    1.07    0.42 
  -1  11   4   -0.21    1.21 
  -1  11   4    0.48    0.89 
  -2  11   4    0.15    0.97 
  -2  11   4   -1.35    0.97 
   2 -11  -4    0.83    0.29 
  -3  11   4    0.04    0.86 
  -3  11   4    0.57    0.92 
   3 -11  -4    0.23    0.27 
  -4  11   4   10.43    1.43 
  -4  11   4   10.28    1.27 
   4 -11  -4    9.27    0.64 
  -6  11   4    3.75    1.16 
   6 -11  -4    3.19    1.38 
   7 -11  -4    5.18    2.07 
  -8  11   4    0.49    1.23 
   8 -11  -4    1.73    3.37 
  -9  11   4    5.07    1.65 
 -10  11   4    1.72    1.66 
 -11  11   4   -1.08    3.12 
  11 -11  -4   -0.27    3.08 
  12 -11  -4    0.22    3.45 
 -13  11   4   -0.03    2.48 
  13 -11  -4   -4.31    3.58 
 -14  11   4    2.04    2.67 
  14 -11  -4    3.25    4.13 
  15 -11  -4    3.66    5.00 
   6  12   4   -1.70    1.95 
   5  12   4   -1.48    1.52 
   4  12   4   -1.37    1.62 
  -4 -12  -4    2.05    0.92 
   3  12   4    0.54    1.51 
  -3 -12  -4    0.77    0.84 
   2  12   4   -0.55    1.98 
  -2 -12  -4    0.41    0.77 
   1  12   4    1.52    1.82 
  -1 -12  -4    3.63    0.73 
   0  12   4    2.07    1.59 
   0 -12  -4    0.37    0.52 
  -1  12   4    0.36    1.59 
  -1  12   4   -2.13    1.27 
   1 -12  -4    1.53    0.45 
  -2  12   4    1.46    1.52 
  -2  12   4    1.27    1.14 
   2 -12  -4    0.86    0.38 
  -3  12   4   -0.36    1.22 
   3 -12  -4   -0.14    0.29 
  -4  12   4    0.19    1.00 
   4 -12  -4    0.23    0.29 
  -5  12   4   18.52    1.82 
  -6  12   4    5.23    1.38 
   6 -12  -4    2.41    1.13 
  -7  12   4    5.85    1.40 
   7 -12  -4    0.88    1.86 
  -8  12   4    4.42    1.64 
  -9  12   4    5.00    2.01 
   9 -12  -4    0.06    3.18 
 -10  12   4   -1.75    1.72 
  10 -12  -4   -3.55    2.98 
  11 -12  -4    5.23    3.71 
  12 -12  -4    1.09    4.08 
 -13  12   4    0.69    2.53 
  13 -12  -4    2.09    4.53 
  14 -12  -4    6.38    4.73 
   5  13   4    1.50    1.83 
   4  13   4    1.82    1.83 
   3  13   4    1.10    1.57 
  -3 -13  -4    3.11    1.02 
   2  13   4   -0.23    1.58 
  -2 -13  -4    4.17    0.98 
   1  13   4   -0.69    2.08 
   1  13   4    0.25    1.48 
  -1 -13  -4    0.88    0.76 
   0  13   4    1.71    1.28 
   0 -13  -4    0.96    0.65 
  -1  13   4    5.75    1.53 
   1 -13  -4    6.17    0.71 
   2 -13  -4    0.81    0.44 
   3 -13  -4    1.87    0.41 
   4 -13  -4    7.93    0.68 
  -5  13   4    4.57    1.27 
   5 -13  -4    6.02    0.83 
  -6  13   4   13.06    1.94 
  -7  13   4    1.62    1.38 
  -8  13   4   -0.08    1.57 
   8 -13  -4   -2.01    2.13 
   9 -13  -4    2.66    3.08 
  10 -13  -4    2.28    3.23 
 -11  13   4   -0.17    2.84 
  11 -13  -4    1.94    3.77 
 -12  13   4    1.62    2.48 
  12 -13  -4   -1.16    4.17 
 -13  13   4    1.51    2.57 
  13 -13  -4    7.65    4.70 
   3  14   4   -2.00    1.91 
   2  14   4   -3.38    1.76 
  -2 -14  -4    0.37    1.02 
   1  14   4    1.46    1.59 
  -1 -14  -4    0.53    0.92 
   0  14   4    0.68    1.54 
   0 -14  -4   -0.10    0.73 
  -1  14   4   -0.13    1.43 
   1 -14  -4    1.16    0.65 
  -2  14   4    2.08    1.47 
   2 -14  -4    0.16    0.55 
  -3  14   4    1.37    1.46 
  -4  14   4   -0.16    1.30 
   4 -14  -4    0.46    0.47 
  -5  14   4    6.24    1.61 
  -6  14   4    2.47    1.79 
  -7  14   4    0.67    2.27 
   7 -14  -4    0.58    0.92 
  -8  14   4    0.57    2.11 
   8 -14  -4    0.64    1.61 
  -9  14   4   -0.26    1.79 
   9 -14  -4   -5.29    2.47 
 -10  14   4    4.06    2.11 
  10 -14  -4    0.98    3.48 
 -11  14   4    3.49    2.18 
  11 -14  -4    0.20    3.86 
 -12  14   4   -1.90    2.54 
  12 -14  -4    4.07    4.34 
 -13  14   4    2.06    2.81 
  13 -14  -4  -10.04    4.34 
   2  15   4    0.90    1.74 
   1  15   4   -0.32    1.78 
   0  15   4    0.31    1.62 
  -1  15   4    3.86    1.90 
   1 -15  -4    3.43    0.89 
  -2  15   4    5.05    1.89 
   2 -15  -4    3.23    0.91 
  -3  15   4    1.62    1.73 
  -4  15   4    0.85    1.48 
  -5  15   4    1.78    1.55 
   5 -15  -4    1.24    0.60 
  -6  15   4    2.01    1.65 
   6 -15  -4    1.27    0.54 
  -7  15   4    5.51    2.13 
   7 -15  -4    5.64    0.80 
  -8  15   4    1.35    2.00 
   8 -15  -4    0.15    1.06 
  -9  15   4   -0.85    1.97 
   9 -15  -4   -1.34    1.85 
 -10  15   4    0.37    2.30 
  10 -15  -4   -1.73    2.90 
 -11  15   4    1.99    2.45 
  11 -15  -4   -6.41    3.44 
 -12  15   4    1.48    2.89 
  12 -15  -4   -0.91    4.21 
   0  16   4   -0.79    1.83 
  -1  16   4    1.80    2.03 
  -2  16   4    1.84    2.12 
   2 -16  -4    0.66    1.05 
  -3  16   4    1.06    1.99 
   3 -16  -4    2.90    0.78 
  -4  16   4    3.05    1.78 
   4 -16  -4    1.96    0.69 
  -5  16   4    0.00    1.80 
   5 -16  -4    0.03    0.60 
  -6  16   4    1.45    1.73 
   6 -16  -4   -0.22    0.48 
  -7  16   4    2.14    2.05 
  -8  16   4    0.79    2.07 
   8 -16  -4   -0.31    0.80 
  -9  16   4    1.64    2.49 
   9 -16  -4   -1.08    1.21 
 -10  16   4    2.94    2.61 
  10 -16  -4   -0.58    2.27 
 -11  16   4   -4.52    2.55 
  11 -16  -4    5.98    2.63 
  -2  17   4    0.18    2.36 
   2 -17  -4    1.28    0.97 
  -3  17   4    2.84    2.09 
   3 -17  -4    0.03    0.81 
  -4  17   4    0.38    1.95 
   4 -17  -4    0.28    0.73 
  -5  17   4    2.11    1.92 
   5 -17  -4   -0.18    0.61 
  -6  17   4   -0.27    1.80 
   6 -17  -4    0.09    0.58 
  -7  17   4    4.53    2.42 
  -8  17   4   -0.83    2.33 
   8 -17  -4   -1.45    0.80 
  -9  17   4    1.68    2.65 
   9 -17  -4   -1.17    0.91 
   9 -17   5    4.38    5.00 
   8 -17   5   -2.35    4.25 
   7 -17   5    2.64    3.83 
  -7  17  -5    3.93    1.61 
   6 -17   5    5.68    3.08 
  -5  17  -5    2.73    1.97 
  -4  17  -5    6.09    1.95 
  -3  17  -5   -0.78    1.82 
  -2  17  -5    2.21    1.89 
  11 -16   5    5.34    3.86 
  10 -16   5    9.53    3.98 
   9 -16   5    7.12    3.77 
   8 -16   5    2.18    4.04 
   7 -16   5    1.26    3.81 
  -7  16  -5    0.32    1.50 
   5 -16   5   -1.80    2.39 
  -5  16  -5   -0.40    1.78 
   4 -16   5   -0.58    0.91 
  -4  16  -5    1.33    1.68 
  -3  16  -5    2.14    1.63 
  -2  16  -5    0.21    1.79 
  -1  16  -5   -3.02    1.79 
   0  16  -5   -2.62    1.99 
   1  16  -5   -0.30    1.66 
  12 -15   5    0.79    2.96 
  11 -15   5   -0.98    2.83 
  10 -15   5   -2.49    3.01 
   9 -15   5    5.70    2.99 
  -9  15  -5   -1.75    1.51 
   8 -15   5    1.38    3.00 
  -8  15  -5   -0.63    1.27 
   7 -15   5    5.14    3.68 
   6 -15   5   -4.29    3.94 
  -6  15  -5    1.26    1.14 
   5 -15   5   -1.09    2.82 
  -5  15  -5    2.51    1.46 
   4 -15   5    1.25    1.72 
   3 -15   5    1.43    0.67 
  -3  15  -5    0.03    1.65 
  -2  15  -5    3.28    1.49 
  -1  15  -5    0.01    1.48 
   0  15  -5    0.05    1.48 
   1  15  -5   -0.09    1.56 
   2  15  -5    0.96    1.83 
   3  15  -5   -1.12    4.10 
  13 -14   5    4.31    3.18 
  12 -14   5    1.39    2.44 
  11 -14   5   -1.22    2.34 
  10 -14   5    0.26    2.20 
 -10  14  -5    0.94    1.69 
   9 -14   5    1.34    2.11 
  -9  14  -5    0.05    1.31 
   8 -14   5   -3.68    2.21 
   8 -14   5   -0.40    2.25 
  -8  14  -5   -0.49    1.12 
   7 -14   5   -0.21    1.05 
  -7  14  -5   -0.27    1.00 
  -6  14  -5    2.31    1.03 
   5 -14   5   -0.68    2.65 
  -5  14  -5    0.02    1.12 
   4 -14   5    4.85    2.44 
  -4  14  -5    2.38    1.17 
   3 -14   5    1.79    0.75 
   3 -14   5    4.19    1.33 
  -3  14  -5    2.43    1.44 
   2 -14   5    0.24    0.36 
  -1  14  -5   -2.23    1.34 
   0  14  -5   -1.66    1.26 
   1  14  -5    0.76    1.86 
   2  14  -5   -1.21    1.98 
   3  14  -5   -0.80    2.33 
   4  14  -5    2.98    2.77 
  13 -13   5    2.80    2.18 
  12 -13   5   -1.91    1.92 
  11 -13   5    1.02    1.82 
  10 -13   5    4.66    1.88 
 -10  13  -5    4.22    1.52 
   9 -13   5    4.18    4.22 
   9 -13   5    3.53    1.80 
  -9  13  -5    3.15    1.41 
   8 -13   5    1.60    2.02 
  -8  13  -5    2.06    1.16 
   7 -13   5    2.57    1.20 
  -7  13  -5    5.51    1.05 
   6 -13   5    2.87    1.93 
  -6  13  -5    3.77    0.93 
   5 -13   5   -0.06    0.69 
   5 -13   5    3.86    2.09 
  -5  13  -5    0.82    0.98 
   4 -13   5    1.30    0.67 
   4 -13   5   -0.27    2.24 
  -4  13  -5   -0.09    0.85 
   3 -13   5    2.12    0.64 
   3 -13   5    1.08    1.90 
  -3  13  -5    1.35    1.06 
   2 -13   5   -0.08    0.59 
   2 -13   5    1.24    0.59 
  -2  13  -5    0.00    1.12 
  -1  13  -5    0.34    1.28 
   1  13  -5   -0.38    1.52 
   2  13  -5    0.48    2.20 
   3  13  -5   -2.58    2.77 
   4  13  -5    2.12    3.66 
   5  13  -5    8.20    4.75 
  14 -12   5   -2.32    1.99 
  13 -12   5    2.35    1.86 
  12 -12   5    1.52    1.77 
  11 -12   5    1.08    1.59 
  10 -12   5   -0.09    1.42 
 -10  12  -5   -1.37    1.42 
   9 -12   5    1.88    3.60 
  -9  12  -5    2.78    1.22 
   8 -12   5    5.13    1.40 
   8 -12   5    0.74    2.65 
  -8  12  -5    2.17    1.10 
   7 -12   5    0.45    1.18 
   7 -12   5    0.36    1.49 
  -7  12  -5    1.31    0.87 
   6 -12   5    2.05    0.92 
   6 -12   5    0.92    1.30 
  -6  12  -5    2.34    0.84 
   5 -12   5    4.21    0.69 
   5 -12   5    2.75    1.57 
   5 -12   5    2.85    0.69 
   4 -12   5   11.05    1.01 
   4 -12   5   15.06    2.05 
   4 -12   5    9.97    0.93 
  -4  12  -5    8.30    1.12 
   3 -12   5    1.36    1.81 
   3 -12   5    2.64    0.60 
  -3  12  -5    2.08    0.77 
   2 -12   5   -0.49    1.18 
   2 -12   5    0.70    0.50 
  -2  12  -5   -0.24    0.94 
   1 -12   5    1.33    0.48 
   1 -12   5    1.50    0.31 
  -1  12  -5    0.23    0.90 
   2  12  -5    2.41    2.88 
   3  12  -5    4.94    4.05 
   4  12  -5   -2.86    5.07 
   5  12  -5    2.26    6.08 
   6  12  -5    6.85    6.73 
  14 -11   5    2.03    1.71 
  13 -11   5    0.49    1.63 
  12 -11   5    1.66    1.47 
  11 -11   5    0.69    1.32 
  10 -11   5    1.50    1.17 
  10 -11   5    0.72    1.27 
 -10  11  -5   -0.50    1.25 
   9 -11   5   -0.95    2.34 
  -9  11  -5    0.88    1.18 
   8 -11   5   21.45    2.16 
   8 -11   5    9.80    3.10 
  -8  11  -5   18.90    1.69 
   7 -11   5    3.07    2.13 
   7 -11   5    4.86    1.07 
  -7  11  -5    4.38    0.89 
   6 -11   5    1.06    0.97 
   6 -11   5    0.03    0.99 
   6 -11   5    0.79    0.57 
  -6  11  -5    0.71    0.64 
   5 -11   5   12.21    1.06 
   5 -11   5   12.87    1.44 
   5 -11   5   10.41    0.99 
  -5  11  -5    9.97    1.10 
   4 -11   5    2.55    0.52 
   4 -11   5    3.03    0.54 
   4 -11   5    2.86    1.13 
  -4  11  -5    1.56    0.73 
   3 -11   5    6.77    0.78 
   3 -11   5    6.66    1.59 
   3 -11   5    5.75    0.71 
   2 -11   5    5.78    0.72 
   2 -11   5    5.08    0.73 
   2 -11   5    5.16    1.55 
   1 -11   5    3.10    0.69 
   1 -11   5    1.64    0.52 
   1 -11   5    2.74    0.45 
  -1  11  -5   -1.19    1.34 
   0  11  -5    0.23    1.45 
   1  11  -5   -2.12    2.70 
   2  11  -5    0.83    4.84 
   3  11  -5    1.63    5.00 
   4  11  -5   10.78    5.73 
   5  11  -5    0.22    6.53 
   6  11  -5   -3.93    6.94 
   7  11  -5    4.44    8.15 
  14 -10   5    2.28    1.62 
  13 -10   5   -1.24    1.42 
  12 -10   5    1.88    1.28 
  11 -10   5    3.49    1.20 
   9 -10   5   -0.89    0.94 
   9 -10   5    0.96    0.87 
   8 -10   5    4.39    0.89 
   8 -10   5   -2.43    1.78 
  -8  10  -5    1.66    0.95 
   7 -10   5   10.00    1.23 
   7 -10   5    7.24    2.50 
  -7  10  -5   10.39    1.24 
   6 -10   5   11.49    1.23 
   6 -10   5   10.51    1.67 
   6 -10   5   10.46    0.90 
  -6  10  -5    9.57    1.04 
   5 -10   5    2.38    0.76 
   5 -10   5    3.34    0.75 
   5 -10   5    2.39    0.51 
  -5  10  -5    3.69    0.74 
   4 -10   5    0.32    0.45 
   4 -10   5    0.12    0.41 
   4 -10   5   -0.89    0.71 
  -4  10  -5    0.03    0.62 
   3 -10   5    2.67    0.46 
   3 -10   5    2.91    0.46 
   3 -10   5    3.67    0.96 
   2 -10   5    1.16    1.15 
   2 -10   5    1.02    0.40 
   2 -10   5    1.49    0.39 
  -2  10  -5    0.81    0.59 
   1 -10   5    7.39    0.73 
   1 -10   5    9.62    0.68 
   0  10  -5   -0.60    1.86 
   1  10  -5    4.71    3.25 
   2  10  -5   -0.84    3.90 
   3  10  -5    2.59    4.07 
   5  10  -5   -4.16    4.92 
   6  10  -5    7.62    6.32 
   7  10  -5    6.33    6.39 
   8  10  -5    1.97    7.15 
  15  -9   5    0.26    1.59 
  14  -9   5    1.80    1.48 
  13  -9   5   -0.19    1.31 
  12  -9   5   -0.42    0.98 
   9  -9   5   -0.02    0.90 
   8  -9   5   -0.64    0.60 
  -8   9  -5    0.48    0.98 
   7  -9   5    6.23    0.82 
   7  -9   5    7.52    0.85 
  -7   9  -5    6.11    0.90 
   6  -9   5   16.82    1.20 
   6  -9   5   15.82    1.05 
   6  -9   5   16.83    2.36 
  -6   9  -5   14.93    1.14 
   5  -9   5   -0.90    0.72 
   5  -9   5   -0.46    0.52 
   5  -9   5    0.01    0.38 
  -5   9  -5   -0.07    0.46 
  -5   9  -5   -0.07    0.46 
   4  -9   5    0.91    0.53 
   4  -9   5    0.82    0.38 
   4  -9   5    1.19    0.44 
  -4   9  -5    0.56    0.45 
   3  -9   5   10.22    1.07 
   3  -9   5    9.83    0.75 
   3  -9   5   11.56    0.75 
   2  -9   5    0.33    0.33 
   2  -9   5    0.07    0.68 
   2  -9   5    0.33    0.32 
  -2   9  -5    1.37    0.82 
   1  -9   5    0.97    0.38 
   1  -9   5    0.70    1.07 
   1  -9   5    1.36    0.33 
  -1   9  -5   -0.78    1.18 
   0   9  -5    1.20    2.51 
  -1  -9   5    1.49    0.57 
   1   9  -5    2.56    3.27 
   2   9  -5   18.04    4.08 
   3   9  -5   -3.70    2.54 
   4   9  -5   -1.01    3.06 
   6   9  -5    1.35    3.55 
   7   9  -5    3.58    4.09 
   8   9  -5   -0.68    4.32 
   9   9  -5    4.41    5.63 
  15  -8   5   -2.08    1.53 
  14  -8   5    1.91    1.26 
  13  -8   5    0.12    1.17 
  12  -8   5   25.09    1.92 
   9  -8   5    3.61    0.80 
   8  -8   5   16.19    1.22 
   7  -8   5    1.17    0.55 
   7  -8   5    1.28    0.44 
   6  -8   5   18.14    1.13 
   6  -8   5   17.42    1.04 
  -6   8  -5   15.82    1.19 
   5  -8   5   21.89    1.93 
   5  -8   5   23.65    1.25 
   5  -8   5   25.03    1.28 
  -5   8  -5   23.17    1.25 
   4  -8   5    0.63    0.47 
   4  -8   5    0.88    0.39 
   4  -8   5    0.13    0.29 
  -4   8  -5    0.11    0.43 
   3  -8   5    0.11    0.37 
   3  -8   5    0.00    0.28 
   3  -8   5    0.24    0.30 
  -3   8  -5   -0.13    0.34 
   2  -8   5   10.06    0.66 
   2  -8   5   10.40    0.66 
   2  -8   5    9.79    0.88 
   1  -8   5   11.47    1.17 
   1  -8   5   13.39    0.78 
   1  -8   5   12.68    0.78 
   0  -8   5    7.95    0.68 
   0   8  -5    3.40    2.49 
  -1  -8   5   17.28    1.12 
   1   8  -5   17.60    3.03 
  -2  -8   5   11.94    1.04 
   2   8  -5   11.86    2.19 
   3   8  -5    3.48    1.69 
   4   8  -5    0.24    1.46 
   8   8  -5   -0.19    2.33 
   9   8  -5    2.93    2.88 
  10   8  -5    8.97    3.77 
  15  -7   5    1.69    1.39 
  14  -7   5    0.72    1.23 
  13  -7   5   -0.43    1.03 
  12  -7   5    1.50    0.93 
  11  -7   5   32.21    2.02 
  10  -7   5    2.54    0.57 
   8  -7   5    0.97    0.45 
  -8   7  -5    0.72    0.64 
   7  -7   5    0.95    0.40 
  -7   7  -5    0.95    0.59 
   6  -7   5    1.13    0.39 
  -6   7  -5    1.58    0.55 
   5  -7   5    9.09    0.68 
   5  -7   5    7.37    1.46 
   4  -7   5    4.16    0.59 
   4  -7   5    3.35    0.43 
   4  -7   5    3.13    0.42 
  -4   7  -5    3.37    0.49 
   3  -7   5    0.30    0.28 
   3  -7   5    0.34    0.26 
   3  -7   5    0.51    0.27 
  -3   7  -5   -0.06    0.30 
   2  -7   5   15.41    0.88 
   2  -7   5   16.71    0.85 
   2  -7   5   15.66    0.83 
   1  -7   5    7.03    0.56 
   1  -7   5    8.57    0.52 
   1  -7   5    8.15    0.69 
  -1   7  -5    2.23    1.89 
   0   7  -5   -0.85    1.73 
  -1  -7   5   10.84    0.82 
   1   7  -5   13.67    1.72 
  -2  -7   5    4.68    0.67 
   2   7  -5    4.89    1.00 
  -3  -7   5   18.68    1.30 
   3   7  -5   16.54    1.46 
   4   7  -5   10.96    1.26 
   5   7  -5   15.26    1.45 
   8   7  -5    2.57    1.50 
   9   7  -5    1.56    1.82 
  10   7  -5   -1.38    2.32 
  11   7  -5    4.13    2.81 
  15  -6   5    1.13    1.35 
  14  -6   5    0.64    1.23 
  13  -6   5    1.20    1.05 
  13  -6   5    1.36    0.46 
  12  -6   5   -1.46    1.01 
  12  -6   5    0.28    0.91 
  11  -6   5   -0.01    0.79 
 -10   6  -5    6.61    0.98 
  -9   6  -5    2.44    0.79 
   8  -6   5    7.07    0.62 
   8  -6   5    6.91    0.79 
  -8   6  -5    8.76    0.95 
   7  -6   5   17.52    1.07 
  -7   6  -5   18.34    1.21 
   6  -6   5    1.84    0.36 
  -6   6  -5    1.82    0.47 
   5  -6   5    0.20    0.27 
  -5   6  -5    0.06    0.33 
   4  -6   5    3.57    0.51 
   4  -6   5    3.97    0.43 
  -4   6  -5    3.27    0.41 
  -4   6  -5    3.72    0.52 
   3  -6   5    4.46    0.38 
   3  -6   5    4.86    0.43 
  -3   6  -5    4.74    0.56 
   2  -6   5    2.45    0.32 
   2  -6   5    1.89    0.26 
   2  -6   5    1.88    0.30 
   1  -6   5   12.80    0.64 
   1  -6   5   12.67    0.70 
   1  -6   5   10.72    0.70 
  -1   6  -5   10.80    2.00 
   0  -6   5   56.11    2.34 
   0   6  -5   46.13    2.73 
  -1  -6   5    1.23    0.39 
   1   6  -5    0.28    0.51 
  -2  -6   5    0.41    0.45 
   2   6  -5    0.14    0.40 
  -3  -6   5   13.36    1.04 
   3   6  -5   12.65    0.95 
  -4  -6   5    1.99    0.72 
   4   6  -5    3.87    0.63 
   5   6  -5    2.02    0.60 
   6   6  -5    4.70    0.93 
   8   6  -5   -0.13    0.82 
   9   6  -5   -0.13    0.92 
  10   6  -5   -0.07    1.28 
  11   6  -5   -1.36    1.72 
  15  -5   5   -0.17    1.34 
  14  -5   5    4.33    1.28 
  13  -5   5    4.63    1.14 
  13  -5   5    8.98    0.86 
  12  -5   5    5.64    0.68 
  12  -5   5    4.28    1.24 
 -12   5  -5    4.69    1.29 
  11  -5   5    6.27    0.64 
  11  -5   5    6.00    1.05 
 -11   5  -5    6.14    1.11 
  10  -5   5   21.54    1.55 
 -10   5  -5   21.85    1.60 
  -9   5  -5    1.37    0.65 
   8  -5   5    9.18    0.86 
  -8   5  -5   10.19    1.02 
   7  -5   5    0.11    0.36 
  -7   5  -5   -0.22    0.38 
   6  -5   5   49.45    2.23 
  -6   5  -5   47.96    2.26 
   5  -5   5    0.86    0.28 
  -5   5  -5    0.61    0.31 
   4  -5   5    0.60    0.27 
  -4   5  -5    0.72    0.28 
   3  -5   5   15.46    0.70 
   3  -5   5   15.93    0.78 
  -3   5  -5   15.41    0.80 
  -3   5  -5   12.60    0.70 
   2  -5   5   13.45    0.67 
   2  -5   5   13.11    0.69 
  -2   5  -5   13.11    0.75 
   1  -5   5   15.03    0.78 
   1  -5   5   15.45    0.73 
  -1   5  -5   12.69    1.33 
   0  -5   5    0.08    0.24 
   0   5  -5    0.19    0.34 
  -1  -5   5   16.01    0.94 
   1   5  -5   15.74    0.88 
  -2  -5   5    9.02    0.76 
   2   5  -5    9.53    0.67 
  -3  -5   5    0.44    0.47 
   3   5  -5   -0.17    0.31 
  -4  -5   5    0.68    0.64 
   4   5  -5    0.46    0.40 
  -5  -5   5    3.72    0.91 
   5   5  -5    4.56    0.67 
   6   5  -5    1.62    0.52 
   7   5  -5    2.34    0.65 
   8   5  -5    9.97    1.12 
   9   5  -5   -0.11    0.69 
  10   5  -5    0.01    0.84 
  11   5  -5   -0.40    1.04 
  12   5  -5    3.33    1.52 
  15  -4   5    0.16    1.33 
  14  -4   5   -0.16    0.73 
  14  -4   5    0.47    1.13 
  13  -4   5    1.53    0.61 
 -13   4  -5    2.26    1.25 
  12  -4   5    0.08    0.43 
  12  -4   5    0.61    1.29 
  11  -4   5    4.97    0.60 
  11  -4   5    3.30    1.16 
 -11   4  -5    4.48    1.04 
  10  -4   5    1.45    0.37 
  10  -4   5    1.08    0.92 
 -10   4  -5    1.43    0.72 
   9  -4   5    4.85    0.74 
   8  -4   5    2.43    0.50 
  -8   4  -5    2.60    0.55 
   7  -4   5    2.36    0.46 
  -7   4  -5    1.77    0.44 
   6  -4   5   48.07    2.22 
  -6   4  -5   49.86    2.26 
   5  -4   5   39.23    1.78 
  -5   4  -5   37.82    1.79 
   4  -4   5    3.49    0.41 
  -4   4  -5    3.29    0.39 
   3  -4   5    9.91    0.61 
  -3   4  -5   10.02    0.59 
   2  -4   5   -0.06    0.14 
   2  -4   5    0.13    0.16 
  -2   4  -5    0.38    0.77 
  -2   4  -5    0.04    0.16 
   1  -4   5    0.41    0.17 
   1  -4   5    0.54    0.20 
  -1   4  -5    0.34    0.25 
  -1   4  -5    0.29    0.16 
   0  -4   5    0.84    0.25 
   0   4  -5    0.82    0.21 
  -1  -4   5    1.01    0.33 
   1   4  -5    0.44    0.21 
  -2  -4   5   14.06    0.93 
   2   4  -5   14.27    0.81 
  -3  -4   5   16.43    1.16 
   3   4  -5   17.96    0.97 
  -4  -4   5    0.55    0.51 
   4   4  -5    0.22    0.32 
   5   4  -5    0.29    0.36 
   6   4  -5    0.54    0.43 
   6   4  -5   -1.10    0.91 
   7   4  -5    3.71    0.67 
   9   4  -5    6.53    1.02 
  10   4  -5   -0.63    0.71 
  11   4  -5   -0.01    0.96 
  12   4  -5    1.39    1.10 
  15  -3   5    2.06    1.40 
  14  -3   5    7.65    1.33 
  13  -3   5    6.22    0.94 
 -13   3  -5    7.53    1.42 
  12  -3   5    0.36    1.52 
  12  -3   5    4.20    0.67 
  11  -3   5    0.61    0.39 
  11  -3   5   -0.64    1.16 
  10  -3   5    2.08    0.44 
  10  -3   5    2.02    1.02 
 -10   3  -5    1.97    0.69 
   9  -3   5    2.40    0.50 
   9  -3   5    3.81    0.90 
   9  -3   5    4.08    0.44 
  -9   3  -5    2.88    0.68 
   8  -3   5    0.47    0.26 
   8  -3   5    0.78    0.68 
   8  -3   5    0.74    0.39 
  -8   3  -5    0.41    0.44 
   7  -3   5    9.00    0.69 
  -7   3  -5    8.80    0.76 
   6  -3   5    7.71    0.64 
  -6   3  -5    8.61    0.66 
   5  -3   5    9.77    0.65 
  -5   3  -5   10.27    0.65 
   4  -3   5   33.51    1.53 
  -4   3  -5   32.99    1.54 
  -3   3  -5    4.28    0.38 
   2  -3   5    0.77    0.17 
  -2   3  -5    0.85    0.18 
   1  -3   5    1.11    0.18 
   1  -3   5    1.06    0.23 
  -1   3  -5    1.06    0.17 
  -1   3  -5    1.10    0.16 
   0  -3   5   56.46    2.43 
   0  -3   5   55.46    2.31 
   0   3  -5   52.76    2.30 
   0   3  -5   54.50    2.36 
  -1  -3   5    1.22    0.33 
   1   3  -5    0.78    0.23 
  -2  -3   5   -0.43    0.31 
   2   3  -5    0.31    0.22 
   3   3  -5   13.13    0.78 
   4   3  -5   -0.10    0.30 
   4   3  -5    0.33    0.56 
   5   3  -5   12.79    0.87 
   6   3  -5    1.34    0.83 
   6   3  -5    1.16    0.45 
   7   3  -5    1.30    0.56 
   7   3  -5    2.73    1.25 
   8   3  -5    1.76    0.61 
   9   3  -5    1.66    0.67 
  10   3  -5    3.18    0.78 
  11   3  -5    1.44    0.83 
  12   3  -5    0.52    0.89 
  13   3  -5   -1.48    1.06 
  15  -2   5   -2.30    1.23 
  14  -2   5    0.28    1.87 
 -14   2  -5    2.49    1.43 
  13  -2   5   -0.54    1.09 
 -13   2  -5   -0.01    1.20 
  12  -2   5    3.97    1.67 
  11  -2   5   -0.77    1.29 
  11  -2   5   -0.08    0.55 
  10  -2   5    6.69    1.23 
  10  -2   5    5.75    0.67 
 -10   2  -5    4.70    0.84 
   9  -2   5    8.94    1.15 
   9  -2   5    5.63    0.61 
   9  -2   5    5.10    0.66 
  -9   2  -5    6.23    0.75 
   8  -2   5    0.67    0.72 
   8  -2   5    0.46    0.39 
   8  -2   5    0.26    0.30 
  -8   2  -5    0.12    0.39 
   7  -2   5   12.94    0.72 
   7  -2   5   12.87    1.06 
   7  -2   5   13.58    0.87 
  -7   2  -5   12.66    0.88 
   6  -2   5    0.10    0.46 
   6  -2   5   -0.10    0.26 
  -6   2  -5   -0.27    0.28 
   5  -2   5   11.47    0.70 
  -5   2  -5   11.69    0.71 
   4  -2   5   18.79    0.94 
  -4   2  -5   19.00    0.95 
  -3   2  -5   85.85    3.64 
   2  -2   5    4.14    0.33 
  -2   2  -5    4.37    0.34 
   1  -2   5   18.40    0.85 
  -1   2  -5   18.46    0.85 
  -1   2  -5   18.08    0.91 
  -1   2  -5   19.07    0.85 
   0  -2   5    2.61    0.25 
   0   2  -5    3.20    0.41 
   0   2  -5    2.75    0.23 
   0   2  -5    2.93    0.30 
   1   2  -5    0.36    0.37 
   2   2  -5   19.00    1.01 
   2   2  -5   20.38    1.16 
   3   2  -5    5.64    0.73 
   3   2  -5    5.72    0.52 
   4   2  -5    3.31    0.68 
   4   2  -5    1.98    0.38 
   5   2  -5    0.47    0.67 
   5   2  -5    0.19    0.33 
   6   2  -5   15.69    1.05 
   6   2  -5   15.89    1.47 
   7   2  -5    0.41    0.91 
   7   2  -5    0.29    0.48 
   8   2  -5    0.68    0.55 
   9   2  -5    5.70    0.80 
  10   2  -5    5.08    0.94 
  11   2  -5    2.97    0.82 
  11   2  -5    1.42    1.38 
  12   2  -5    0.44    0.94 
  13   2  -5    1.11    1.00 
  14  -1   5    1.02    2.90 
 -14   1  -5   -0.31    1.44 
  13  -1   5    0.06    1.92 
 -13   1  -5    0.26    1.11 
  12  -1   5    1.64    1.24 
  12  -1   5    3.26    2.67 
  11  -1   5   -0.82    0.82 
  11  -1   5    1.57    1.40 
 -11   1  -5    0.40    0.96 
  10  -1   5    6.10    1.29 
  10  -1   5    6.38    0.91 
 -10   1  -5    5.29    0.82 
   9  -1   5   14.32    1.63 
   9  -1   5   14.01    1.06 
   9  -1   5   12.47    1.07 
  -9   1  -5   13.54    1.08 
   8  -1   5   21.80    1.53 
   8  -1   5   21.63    1.24 
   8  -1   5   21.77    1.25 
  -8   1  -5   22.12    1.28 
   7  -1   5   15.33    0.94 
   7  -1   5   15.19    1.34 
   7  -1   5   14.92    0.96 
  -7   1  -5   16.11    0.99 
   6  -1   5   11.92    0.84 
   6  -1   5   11.42    0.75 
  -6   1  -5   11.54    0.75 
   5  -1   5   20.10    1.30 
   5  -1   5   17.32    0.97 
  -5   1  -5   18.42    0.97 
  -5   1  -5   19.57    0.98 
   4  -1   5    1.32    0.27 
  -4   1  -5    1.16    0.24 
  -3   1  -5   74.18    3.17 
   2  -1   5  135.61    5.54 
  -2   1  -5  129.38    5.53 
   1  -1   5   27.34    1.24 
   1  -1   5   26.39    1.20 
  -1   1  -5   27.44    1.23 
  -1   1  -5   27.12    1.21 
   0  -1   5   91.84    3.82 
   0  -1   5   89.52    3.90 
   0   1  -5   93.64    3.92 
   0   1  -5   90.77    3.82 
  -1  -1   5   11.28    0.50 
  -1  -1   5   11.45    0.77 
   1   1  -5   10.68    0.52 
   1   1  -5   10.84    0.78 
  -2  -1   5    0.91    0.18 
  -2  -1   5    0.15    0.33 
   2   1  -5    0.68    0.09 
   2   1  -5    0.26    0.41 
   3   1  -5   32.81    1.67 
   3   1  -5   34.59    1.73 
   4   1  -5    6.42    0.81 
   4   1  -5    5.40    0.62 
   5   1  -5   39.47    1.91 
   5   1  -5   33.65    1.97 
   5   1  -5   34.28    1.80 
   6   1  -5   33.38    1.73 
   6   1  -5   31.44    1.82 
   6   1  -5   31.66    1.43 
   6   1  -5   31.15    1.92 
   7   1  -5    1.07    0.89 
   7   1  -5    0.93    0.65 
   7   1  -5   -0.04    0.44 
   8   1  -5    0.55    0.32 
   8   1  -5    0.27    0.51 
   8   1  -5    1.66    1.26 
   8   1  -5    0.24    0.71 
   9   1  -5    3.78    0.77 
   9   1  -5    3.62    0.49 
   9   1  -5    4.08    0.94 
  10   1  -5    0.93    1.00 
  10   1  -5   -0.15    0.78 
  10   1  -5    0.42    0.41 
  11   1  -5   -0.74    0.74 
  11   1  -5   -0.04    0.55 
  11   1  -5    1.18    1.27 
  12   1  -5    3.38    1.68 
  12   1  -5    0.92    0.88 
  13   1  -5    1.14    0.95 
  14   1  -5    0.28    0.98 
  14   0   5   -1.27    4.19 
 -14   0  -5    0.44    1.41 
  13   0   5    3.18    3.04 
 -13   0  -5    1.35    1.20 
  12   0   5   -0.35    1.89 
  11   0   5    1.90    1.60 
  11   0   5    0.73    1.41 
 -11   0  -5    1.37    0.90 
  10   0   5    2.29    1.11 
  10   0   5    1.23    1.24 
 -10   0  -5    2.72    0.73 
   9   0   5    8.24    1.31 
   9   0   5    6.90    0.95 
   9   0   5    7.84    1.13 
  -9   0  -5    8.00    0.92 
   8   0   5    9.51    0.89 
   8   0   5    9.94    1.21 
  -8   0  -5   10.62    0.91 
   7   0   5    2.37    0.45 
   7   0   5    4.24    0.85 
  -7   0  -5    2.92    0.60 
  -7   0  -5    2.52    0.47 
   6   0   5   10.10    1.35 
   6   0   5   10.77    0.73 
  -6   0  -5   10.24    0.71 
   5   0   5   18.44    0.99 
   5   0   5   19.00    1.90 
  -5   0  -5   18.90    0.96 
  -5   0  -5   18.34    0.98 
   4   0   5    4.07    0.94 
   4   0   5    5.00    0.45 
  -4   0  -5    4.67    0.44 
  -4   0  -5    5.14    0.36 
   3   0   5    7.45    0.40 
  -3   0  -5    7.61    0.47 
  -3   0  -5    6.97    0.43 
   2   0   5   11.74    0.60 
   2   0   5   12.92    0.66 
  -2   0  -5   12.34    0.64 
  -2   0  -5   12.54    0.68 
   1   0   5  172.80    7.22 
   1   0   5  174.01    7.20 
  -1   0  -5  173.56    7.18 
   0   0   5    9.55    0.65 
   0   0   5   11.52    0.53 
   0   0  -5   10.38    0.64 
   0   0  -5   10.99    0.54 
  -1   0   5    7.29    0.33 
  -1   0   5    5.80    0.66 
   1   0  -5    6.73    0.35 
   1   0  -5    6.36    0.64 
  -2   0   5   16.96    0.81 
  -2   0   5   18.20    1.08 
   2   0  -5   19.96    1.11 
   2   0  -5   17.59    0.77 
  -3   0   5    9.00    0.85 
  -3   0   5   10.44    0.71 
   3   0  -5   10.36    0.45 
  -4   0   5    0.96    0.22 
  -4   0   5    0.93    0.55 
   4   0  -5    1.76    0.64 
   4   0  -5    0.71    0.52 
   5   0  -5    2.52    0.72 
   5   0  -5    3.37    0.82 
   6   0  -5    1.35    0.56 
   6   0  -5    0.43    0.60 
   6   0  -5    1.02    0.85 
   6   0  -5    0.87    0.28 
   7   0  -5   40.80    2.45 
   7   0  -5   33.70    2.07 
   7   0  -5   40.21    1.77 
   7   0  -5   39.68    2.06 
   8   0  -5    0.63    0.33 
   8   0  -5   -0.26    0.67 
   8   0  -5    0.11    0.47 
   8   0  -5   -1.43    1.13 
   9   0  -5    4.64    0.82 
   9   0  -5    4.06    0.91 
   9   0  -5    4.44    0.51 
  10   0  -5    0.65    0.49 
  10   0  -5    0.17    0.67 
  10   0  -5    1.57    1.04 
  11   0  -5    0.57    0.57 
  11   0  -5    1.40    1.18 
  11   0  -5    1.58    0.80 
  12   0  -5   -2.11    1.50 
  12   0  -5    0.63    0.91 
  13   0  -5    1.57    1.99 
  13   0  -5    1.00    0.99 
  14   0  -5    0.54    0.97 
  14   1   5   -0.08    5.60 
  13   1   5    6.04    4.43 
  11   1   5   -1.23    2.20 
 -11  -1  -5   -0.56    0.81 
  10   1   5   -0.88    1.28 
  10   1   5   -1.74    1.73 
 -10  -1  -5    0.56    0.65 
   9   1   5    3.00    1.74 
   9   1   5    2.08    0.70 
  -9  -1  -5    2.63    0.61 
   8   1   5   18.99    1.26 
   8   1   5   19.59    2.41 
  -8  -1  -5   19.31    1.47 
  -8  -1  -5   22.14    1.28 
   7   1   5   -0.16    0.41 
   7   1   5    2.24    1.39 
  -7  -1  -5    0.09    0.37 
  -7  -1  -5    0.02    0.48 
   6   1   5    0.23    0.35 
   6   1   5    0.81    1.33 
  -6  -1  -5    0.38    0.35 
  -6  -1  -5   -0.04    0.30 
   5   1   5    3.22    0.41 
   5   1   5    2.33    1.52 
  -5  -1  -5    3.25    0.44 
  -5  -1  -5    3.32    0.41 
   4   1   5    8.94    1.22 
   4   1   5    8.50    0.60 
  -4  -1  -5    9.35    0.58 
  -4  -1  -5    9.00    0.53 
   3   1   5    5.47    0.44 
   3   1   5    5.14    0.63 
  -3  -1  -5    6.52    0.54 
  -3  -1  -5    5.97    0.44 
   2   1   5    3.58    0.30 
   2   1   5    3.45    0.35 
  -2  -1  -5    4.47    0.75 
  -2  -1  -5    3.50    0.34 
   1   1   5   17.61    0.86 
   1   1   5   17.66    0.89 
  -1  -1  -5   20.15    0.87 
  -1  -1  -5   18.45    0.88 
   0   1   5  273.55   11.02 
   0   1   5  262.62   10.92 
   0  -1  -5  272.37   10.99 
   0  -1  -5  251.54   10.97 
  -1   1   5  979.26   38.86 
   1  -1  -5  906.48   38.82 
  -2   1   5   36.78    1.64 
  -2   1   5   38.73    1.88 
   2  -1  -5   38.10    1.83 
   2  -1  -5   36.21    1.57 
  -3   1   5   93.64    4.13 
  -3   1   5   92.04    4.21 
   3  -1  -5   92.35    4.21 
   3  -1  -5  100.40    3.99 
  -4   1   5    1.57    0.30 
  -4   1   5    1.69    0.62 
   4  -1  -5    1.38    0.64 
   4  -1  -5    0.58    0.52 
  -5   1   5    7.39    0.50 
  -5   1   5    7.91    0.93 
   5  -1  -5    8.21    1.00 
   5  -1  -5    5.80    0.83 
  -6   1   5    3.49    0.84 
   6  -1  -5    4.10    0.95 
   6  -1  -5    3.06    0.73 
   6  -1  -5    3.61    0.44 
   7  -1  -5    0.66    0.68 
   7  -1  -5   -0.64    0.95 
   7  -1  -5    0.02    0.31 
   8  -1  -5    5.61    0.64 
   8  -1  -5    5.58    1.35 
   8  -1  -5    4.54    0.87 
   8  -1  -5    4.83    0.81 
   9  -1  -5   13.73    0.90 
   9  -1  -5   10.82    1.50 
   9  -1  -5   13.60    1.21 
   9  -1  -5   12.54    2.02 
  10  -1  -5    4.59    0.92 
  10  -1  -5    3.12    1.08 
  10  -1  -5    3.48    0.55 
  11  -1  -5    0.75    0.76 
  11  -1  -5    1.45    1.23 
  11  -1  -5   -0.53    0.57 
  12  -1  -5    0.49    0.89 
  12  -1  -5    1.48    1.46 
  12  -1  -5    1.13    0.76 
  13  -1  -5    2.34    1.82 
  13  -1  -5    0.91    1.10 
  14  -1  -5    1.80    2.49 
  14  -1  -5    0.67    1.09 
  13   2   5    3.76    5.31 
  12   2   5    9.39    4.55 
  11   2   5   -3.21    4.86 
  10   2   5   -0.49    2.75 
 -10  -2  -5    0.13    0.65 
   9   2   5   -0.35    2.34 
   9   2   5    1.00    0.69 
  -9  -2  -5   -0.07    0.99 
  -9  -2  -5    0.51    0.57 
   8   2   5    3.45    0.63 
   8   2   5    4.64    2.29 
  -8  -2  -5    5.73    0.76 
  -8  -2  -5    2.32    0.78 
   7   2   5   45.56    4.00 
   7   2   5   43.75    2.15 
  -7  -2  -5   45.93    2.27 
  -7  -2  -5   47.65    2.17 
   6   2   5   24.85    3.20 
   6   2   5   23.47    1.26 
  -6  -2  -5   23.56    1.29 
  -6  -2  -5   23.49    1.26 
   5   2   5   27.62    1.36 
   5   2   5   22.96    2.54 
  -5  -2  -5   27.56    1.34 
  -5  -2  -5   27.77    1.34 
   4   2   5    7.96    1.18 
   4   2   5    9.26    0.62 
  -4  -2  -5    8.84    0.57 
  -4  -2  -5    8.64    0.61 
   3   2   5    3.71    0.42 
   3   2   5    4.19    0.56 
  -3  -2  -5    3.71    0.59 
  -3  -2  -5    3.60    0.40 
   2   2   5   26.42    1.21 
  -2  -2  -5   28.93    1.98 
  -2  -2  -5   25.28    1.22 
   1   2   5    3.12    0.28 
  -1  -2  -5    4.19    0.35 
  -1  -2  -5    2.95    0.32 
   0   2   5  100.13    4.10 
   0  -2  -5  101.02    4.16 
   0  -2  -5   94.79    4.12 
  -1   2   5   17.91    1.25 
  -1   2   5   21.61    0.91 
   1  -2  -5   22.38    1.07 
   1  -2  -5   22.47    0.94 
  -2   2   5   11.32    0.68 
  -2   2   5    9.94    0.87 
   2  -2  -5   11.30    0.78 
   2  -2  -5   11.60    0.51 
  -3   2   5    5.92    0.71 
  -3   2   5    4.62    0.71 
   3  -2  -5    4.78    0.74 
   3  -2  -5    5.77    0.37 
  -4   2   5   41.57    2.25 
  -4   2   5   47.22    2.12 
   4  -2  -5   42.54    2.20 
  -5   2   5   16.70    0.86 
  -5   2   5   15.90    1.29 
   5  -2  -5   14.74    1.25 
   5  -2  -5   15.11    1.40 
  -6   2   5   54.39    2.75 
  -6   2   5   50.71    2.30 
   6  -2  -5   52.63    2.66 
   6  -2  -5   52.11    2.76 
  -7   2   5   26.29    1.84 
   7  -2  -5   20.75    1.88 
   7  -2  -5   26.08    1.33 
   7  -2  -5   24.77    1.68 
  -8   2   5    7.52    1.26 
   8  -2  -5    5.29    0.68 
   8  -2  -5    6.57    1.38 
   8  -2  -5    5.20    0.92 
   9  -2  -5   -0.62    0.85 
   9  -2  -5   -0.33    0.44 
   9  -2  -5    0.23    1.42 
   9  -2  -5   -0.06    0.66 
  10  -2  -5    0.32    0.51 
  10  -2  -5    0.55    0.73 
  10  -2  -5   -0.30    0.98 
  11  -2  -5   10.06    1.04 
  11  -2  -5    8.91    1.30 
  11  -2  -5    8.57    1.42 
  12  -2  -5    5.93    1.12 
  12  -2  -5    3.58    1.52 
  13  -2  -5    1.81    1.11 
  13  -2  -5    0.17    2.16 
  14  -2  -5    3.08    2.34 
  15  -2  -5    0.55    1.21 
  15  -2  -5    0.25    3.03 
  13   3   5    5.12    5.65 
  12   3   5   -2.56    4.76 
  11   3   5    2.76    4.34 
  10   3   5    3.29    3.71 
   9   3   5    0.61    0.72 
   9   3   5    0.38    3.24 
  -9  -3  -5    0.84    0.62 
   8   3   5    7.71    3.02 
   8   3   5    5.63    0.75 
  -8  -3  -5    6.72    0.89 
  -8  -3  -5    7.77    1.14 
   7   3   5   -1.18    2.52 
   7   3   5   -0.37    0.47 
  -7  -3  -5    0.47    0.59 
  -7  -3  -5    0.11    0.45 
   6   3   5   18.20    1.08 
  -6  -3  -5   18.68    1.08 
  -6  -3  -5   18.25    1.12 
   5   3   5   20.17    1.08 
   5   3   5   13.99    2.29 
  -5  -3  -5   20.47    1.10 
  -5  -3  -5   21.77    1.12 
   4   3   5    6.91    0.56 
  -4  -3  -5    7.53    0.59 
  -4  -3  -5    7.23    0.56 
   3   3   5   10.61    0.91 
   3   3   5   12.40    0.69 
  -3  -3  -5   13.24    0.96 
  -3  -3  -5   12.81    0.72 
   2   3   5   19.14    0.91 
   2   3   5   19.69    0.98 
   2   3   5   19.60    0.98 
  -2  -3  -5   18.61    2.54 
  -2  -3  -5   18.31    0.95 
   1   3   5    9.76    0.62 
  -1  -3  -5   11.93    0.71 
  -1  -3  -5    9.83    0.57 
   0   3   5   48.28    2.03 
   0   3   5   46.61    2.15 
   0  -3  -5   50.65    2.12 
   0  -3  -5   47.42    2.06 
  -1   3   5   29.61    1.50 
  -1   3   5   31.77    1.31 
   1  -3  -5   29.96    1.32 
   1  -3  -5   31.66    1.45 
  -2   3   5    5.53    0.64 
  -2   3   5    5.77    0.67 
   2  -3  -5    5.64    0.51 
   2  -3  -5    5.40    0.29 
  -3   3   5   17.90    1.18 
   3  -3  -5   16.40    1.04 
   3  -3  -5   17.00    0.82 
  -4   3   5   22.57    1.20 
  -4   3   5   20.71    1.41 
   4  -3  -5   20.17    1.29 
  -5   3   5    0.48    0.77 
  -5   3   5    0.69    0.29 
   5  -3  -5   -0.03    0.71 
   5  -3  -5    0.06    0.60 
  -6   3   5    2.44    0.38 
  -6   3   5    2.03    0.88 
   6  -3  -5    0.96    0.77 
   6  -3  -5    2.32    0.77 
  -7   3   5   18.50    1.59 
   7  -3  -5   15.58    1.51 
   7  -3  -5   16.80    1.54 
  -8   3   5   13.88    1.60 
   8  -3  -5   14.02    1.67 
   8  -3  -5   13.48    1.00 
   8  -3  -5   13.51    1.57 
  -9   3   5   14.29    1.78 
   9  -3  -5   15.20    1.69 
   9  -3  -5   14.16    1.06 
   9  -3  -5   12.39    1.91 
  10  -3  -5    0.61    1.06 
  10  -3  -5   -1.10    0.49 
  10  -3  -5    0.41    0.83 
  11  -3  -5    5.77    1.10 
  11  -3  -5    3.50    0.71 
  11  -3  -5    2.82    1.35 
  12  -3  -5    2.91    1.11 
  12  -3  -5    4.79    1.57 
  13  -3  -5    0.68    1.94 
  13  -3  -5   -0.33    1.02 
  14  -3  -5    2.96    2.23 
  15  -3  -5    0.87    3.05 
  15  -3  -5    1.62    1.27 
  12   4   5    0.42    4.60 
  11   4   5    0.12    4.29 
  10   4   5    1.06    3.89 
 -10  -4  -5    3.57    0.84 
   9   4   5    2.63    0.82 
   9   4   5    6.00    3.41 
  -9  -4  -5    1.68    0.70 
   8   4   5   -0.22    3.10 
   8   4   5    0.28    0.59 
  -8  -4  -5    0.21    0.54 
   7   4   5    0.11    2.55 
   7   4   5   -0.97    0.48 
  -7  -4  -5   -0.06    0.45 
  -7  -4  -5   -0.98    0.66 
   6   4   5   -2.35    2.17 
   6   4   5   -0.03    0.38 
  -6  -4  -5    0.50    0.43 
  -6  -4  -5    0.95    0.40 
   5   4   5    1.21    1.31 
   5   4   5    5.50    0.56 
  -5  -4  -5    3.66    0.56 
  -5  -4  -5    5.02    0.62 
   4   4   5    6.13    1.00 
   4   4   5    7.19    0.54 
  -4  -4  -5    7.48    0.60 
  -4  -4  -5    7.04    0.60 
   3   4   5    0.51    0.65 
   3   4   5    2.69    0.30 
  -3  -4  -5    1.99    0.36 
  -3  -4  -5    3.35    0.60 
   2   4   5    8.90    0.49 
   2   4   5    7.99    0.64 
  -2  -4  -5    8.68    0.59 
  -2  -4  -5   10.54    1.86 
   1   4   5    1.18    0.17 
   1   4   5    1.10    0.31 
  -1  -4  -5    0.98    0.22 
  -1  -4  -5   -0.08    0.67 
   0   4   5   24.83    1.22 
   0   4   5   23.30    1.05 
   0  -4  -5   25.56    1.17 
   0  -4  -5   23.78    1.09 
  -1   4   5    9.15    0.46 
  -1   4   5    9.12    0.67 
   1  -4  -5    9.91    0.61 
   1  -4  -5    8.90    0.46 
  -2   4   5    0.93    0.53 
  -2   4   5    0.94    0.38 
   2  -4  -5    0.72    0.34 
   2  -4  -5    1.05    0.12 
  -3   4   5    0.40    0.49 
  -3   4   5   -0.41    0.58 
   3  -4  -5    0.13    0.30 
   3  -4  -5    0.70    0.18 
  -4   4   5    1.36    0.45 
  -4   4   5    2.37    0.66 
   4  -4  -5    1.49    0.47 
   4  -4  -5    1.36    0.64 
  -5   4   5    3.69    0.88 
  -5   4   5    3.68    0.48 
   5  -4  -5    4.28    0.73 
   5  -4  -5    2.23    0.82 
  -6   4   5    8.75    0.69 
  -6   4   5   10.04    1.38 
   6  -4  -5    9.06    1.18 
   6  -4  -5    9.76    1.04 
  -7   4   5   -0.50    0.31 
  -7   4   5   -1.04    1.02 
   7  -4  -5   -0.64    0.73 
   7  -4  -5    0.90    0.85 
  -8   4   5    2.02    1.10 
   8  -4  -5    0.74    0.51 
   8  -4  -5    1.58    0.99 
   8  -4  -5    1.11    0.95 
  -9   4   5    2.88    1.26 
   9  -4  -5    1.86    1.22 
   9  -4  -5    3.12    0.59 
   9  -4  -5    3.59    1.15 
 -10   4   5    0.15    1.34 
  10  -4  -5   -0.18    0.57 
  10  -4  -5    0.90    1.18 
  11  -4  -5   -0.66    1.35 
  12  -4  -5    3.35    1.20 
  12  -4  -5    3.45    1.77 
  13  -4  -5    1.89    1.09 
  13  -4  -5    2.56    1.92 
  14  -4  -5   -0.37    1.21 
  14  -4  -5    1.46    2.34 
  15  -4  -5    2.84    3.02 
  15  -4  -5   -1.18    1.30 
  12   5   5   -2.32    4.40 
  11   5   5    2.93    3.89 
 -11  -5  -5   -0.16    0.95 
  10   5   5   -5.94    3.43 
 -10  -5  -5   -0.04    0.75 
   9   5   5   -3.26    3.31 
  -9  -5  -5    0.49    0.67 
   8   5   5    1.09    2.75 
   8   5   5    1.47    0.59 
  -8  -5  -5    1.85    0.60 
   7   5   5    2.37    0.51 
   7   5   5   -1.57    2.29 
  -7  -5  -5    3.21    0.64 
   6   5   5   17.76    1.00 
  -6  -5  -5   18.64    1.12 
  -6  -5  -5   16.53    1.23 
   5   5   5    7.81    0.61 
  -5  -5  -5    6.71    0.69 
  -5  -5  -5    7.20    0.78 
   4   5   5    4.57    0.45 
   4   5   5    2.26    0.76 
  -4  -5  -5    4.79    0.58 
  -4  -5  -5    4.57    0.54 
  -3  -5  -5    4.51    0.73 
  -3  -5  -5    3.27    0.45 
   2   5   5   45.07    2.25 
   2   5   5   50.70    2.11 
  -2  -5  -5   55.49    3.36 
  -2  -5  -5   48.42    2.19 
   1   5   5   15.00    0.68 
   1   5   5   14.07    0.84 
  -1  -5  -5   14.27    0.76 
   0   5   5   40.87    1.85 
   0   5   5   39.59    1.65 
   0  -5  -5   39.41    1.70 
   0  -5  -5   36.11    1.90 
  -1   5   5   34.68    1.69 
  -1   5   5   33.34    1.56 
   1  -5  -5   33.78    1.51 
   1  -5  -5   37.69    1.65 
  -2   5   5   17.40    1.05 
  -2   5   5   18.53    1.42 
   2  -5  -5   17.88    0.96 
   2  -5  -5   16.09    0.77 
  -3   5   5    0.73    0.68 
  -3   5   5    0.22    0.37 
   3  -5  -5    0.33    0.16 
   3  -5  -5    0.09    0.33 
  -4   5   5    4.46    0.81 
  -4   5   5    2.54    0.61 
   4  -5  -5    3.13    0.69 
   4  -5  -5    4.92    0.58 
  -5   5   5    4.11    0.88 
  -5   5   5    3.55    0.54 
   5  -5  -5    4.40    0.67 
   5  -5  -5    0.72    0.91 
  -6   5   5    7.06    0.66 
  -6   5   5    6.22    1.11 
   6  -5  -5    6.73    0.93 
   6  -5  -5    3.34    1.13 
  -7   5   5   22.49    1.26 
  -7   5   5   25.02    1.92 
   7  -5  -5   23.85    1.99 
   7  -5  -5   24.82    1.64 
  -8   5   5    1.81    1.24 
   8  -5  -5    1.83    1.10 
   8  -5  -5    2.15    0.90 
  -9   5   5   -1.65    1.24 
   9  -5  -5    1.29    1.01 
   9  -5  -5    0.55    0.58 
   9  -5  -5   -1.93    1.07 
 -10   5   5    1.63    1.48 
  10  -5  -5    3.17    0.74 
  10  -5  -5    4.00    1.42 
 -11   5   5    1.63    1.52 
  11  -5  -5    0.61    1.41 
  13  -5  -5    9.56    1.58 
  13  -5  -5   10.78    2.31 
  14  -5  -5   -2.00    2.58 
  14  -5  -5    0.68    1.25 
  15  -5  -5    2.05    3.20 
  15  -5  -5    0.73    1.33 
  11   6   5    1.02    3.48 
  10   6   5    0.81    3.08 
 -10  -6  -5    3.22    0.88 
   9   6   5   -1.03    2.82 
  -9  -6  -5    1.48    0.74 
   8   6   5    2.96    2.35 
   8   6   5    0.41    0.55 
  -8  -6  -5    0.09    0.68 
   7   6   5    2.29    0.51 
   7   6   5    2.01    1.79 
  -7  -6  -5    3.73    0.68 
   6   6   5    1.93    0.39 
   6   6   5    0.80    1.28 
  -6  -6  -5    1.38    0.57 
   5   6   5    1.99    0.33 
  -5  -6  -5    3.80    0.58 
  -5  -6  -5    1.78    0.51 
   4   6   5   -0.14    0.78 
   4   6   5    0.31    0.24 
  -4  -6  -5    0.28    0.44 
  -4  -6  -5    0.62    0.42 
   3   6   5    2.99    0.34 
  -3  -6  -5    4.27    0.70 
  -3  -6  -5    3.88    0.48 
   2   6   5   23.30    1.03 
  -2  -6  -5   22.13    1.17 
  -2  -6  -5   23.04    2.26 
   1   6   5   23.58    1.23 
   1   6   5   21.52    0.97 
  -1  -6  -5   21.71    1.09 
   0   6   5    3.88    0.60 
   0   6   5    5.77    0.34 
   0  -6  -5    4.85    0.39 
   0  -6  -5    2.75    0.73 
  -1   6   5    6.96    0.66 
  -1   6   5    6.68    0.80 
   1  -6  -5    6.09    0.40 
  -2   6   5    2.98    0.54 
  -2   6   5    1.64    0.87 
   2  -6  -5    2.45    0.23 
   2  -6  -5    3.38    0.49 
  -3   6   5   25.13    1.65 
  -3   6   5   23.45    1.36 
   3  -6  -5   22.67    1.04 
   3  -6  -5   22.36    1.25 
  -4   6   5    8.87    0.97 
  -4   6   5    8.49    0.97 
   4  -6  -5    8.80    0.78 
   4  -6  -5    9.07    0.89 
  -5   6   5    2.98    0.84 
  -5   6   5    2.07    0.49 
   5  -6  -5    4.26    0.64 
   5  -6  -5    0.66    0.96 
  -6   6   5    5.43    0.63 
  -6   6   5    4.43    0.98 
   6  -6  -5    2.11    1.15 
   6  -6  -5    5.79    0.76 
  -7   6   5   23.83    1.27 
  -7   6   5   22.68    2.05 
   7  -6  -5   21.99    1.57 
   7  -6  -5   20.96    2.27 
  -8   6   5    5.36    0.58 
  -8   6   5    5.41    1.34 
   8  -6  -5    4.74    1.33 
   8  -6  -5    5.83    1.00 
  -9   6   5   -1.22    1.32 
   9  -6  -5    0.84    0.93 
   9  -6  -5    0.06    0.64 
   9  -6  -5    1.05    1.26 
 -10   6   5    0.99    1.46 
  10  -6  -5   -2.58    1.44 
 -11   6   5    5.13    1.63 
  11  -6  -5    4.38    1.74 
 -12   6   5   -1.08    2.94 
  12  -6  -5    2.16    1.93 
  13  -6  -5    3.98    2.36 
  14  -6  -5   -0.08    2.89 
  15  -6  -5    5.29    3.42 
  15  -6  -5    1.69    1.54 
  10   7   5    1.92    3.25 
   9   7   5   -1.10    2.74 
  -9  -7  -5    3.90    0.88 
   8   7   5    2.13    1.80 
  -8  -7  -5    2.24    0.76 
   7   7   5   -0.29    1.47 
   6   7   5   -0.42    1.83 
  -6  -7  -5    0.11    0.64 
   5   7   5   -0.10    0.25 
   5   7   5    0.39    1.11 
  -5  -7  -5    0.31    0.57 
   4   7   5    0.69    1.16 
   4   7   5    0.16    0.25 
  -4  -7  -5   -0.33    0.45 
  -4  -7  -5    0.54    0.56 
   3   7   5    1.29    0.75 
   3   7   5    1.03    0.20 
  -3  -7  -5    0.04    0.54 
  -3  -7  -5    1.27    0.47 
   2   7   5   15.34    1.06 
   2   7   5   14.33    0.69 
  -2  -7  -5   13.50    1.81 
  -2  -7  -5   14.85    0.91 
   1   7   5   17.26    0.76 
   1   7   5   15.32    1.08 
  -1  -7  -5   12.93    2.60 
  -1  -7  -5   14.70    0.86 
   0  -7  -5   37.87    1.69 
  -1   7   5   11.52    0.90 
  -1   7   5   10.34    1.39 
   1  -7  -5   11.05    0.59 
  -2   7   5    0.65    0.96 
  -2   7   5    0.29    0.51 
   2  -7  -5    0.21    0.51 
   2  -7  -5    0.10    0.14 
  -3   7   5   11.91    1.40 
  -3   7   5   10.19    0.97 
   3  -7  -5   11.45    0.56 
   3  -7  -5   10.11    0.84 
  -4   7   5   13.33    1.24 
  -4   7   5   14.81    1.19 
  -5   7   5    1.16    0.79 
  -5   7   5    0.43    0.46 
   5  -7  -5    0.75    0.66 
   5  -7  -5    0.16    0.94 
  -6   7   5    2.03    0.50 
  -6   7   5    1.35    0.98 
   6  -7  -5    2.27    0.58 
   6  -7  -5   -0.30    1.15 
  -7   7   5   14.29    1.60 
  -7   7   5   15.08    0.99 
   7  -7  -5   15.01    1.20 
   7  -7  -5   11.24    1.76 
  -8   7   5   13.96    1.02 
  -8   7   5   14.43    1.95 
   8  -7  -5   12.48    1.29 
   8  -7  -5   11.51    1.86 
  -9   7   5    0.17    1.38 
   9  -7  -5    0.82    1.49 
   9  -7  -5    0.07    0.85 
 -10   7   5    0.73    1.55 
  10  -7  -5    0.35    1.63 
 -11   7   5    5.00    1.89 
  11  -7  -5    4.30    2.32 
 -12   7   5    4.38    2.98 
  12  -7  -5    0.82    2.21 
  13  -7  -5    0.34    2.60 
  14  -7  -5   -1.65    2.97 
  15  -7  -5    1.12    1.59 
  15  -7  -5    5.03    3.59 
  10   8   5   -0.55    2.59 
   9   8   5   -1.70    2.41 
   8   8   5   -2.31    1.93 
  -8  -8  -5    2.08    0.78 
   7   8   5   -2.08    1.57 
   7   8   5    0.30    0.60 
  -7  -8  -5    1.00    0.78 
   6   8   5   -0.12    0.44 
   6   8   5   -0.61    1.44 
  -6  -8  -5    3.56    0.80 
   5   8   5    0.24    0.25 
   5   8   5   -1.97    2.45 
  -5  -8  -5   -0.38    0.63 
   4   8   5   -0.40    0.81 
   4   8   5    1.83    0.23 
  -4  -8  -5    1.94    0.62 
   3   8   5    8.78    0.50 
  -3  -8  -5   11.05    0.94 
   2   8   5    0.00    0.73 
   2   8   5    0.08    0.21 
  -2  -8  -5    0.81    1.03 
  -2  -8  -5    0.17    0.45 
   1   8   5    4.86    0.78 
   1   8   5    6.19    0.63 
  -1  -8  -5    5.59    2.18 
   0   8   5    1.54    0.85 
   0   8   5    0.95    0.62 
   0  -8  -5    2.21    2.17 
  -1   8   5   16.37    1.96 
  -1   8   5   18.69    1.19 
   1  -8  -5   17.67    0.87 
  -2   8   5    2.28    1.11 
  -2   8   5   -0.05    0.55 
   2  -8  -5    0.31    0.20 
   2  -8  -5   -0.50    0.52 
  -3   8   5    0.16    0.91 
  -3   8   5    0.36    0.58 
   3  -8  -5    0.28    0.18 
   3  -8  -5    0.43    0.61 
  -4   8   5    0.47    0.58 
  -4   8   5    0.95    0.73 
   4  -8  -5    0.81    0.60 
   4  -8  -5    0.75    0.30 
  -5   8   5    0.84    0.56 
  -5   8   5   -0.27    0.62 
   5  -8  -5   -1.35    0.65 
   5  -8  -5    0.96    0.86 
  -6   8   5    3.73    1.02 
  -6   8   5    2.13    0.62 
   6  -8  -5    2.20    0.82 
   6  -8  -5    1.53    1.39 
  -7   8   5    1.12    0.54 
  -7   8   5    0.17    0.92 
   7  -8  -5    1.90    1.42 
   7  -8  -5    2.14    0.73 
  -8   8   5   16.09    1.97 
   8  -8  -5   13.28    2.11 
   8  -8  -5   14.29    1.37 
  -9   8   5    0.57    1.49 
   9  -8  -5    0.34    0.79 
   9  -8  -5   -0.27    1.78 
 -10   8   5    7.10    1.77 
 -11   8   5   -2.29    1.78 
  11  -8  -5    1.20    2.10 
 -12   8   5    2.48    2.14 
  12  -8  -5    1.46    2.37 
  13  -8  -5    6.60    2.86 
 -14   8   5    4.87    2.51 
  14  -8  -5    3.99    3.30 
  15  -8  -5    1.15    1.77 
  15  -8  -5    1.71    3.79 
   9   9   5   -2.06    2.79 
   8   9   5    0.60    2.48 
   7   9   5    2.09    2.28 
  -7  -9  -5    1.55    0.84 
   6   9   5   -0.97    0.39 
   6   9   5   -1.82    1.66 
  -6  -9  -5   -0.83    0.78 
   5   9   5   -0.08    0.20 
   5   9   5    0.17    1.09 
  -5  -9  -5    0.40    0.76 
   4   9   5    3.49    1.09 
  -4  -9  -5    3.59    0.75 
   3   9   5    1.25    0.91 
   3   9   5    1.60    0.31 
  -3  -9  -5    3.42    0.66 
   2   9   5   11.52    1.13 
  -2  -9  -5   12.07    0.99 
   1   9   5    3.95    0.79 
   1   9   5    1.37    0.93 
  -1  -9  -5    3.65    0.52 
   0   9   5    0.75    0.73 
   0   9   5    2.64    1.29 
   0  -9  -5    6.17    2.94 
  -1   9   5    1.79    1.30 
  -1   9   5    0.27    0.68 
   1  -9  -5    0.29    1.96 
   1  -9  -5    1.15    0.29 
  -2   9   5    4.90    0.90 
  -2   9   5    3.33    1.16 
   2  -9  -5    5.55    0.43 
  -3   9   5   28.45    2.03 
  -3   9   5   28.54    1.76 
   3  -9  -5   29.53    1.29 
  -4   9   5   23.18    1.75 
  -4   9   5   28.15    1.77 
   4  -9  -5   27.36    1.23 
  -5   9   5   11.24    1.19 
  -5   9   5   10.47    1.35 
   5  -9  -5   11.65    1.02 
  -6   9   5    2.98    1.05 
  -6   9   5    3.37    0.69 
   6  -9  -5    3.00    0.77 
   6  -9  -5    1.16    1.25 
  -7   9   5   -0.13    1.08 
   7  -9  -5   -1.09    1.60 
   7  -9  -5    0.85    0.94 
  -8   9   5    0.84    1.35 
   8  -9  -5    1.02    1.82 
   8  -9  -5    1.13    0.98 
  -9   9   5    2.82    1.55 
   9  -9  -5    0.28    2.07 
  10  -9  -5    2.30    2.41 
 -11   9   5   -1.07    1.82 
  11  -9  -5    1.86    2.45 
 -12   9   5    3.03    2.07 
  12  -9  -5    5.56    2.77 
 -13   9   5    3.09    3.57 
  13  -9  -5   -0.60    3.15 
 -14   9   5    3.81    2.47 
  14  -9  -5    7.05    3.76 
  15  -9  -5    8.26    4.33 
   8  10   5   -3.79    2.17 
   7  10   5   -2.14    1.65 
   6  10   5   -1.28    1.53 
   5  10   5    1.12    1.27 
   5  10   5    0.60    0.45 
  -5 -10  -5    2.49    0.86 
   4  10   5    0.31    0.53 
   4  10   5    0.55    1.07 
  -4 -10  -5    3.10    0.81 
  -3 -10  -5    8.74    0.91 
   2  10   5    1.19    1.35 
   2  10   5    4.48    1.07 
  -2 -10  -5    7.22    0.79 
   1  10   5    3.04    1.01 
  -1 -10  -5    5.94    0.75 
   0  10   5    6.65    1.03 
   0  10   5    4.14    1.66 
   0 -10  -5    5.23    0.62 
  -1  10   5    8.40    1.11 
  -1  10   5    6.37    1.56 
  -2  10   5    1.08    0.85 
  -2  10   5   -0.16    1.24 
   2 -10  -5    0.44    0.29 
   2 -10  -5    0.21    1.74 
  -3  10   5    0.30    0.76 
  -3  10   5    0.87    0.96 
  -3  10   5    0.16    0.74 
   3 -10  -5   -0.43    0.75 
   3 -10  -5    0.73    0.25 
  -4  10   5    0.42    0.84 
  -4  10   5    0.57    0.73 
   4 -10  -5    0.18    0.25 
   4 -10  -5   -0.59    0.82 
  -5  10   5    1.19    0.70 
  -5  10   5    1.71    0.91 
   5 -10  -5    1.93    0.50 
   5 -10  -5    0.65    0.82 
  -6  10   5   12.16    1.59 
   6 -10  -5    9.72    1.20 
  -7  10   5   -0.58    1.21 
   7 -10  -5   -0.34    0.89 
   7 -10  -5    1.59    1.73 
  -8  10   5    0.28    1.26 
  -9  10   5    1.24    1.46 
 -10  10   5    1.38    1.68 
 -11  10   5    4.15    3.26 
  11 -10  -5    4.74    3.13 
  12 -10  -5   -1.92    3.21 
 -13  10   5    2.68    2.33 
  13 -10  -5    1.71    3.95 
 -14  10   5   -2.07    2.46 
  14 -10  -5   -4.59    4.29 
 -15  10   5    4.60    2.75 
  15 -10  -5    6.50    4.70 
   7  11   5    0.02    1.86 
   6  11   5   -2.35    1.72 
   5  11   5    0.08    1.53 
  -5 -11  -5    3.79    0.99 
   4  11   5    4.58    1.60 
   4  11   5    0.27    2.13 
  -4 -11  -5    3.64    0.90 
   3  11   5   -2.52    2.11 
   3  11   5    0.81    1.21 
  -3 -11  -5    0.18    0.79 
   2  11   5    1.36    2.12 
  -2 -11  -5    1.66    0.75 
   1  11   5    1.74    2.10 
  -1 -11  -5    3.95    0.67 
   0  11   5   -0.41    1.86 
   0 -11  -5    0.64    0.47 
  -1  11   5   -2.61    1.47 
  -1  11   5   -0.55    0.98 
   1 -11  -5    0.11    0.37 
  -2  11   5    1.50    1.25 
  -2  11   5    1.29    0.91 
   2 -11  -5    0.78    0.33 
  -3  11   5    4.63    1.14 
  -3  11   5    5.14    1.11 
   3 -11  -5    7.93    0.55 
  -4  11   5   11.33    1.42 
   4 -11  -5   12.65    0.70 
  -5  11   5    0.42    0.91 
   5 -11  -5    0.28    0.37 
  -6  11   5    2.97    1.08 
   6 -11  -5    2.15    0.90 
  -7  11   5   -0.19    1.29 
   7 -11  -5    1.92    1.74 
  -8  11   5    1.41    1.48 
  -9  11   5    0.98    1.51 
 -11  11   5    2.20    2.61 
  11 -11  -5    1.84    3.52 
  12 -11  -5   -2.26    3.57 
 -13  11   5    0.42    2.46 
  13 -11  -5    3.32    4.22 
 -14  11   5    1.84    2.76 
  14 -11  -5    2.71    4.70 
  15 -11  -5    4.58    5.84 
   6  12   5    1.08    1.92 
   5  12   5   -1.64    1.79 
   4  12   5    0.31    1.52 
  -4 -12  -5    1.93    0.90 
   3  12   5   -2.05    1.38 
  -3 -12  -5    1.45    0.90 
   2  12   5   -0.48    1.30 
   2  12   5    1.92    3.11 
  -2 -12  -5   -0.14    0.81 
   1  12   5   -0.91    2.05 
  -1 -12  -5    3.23    0.76 
   0  12   5    2.21    2.17 
   0 -12  -5    0.80    0.55 
   1 -12  -5    1.52    0.50 
  -2  12   5   -0.23    1.04 
   2 -12  -5    1.24    0.42 
  -3  12   5    1.22    1.70 
   3 -12  -5    0.94    0.34 
  -4  12   5    1.48    1.90 
   4 -12  -5    1.03    0.35 
  -5  12   5    3.85    1.25 
   5 -12  -5    4.22    0.48 
  -6  12   5   23.62    2.32 
  -7  12   5   -0.41    1.34 
   7 -12  -5    1.93    1.53 
  -9  12   5    0.48    1.74 
   9 -12  -5   -1.32    2.59 
  10 -12  -5    0.39    3.27 
  11 -12  -5   -3.53    3.63 
 -12  12   5    3.69    2.57 
  12 -12  -5    4.67    4.12 
 -13  12   5    1.08    2.65 
  13 -12  -5    6.55    4.31 
 -14  12   5   -3.16    2.75 
  14 -12  -5   -3.20    4.61 
   5  13   5    0.17    1.78 
   4  13   5   -0.93    1.77 
   3  13   5   -1.25    1.65 
  -3 -13  -5    1.56    1.03 
   2  13   5    1.66    1.61 
  -2 -13  -5   -0.04    0.91 
   1  13   5    3.58    1.45 
  -1 -13  -5    3.44    0.87 
   0  13   5    2.13    1.30 
   0 -13  -5    0.90    0.68 
  -1  13   5    0.02    1.36 
   1 -13  -5   -0.17    0.53 
  -2  13   5    1.04    1.57 
   2 -13  -5    0.11    0.49 
   3 -13  -5    6.49    0.69 
   4 -13  -5    2.19    0.46 
   5 -13  -5    0.39    0.48 
   8 -13  -5    1.68    1.49 
   9 -13  -5    0.36    2.25 
 -10  13   5    2.51    2.11 
  10 -13  -5    2.44    3.10 
 -11  13   5    1.08    2.21 
  11 -13  -5   -4.61    3.48 
 -12  13   5    2.93    2.58 
  12 -13  -5    0.60    4.20 
 -13  13   5    1.26    2.67 
  13 -13  -5   -4.45    4.29 
   3  14   5   -1.12    1.81 
   2  14   5    0.28    1.68 
  -2 -14  -5    0.25    1.33 
   1  14   5    0.07    1.61 
  -1 -14  -5    1.67    0.95 
   0  14   5   -3.22    1.47 
   0 -14  -5    0.67    1.19 
  -1  14   5    0.43    1.51 
  -2  14   5    3.76    1.76 
  -3  14   5    8.78    1.81 
   3 -14  -5   10.32    0.90 
  -4  14   5    1.23    1.52 
  -5  14   5    1.31    1.50 
  -6  14   5    3.83    1.62 
   6 -14  -5    4.18    0.72 
  -7  14   5   -0.09    1.67 
   7 -14  -5    0.63    0.61 
  -8  14   5    2.78    1.99 
   8 -14  -5    1.18    1.00 
  -9  14   5    0.76    2.09 
   9 -14  -5    0.18    1.70 
 -10  14   5    4.51    2.17 
  10 -14  -5    1.24    2.61 
 -11  14   5    1.83    2.31 
  11 -14  -5    3.14    3.31 
 -12  14   5   -1.21    2.67 
  12 -14  -5    1.76    4.36 
 -13  14   5    3.98    2.93 
  13 -14  -5    1.39    5.41 
   2  15   5   -0.10    2.37 
   1  15   5    2.83    1.78 
  -1 -15  -5    0.57    1.51 
   0  15   5    2.23    1.94 
  -1  15   5    2.02    1.93 
  -2  15   5    0.23    1.80 
  -3  15   5    0.90    1.76 
  -4  15   5    2.02    1.63 
   4 -15  -5    2.10    0.62 
  -5  15   5    3.04    1.59 
  -6  15   5    6.09    1.83 
   6 -15  -5    5.57    0.60 
  -7  15   5   -4.09    1.76 
   7 -15  -5    0.99    0.59 
  -8  15   5    3.19    2.08 
   8 -15  -5    0.13    0.85 
  -9  15   5    3.43    2.32 
   9 -15  -5   -0.99    1.14 
 -10  15   5   -0.65    2.34 
  10 -15  -5   -0.26    1.95 
 -11  15   5   -0.72    2.42 
  11 -15  -5    3.58    2.74 
 -12  15   5   -0.24    2.97 
  12 -15  -5   -5.87    3.27 
   0  16   5    2.32    1.91 
   0 -16  -5    0.26    1.11 
  -1  16   5    0.48    1.91 
   1 -16  -5   -0.13    0.95 
  -2  16   5    2.12    2.13 
   2 -16  -5    2.52    0.86 
  -3  16   5   -0.49    2.14 
  -3  16   5   -0.45    2.19 
   3 -16  -5   -0.60    0.74 
  -4  16   5   -0.92    1.93 
   4 -16  -5    0.16    0.62 
  -5  16   5    1.16    1.68 
   5 -16  -5    0.22    0.58 
  -6  16   5    3.26    2.01 
  -7  16   5    2.46    2.20 
   7 -16  -5    0.63    0.58 
  -8  16   5   -1.77    2.21 
   8 -16  -5   -0.62    0.67 
  -9  16   5    1.67    2.40 
   9 -16  -5    0.70    0.96 
 -10  16   5    1.47    2.76 
  10 -16  -5    0.49    1.29 
  11 -16  -5    0.85    2.27 
   2 -17  -5    1.13    1.06 
  -3  17   5   -0.61    2.18 
   3 -17  -5   -0.31    0.87 
  -4  17   5    3.41    2.20 
   4 -17  -5    2.35    0.84 
  -5  17   5    1.93    2.17 
   5 -17  -5    1.69    0.76 
  -6  17   5    1.15    2.11 
   6 -17  -5    1.39    0.74 
  -7  17   5    1.45    2.41 
   7 -17  -5   -0.04    0.69 
  -8  17   5   -0.31    2.45 
   8 -17  -5   -0.24    0.63 
   9 -17  -5   -0.59    0.74 
   9 -17   6    2.07    4.59 
   8 -17   6    6.42    4.56 
   7 -17   6    1.35    4.13 
  -7  17  -6    2.89    1.79 
   6 -17   6    0.96    3.01 
  -6  17  -6    2.41    1.42 
  -5  17  -6    1.06    1.86 
  -4  17  -6   -0.59    1.85 
  -3  17  -6    1.78    1.91 
  -2  17  -6    0.92    2.01 
  11 -16   6   -1.55    3.36 
  10 -16   6    1.28    3.32 
   9 -16   6   -0.11    3.77 
   8 -16   6   10.15    3.65 
  -8  16  -6    0.05    1.72 
   7 -16   6   -1.38    3.88 
  -7  16  -6    0.94    1.34 
   5 -16   6    2.71    2.67 
  -5  16  -6   -0.44    2.12 
   4 -16   6    0.32    1.28 
  -4  16  -6    3.80    1.70 
  -3  16  -6   -0.93    1.54 
  -2  16  -6    1.08    1.61 
  -1  16  -6   -1.30    1.63 
   0  16  -6   -0.54    1.77 
  12 -15   6    2.55    2.62 
  11 -15   6   -0.16    2.78 
  10 -15   6   -0.61    2.76 
   9 -15   6    3.30    2.77 
   8 -15   6   -0.92    2.77 
  -8  15  -6   -0.71    1.27 
   7 -15   6   -2.85    3.19 
  -7  15  -6    2.70    1.24 
   6 -15   6   -1.88    4.01 
  -6  15  -6    1.62    1.11 
   5 -15   6    2.74    3.08 
   4 -15   6    3.31    2.19 
   3 -15   6   -1.14    0.73 
  -3  15  -6    1.63    1.87 
   2 -15   6    0.60    0.33 
  -2  15  -6   -1.47    1.43 
  -1  15  -6    0.43    1.61 
   0  15  -6   -0.53    1.57 
   1  15  -6   -1.73    1.60 
   2  15  -6    0.76    2.80 
  12 -14   6   -1.97    2.14 
  11 -14   6    1.62    2.17 
  10 -14   6   -1.54    2.11 
   9 -14   6   -0.75    2.03 
  -9  14  -6    1.59    1.29 
   8 -14   6   -1.39    2.00 
  -8  14  -6   -0.58    1.17 
   7 -14   6   -0.15    0.78 
  -7  14  -6   -0.95    0.99 
   6 -14   6    0.00    0.67 
  -6  14  -6    1.29    0.92 
   5 -14   6    3.16    2.46 
  -5  14  -6    4.07    1.37 
   4 -14   6   -1.85    2.48 
   4 -14   6    0.48    0.89 
  -4  14  -6   -0.25    1.14 
   3 -14   6   -1.62    1.80 
   3 -14   6    0.16    1.25 
  -3  14  -6   -0.40    1.57 
   2 -14   6    2.63    0.53 
  -1  14  -6    1.03    1.22 
   0  14  -6   -2.48    1.38 
   1  14  -6   -2.25    2.43 
   2  14  -6    1.44    2.10 
   3  14  -6   -0.86    2.67 
   4  14  -6    0.19    3.02 
  13 -13   6    0.03    2.01 
  12 -13   6    1.49    1.93 
  11 -13   6    2.00    1.83 
  10 -13   6    0.40    1.73 
 -10  13  -6    0.79    1.69 
   9 -13   6    2.81    1.62 
  -9  13  -6    2.17    1.34 
   8 -13   6    1.37    0.96 
  -8  13  -6    2.16    1.14 
   7 -13   6    1.40    0.75 
   7 -13   6    0.31    1.59 
  -7  13  -6   -0.43    0.85 
   6 -13   6   -1.72    1.57 
   6 -13   6    2.25    0.67 
  -6  13  -6    0.64    0.83 
   5 -13   6    0.10    0.61 
   5 -13   6   -1.44    1.82 
  -5  13  -6   -0.79    1.03 
   4 -13   6    0.44    0.71 
   4 -13   6    0.30    0.61 
   4 -13   6    3.40    2.10 
  -4  13  -6    0.02    0.98 
   3 -13   6    4.46    2.07 
   3 -13   6    3.18    0.69 
  -3  13  -6    1.00    1.16 
   2 -13   6    1.89    0.61 
   2 -13   6    2.50    1.07 
  -2  13  -6   -0.18    1.10 
  -1  13  -6    0.17    1.23 
   1  13  -6   -1.13    1.78 
   2  13  -6    2.01    2.56 
   3  13  -6   -0.65    3.60 
   4  13  -6   -1.63    4.60 
   5  13  -6    1.05    5.34 
  13 -12   6    2.67    1.75 
  12 -12   6    0.78    1.58 
  11 -12   6    3.13    1.56 
  10 -12   6    2.53    1.29 
   9 -12   6   -0.39    1.84 
   9 -12   6    3.73    1.92 
  -9  12  -6   -0.87    1.21 
   8 -12   6    1.94    1.54 
   8 -12   6    0.91    1.13 
  -8  12  -6    0.29    1.04 
   7 -12   6    8.25    1.44 
  -7  12  -6    7.97    1.25 
   6 -12   6    1.10    1.18 
   6 -12   6    1.83    0.60 
  -6  12  -6    3.77    0.85 
   5 -12   6    8.25    1.46 
   5 -12   6    7.68    0.80 
   5 -12   6    6.19    0.83 
  -5  12  -6    8.01    1.06 
   4 -12   6    0.98    1.43 
   4 -12   6    0.33    0.58 
   4 -12   6    0.77    0.51 
  -4  12  -6    0.66    0.80 
   3 -12   6   -0.05    0.56 
   3 -12   6    0.48    0.53 
   3 -12   6    1.34    1.71 
  -3  12  -6    0.26    0.70 
   2 -12   6   -0.95    1.54 
   2 -12   6   -0.31    0.50 
  -2  12  -6   -0.69    0.99 
  -1  12  -6   -0.62    1.66 
   2  12  -6    1.69    3.66 
   3  12  -6    2.53    4.84 
   4  12  -6   -5.41    5.95 
   5  12  -6  -10.19    6.64 
   6  12  -6    2.03    7.27 
  14 -11   6    1.15    1.72 
  13 -11   6    0.79    1.50 
  12 -11   6    0.20    1.36 
  11 -11   6   -0.35    1.23 
  10 -11   6    3.23    1.22 
   8 -11   6    5.64    1.63 
  -8  11  -6    3.47    1.07 
   7 -11   6    5.40    0.95 
   7 -11   6    5.56    1.07 
  -7  11  -6    6.53    0.96 
   6 -11   6    2.97    0.65 
   6 -11   6    3.13    0.82 
   6 -11   6    3.78    0.99 
  -6  11  -6    5.17    0.80 
   5 -11   6    1.64    0.60 
   5 -11   6    3.27    0.53 
   5 -11   6    3.87    0.99 
  -5  11  -6    4.03    0.83 
   4 -11   6    2.17    0.48 
   4 -11   6    2.53    0.55 
   4 -11   6    4.54    1.12 
  -4  11  -6    0.53    0.69 
   3 -11   6    4.84    1.31 
   3 -11   6    5.68    0.65 
   3 -11   6    3.90    0.58 
   2 -11   6    1.64    0.53 
   2 -11   6    3.19    0.51 
   2 -11   6    2.05    1.49 
   1 -11   6   -0.05    0.56 
  -1  11  -6    0.63    1.09 
   0  11  -6   -0.66    1.59 
   1  11  -6   -1.88    2.73 
   3  11  -6    4.51    5.49 
   4  11  -6   -2.17    5.78 
   5  11  -6  -10.85    6.59 
   6  11  -6    4.68    7.24 
   7  11  -6    2.05    7.72 
  14 -10   6    2.97    1.53 
  13 -10   6    3.49    1.49 
  12 -10   6    3.30    1.40 
  11 -10   6    0.50    0.98 
   9 -10   6    0.21    0.85 
   8 -10   6   40.12    2.28 
   7 -10   6    3.05    0.84 
   7 -10   6    2.81    1.07 
  -7  10  -6    2.53    0.81 
   6 -10   6   24.33    1.48 
   6 -10   6   27.94    1.65 
  -6  10  -6   24.89    1.48 
   5 -10   6    1.67    0.72 
   5 -10   6    0.05    0.44 
   5 -10   6    1.38    0.42 
  -5  10  -6    0.52    0.61 
   4 -10   6    0.76    0.44 
   4 -10   6   -0.16    0.70 
   4 -10   6    0.75    0.40 
  -4  10  -6    0.69    0.50 
   3 -10   6    3.46    0.54 
   3 -10   6    2.38    0.46 
   3 -10   6    4.37    0.92 
   2 -10   6    2.93    0.43 
   2 -10   6    2.80    0.48 
   2 -10   6    2.63    1.08 
   0  10  -6    0.02    2.39 
   1  10  -6    1.66    3.33 
   2  10  -6    6.43    3.71 
   3  10  -6    0.11    5.05 
   4  10  -6   -0.54    4.92 
   5  10  -6    2.75    4.33 
   6  10  -6   -3.73    5.05 
   7  10  -6    6.05    5.78 
   8  10  -6   -1.74    5.86 
  14  -9   6    2.19    1.34 
  13  -9   6    1.06    1.29 
  12  -9   6   -1.45    0.98 
   8  -9   6    1.35    0.67 
   7  -9   6    2.99    0.67 
   7  -9   6    3.80    1.46 
   7  -9   6    3.56    0.69 
   6  -9   6    4.85    0.60 
   6  -9   6    5.79    0.70 
   6  -9   6    5.47    1.14 
  -6   9  -6    6.00    0.77 
   5  -9   6    1.98    0.42 
   5  -9   6    1.79    0.53 
   5  -9   6    1.67    0.43 
  -5   9  -6    1.94    0.53 
   4  -9   6    2.92    0.47 
   4  -9   6    3.97    0.62 
   4  -9   6    3.44    0.47 
  -4   9  -6    3.28    0.54 
   3  -9   6    0.76    0.37 
   3  -9   6    1.01    0.33 
   3  -9   6    0.47    0.51 
  -3   9  -6    0.48    0.42 
   2  -9   6    3.60    0.53 
   2  -9   6    3.85    0.72 
   1  -9   6   -0.34    0.89 
   1  -9   6   -0.10    0.29 
   1  -9   6    0.73    0.41 
  -1   9  -6   -1.14    1.65 
   0   9  -6   -0.88    2.89 
  -1  -9   6    0.23    0.57 
   1   9  -6    1.10    3.12 
   2   9  -6   26.26    4.02 
   3   9  -6    3.25    2.59 
   4   9  -6    1.13    2.45 
   5   9  -6    2.18    3.95 
   6   9  -6   -0.21    2.71 
   7   9  -6    2.61    2.98 
   8   9  -6   -0.23    3.56 
   9   9  -6   -3.46    4.38 
  15  -8   6    4.72    1.45 
  14  -8   6    0.49    1.31 
  13  -8   6    0.13    1.15 
  12  -8   6   -0.70    1.00 
   9  -8   6    2.84    0.74 
   8  -8   6   -0.30    0.52 
   7  -8   6    0.41    0.43 
   7  -8   6    1.24    0.50 
   6  -8   6    6.04    0.68 
   6  -8   6    5.76    0.75 
   5  -8   6    0.21    0.36 
   5  -8   6   -0.10    0.40 
   5  -8   6    0.25    0.32 
  -5   8  -6    0.11    0.42 
   4  -8   6   13.06    0.83 
   4  -8   6   10.78    0.73 
  -4   8  -6    9.55    0.75 
   3  -8   6   22.47    1.12 
   3  -8   6   22.34    1.15 
   3  -8   6   23.40    1.20 
   2  -8   6    4.49    0.56 
   2  -8   6    3.53    0.47 
   2  -8   6    3.37    0.45 
   1  -8   6    5.19    0.58 
   1  -8   6    6.02    0.67 
   1  -8   6    5.50    0.56 
  -1   8  -6    1.52    2.15 
   0  -8   6    5.98    0.64 
   0   8  -6    6.00    2.51 
  -1  -8   6    1.51    0.53 
   1   8  -6   -2.69    1.64 
  -2  -8   6    3.96    0.72 
   2   8  -6    3.71    1.42 
   3   8  -6   23.04    2.14 
   4   8  -6  115.64    5.58 
   5   8  -6    4.05    1.91 
   7   8  -6    1.09    2.25 
   8   8  -6    0.50    1.96 
   9   8  -6   -0.25    2.59 
  10   8  -6    2.31    2.96 
  15  -7   6    0.98    1.36 
  14  -7   6    1.44    1.35 
  13  -7   6    6.47    1.29 
  12  -7   6    1.89    0.94 
  11  -7   6    0.54    0.49 
  -9   7  -6   19.73    1.56 
  -8   7  -6    2.25    0.72 
   7  -7   6   14.31    1.00 
  -7   7  -6   15.62    1.22 
   6  -7   6    4.93    0.54 
  -6   7  -6    4.29    0.69 
   5  -7   6    5.03    0.56 
  -5   7  -6    4.25    0.61 
   4  -7   6    0.07    0.22 
   4  -7   6    0.35    0.29 
  -4   7  -6    0.31    0.37 
  -4   7  -6   -0.40    0.39 
   3  -7   6    1.90    0.29 
   3  -7   6    1.80    0.32 
   2  -7   6   18.76    0.99 
   2  -7   6   18.80    0.97 
   2  -7   6   20.29    1.00 
   1  -7   6    0.73    0.24 
   1  -7   6    0.92    0.32 
   1  -7   6    0.52    0.31 
  -1   7  -6   -0.10    1.91 
   0  -7   6   11.29    0.82 
   0   7  -6   12.19    1.88 
  -1  -7   6   29.89    1.56 
   1   7  -6   26.28    1.85 
  -2  -7   6    8.44    0.90 
   2   7  -6    6.87    1.04 
  -3  -7   6    4.42    0.77 
   4   7  -6    1.94    0.70 
   5   7  -6    3.15    0.80 
   8   7  -6    0.45    1.27 
   9   7  -6    0.17    1.49 
  10   7  -6   -2.58    1.94 
  15  -6   6    0.69    1.34 
  14  -6   6    3.98    1.29 
  13  -6   6    0.79    1.05 
 -12   6  -6    1.96    1.13 
  -9   6  -6   13.48    1.33 
   8  -6   6    0.52    0.46 
  -8   6  -6    0.43    0.61 
   7  -6   6    0.83    0.41 
  -7   6  -6    0.72    0.53 
   6  -6   6    1.21    0.37 
  -6   6  -6    1.22    0.48 
   5  -6   6    0.65    0.31 
  -5   6  -6    0.46    0.35 
   4  -6   6    4.47    0.49 
  -4   6  -6    4.89    0.57 
   3  -6   6   24.55    1.12 
   3  -6   6   24.25    1.19 
  -3   6  -6   24.63    1.25 
   2  -6   6   26.77    1.28 
  -2   6  -6   27.87    1.35 
   1  -6   6   22.10    1.04 
   1  -6   6   23.26    1.14 
  -1   6  -6   19.74    1.96 
   0  -6   6    0.98    0.35 
   0   6  -6    0.71    0.52 
  -1  -6   6    1.96    0.44 
   1   6  -6    1.88    0.46 
  -2  -6   6    5.89    0.78 
   2   6  -6    5.83    0.65 
  -3  -6   6    6.75    0.93 
   3   6  -6    4.55    0.64 
  -4  -6   6   10.64    1.30 
   4   6  -6   11.99    0.93 
   5   6  -6   51.82    2.50 
   6   6  -6    0.51    0.92 
   9   6  -6    0.80    0.91 
  10   6  -6    0.85    1.16 
  11   6  -6    2.27    1.66 
  15  -5   6    2.84    1.42 
  14  -5   6    0.50    1.29 
  13  -5   6    0.90    0.58 
 -13   5  -6    2.43    1.33 
 -12   5  -6    0.65    1.09 
 -10   5  -6    0.37    0.69 
  -9   5  -6    0.60    0.62 
   8  -5   6   38.88    1.97 
  -8   5  -6   39.76    2.02 
   7  -5   6    1.50    0.43 
  -7   5  -6    0.60    0.45 
   6  -5   6    1.65    0.40 
  -6   5  -6    1.33    0.41 
   5  -5   6   31.52    1.48 
  -5   5  -6   29.17    1.49 
   4  -5   6    0.96    0.28 
  -4   5  -6    1.10    0.32 
   3  -5   6    5.83    0.46 
  -3   5  -6    5.19    0.48 
   2  -5   6   12.78    0.68 
   2  -5   6   13.02    0.74 
  -2   5  -6    9.65    1.51 
  -2   5  -6   12.55    0.70 
   1  -5   6   12.72    0.74 
   1  -5   6   12.65    0.64 
  -1   5  -6   12.75    0.85 
  -1   5  -6   11.25    0.72 
   0  -5   6    8.36    0.64 
   0   5  -6    7.75    0.57 
  -1  -5   6   14.21    0.90 
   1   5  -6   13.34    0.78 
  -2  -5   6    0.02    0.44 
   2   5  -6   -0.13    0.29 
  -3  -5   6    1.28    0.61 
   3   5  -6    1.85    0.42 
  -4  -5   6    1.40    0.66 
   4   5  -6    1.26    0.41 
   5   5  -6    0.54    0.42 
   6   5  -6    6.19    0.84 
   9   5  -6   -0.39    0.75 
  10   5  -6   -0.86    0.88 
  11   5  -6    0.56    1.00 
  12   5  -6    3.81    1.33 
  15  -4   6    1.53    1.30 
  13  -4   6    0.25    0.84 
 -13   4  -6   -0.48    1.25 
  12  -4   6    0.24    0.54 
 -12   4  -6    0.97    0.94 
  11  -4   6    4.38    1.13 
  11  -4   6    3.81    0.52 
 -11   4  -6    5.86    1.49 
  10  -4   6    2.48    0.88 
 -10   4  -6    1.90    0.70 
  -9   4  -6    4.81    0.79 
   8  -4   6    2.56    0.48 
  -8   4  -6    2.63    0.54 
   7  -4   6    1.82    0.39 
  -7   4  -6    1.42    0.42 
   6  -4   6   29.88    1.46 
  -6   4  -6   28.92    1.47 
   5  -4   6   10.87    0.71 
  -5   4  -6   10.67    0.71 
   4  -4   6   39.77    1.82 
  -4   4  -6   39.97    1.83 
   3  -4   6   -0.14    0.21 
  -3   4  -6   -0.27    0.20 
   2  -4   6    1.74    0.26 
   2  -4   6    1.44    0.24 
  -2   4  -6    1.76    0.25 
  -2   4  -6    1.71    0.48 
   1  -4   6   33.15    1.47 
   1  -4   6   33.38    1.56 
  -1   4  -6   33.82    1.48 
   0  -4   6   70.40    3.03 
   0  -4   6   67.80    2.87 
   0   4  -6   70.25    2.92 
   0   4  -6   63.96    2.86 
  -1  -4   6   54.91    2.49 
   1   4  -6   52.45    2.36 
  -2  -4   6   33.22    1.70 
   2   4  -6   30.39    1.51 
  -3  -4   6    2.60    0.58 
   3   4  -6    2.64    0.42 
   4   4  -6    8.18    0.69 
   5   4  -6    0.07    0.41 
   5   4  -6    0.08    0.87 
   6   4  -6   -0.04    1.00 
   6   4  -6    0.41    0.45 
   7   4  -6    1.60    0.58 
   8   4  -6    0.06    0.64 
   9   4  -6    2.54    0.80 
  10   4  -6    1.00    0.82 
  11   4  -6    0.71    1.00 
  12   4  -6   -0.15    1.08 
  15  -3   6    3.21    1.41 
 -14   3  -6    2.31    1.41 
  13  -3   6   -1.14    1.21 
 -13   3  -6   -1.32    1.13 
  12  -3   6    1.38    0.90 
 -12   3  -6    2.31    1.17 
  11  -3   6    0.06    0.58 
  11  -3   6    1.57    1.21 
 -11   3  -6    0.22    0.77 
  10  -3   6   -0.14    0.45 
  10  -3   6    0.04    0.99 
 -10   3  -6    0.02    0.66 
   9  -3   6    0.11    0.36 
  -9   3  -6    0.58    0.54 
   8  -3   6   11.70    0.93 
  -8   3  -6   12.81    0.95 
   7  -3   6    8.97    0.77 
  -7   3  -6    9.72    0.78 
   6  -3   6    1.01    0.31 
  -6   3  -6    2.01    0.41 
   5  -3   6    5.67    0.48 
  -5   3  -6    5.03    0.53 
   4  -3   6    2.39    0.31 
  -4   3  -6    1.67    0.30 
   3  -3   6   30.82    1.40 
  -3   3  -6   29.95    1.40 
   2  -3   6   11.15    0.59 
  -2   3  -6    9.95    0.57 
   1  -3   6    1.13    0.21 
  -1   3  -6    1.42    0.35 
  -1   3  -6    1.22    0.18 
   0  -3   6    2.18    0.26 
   0   3  -6    2.58    0.43 
   0   3  -6    2.37    0.24 
   1   3  -6   18.33    0.94 
   1   3  -6   18.06    1.06 
   2   3  -6   50.52    2.30 
   2   3  -6   50.84    2.40 
   3   3  -6   58.73    2.77 
   3   3  -6   57.11    2.63 
   4   3  -6   24.72    1.31 
   4   3  -6   23.35    1.50 
   5   3  -6    1.07    0.78 
   5   3  -6    0.71    0.40 
   6   3  -6    0.62    0.92 
   6   3  -6    1.07    0.52 
   7   3  -6    1.05    0.56 
   8   3  -6    0.05    0.54 
   9   3  -6    2.79    0.69 
  10   3  -6    0.84    0.75 
  11   3  -6    2.31    0.88 
  12   3  -6   -0.95    0.93 
  13   3  -6    0.61    1.17 
 -14   2  -6   -1.49    1.41 
  13  -2   6   -2.48    2.06 
 -13   2  -6    1.10    1.19 
  12  -2   6    0.99    1.47 
 -12   2  -6   -0.01    1.03 
  11  -2   6    1.50    0.93 
  11  -2   6    1.31    1.38 
 -11   2  -6    0.25    0.78 
  10  -2   6    3.40    0.80 
  10  -2   6    4.88    1.17 
 -10   2  -6    2.79    0.74 
   9  -2   6    2.79    0.92 
   9  -2   6    2.06    0.65 
  -9   2  -6    2.28    0.60 
   8  -2   6    1.73    0.59 
   8  -2   6    1.98    0.50 
  -8   2  -6    2.38    0.53 
   7  -2   6   10.68    0.81 
   7  -2   6   11.79    0.98 
  -7   2  -6   11.31    0.85 
   6  -2   6    1.18    0.31 
  -6   2  -6    0.27    0.32 
   5  -2   6    0.30    0.25 
  -5   2  -6   -0.19    0.25 
   4  -2   6    7.97    0.56 
  -4   2  -6    8.37    0.57 
   3  -2   6   64.55    2.76 
  -3   2  -6   63.42    2.76 
   2  -2   6    2.42    0.27 
  -2   2  -6    2.16    0.30 
   1  -2   6  106.82    4.42 
  -1   2  -6  103.06    4.43 
  -1   2  -6  106.48    4.47 
   0  -2   6  168.62    6.82 
   0   2  -6  165.16    6.94 
   0   2  -6  159.46    6.90 
   0   2  -6  164.78    6.82 
  -1  -2   6    1.77    0.17 
   1   2  -6    2.46    0.47 
   1   2  -6    1.45    0.17 
   1   2  -6    1.69    0.34 
   2   2  -6   12.02    0.95 
   2   2  -6   12.18    0.78 
   3   2  -6   43.68    2.18 
   3   2  -6   43.24    2.07 
   4   2  -6    1.07    0.60 
   4   2  -6    0.88    0.39 
   5   2  -6   10.51    0.82 
   5   2  -6   10.09    1.11 
   6   2  -6   -0.34    0.83 
   6   2  -6   -0.53    0.38 
   7   2  -6    4.42    0.69 
   7   2  -6    5.76    1.18 
   8   2  -6   -0.44    0.57 
  10   2  -6    0.71    0.73 
  11   2  -6    0.59    0.79 
  12   2  -6    0.20    0.94 
  13   2  -6   -1.11    0.95 
  14  -1   6   -5.99    4.97 
 -14   1  -6    0.45    1.51 
  13  -1   6    0.00    3.02 
 -13   1  -6   -0.75    1.18 
  12  -1   6    1.10    2.13 
 -12   1  -6    0.62    1.26 
  11  -1   6   -0.57    1.67 
  11  -1   6    1.24    1.30 
 -11   1  -6    3.40    0.88 
  10  -1   6   16.00    1.83 
  10  -1   6   15.36    2.07 
 -10   1  -6   14.72    1.31 
   9  -1   6    3.78    1.00 
   9  -1   6    2.30    1.14 
   9  -1   6    2.11    0.78 
  -9   1  -6    3.22    0.65 
   8  -1   6    8.18    0.84 
   8  -1   6    8.07    1.14 
   8  -1   6   10.85    1.40 
  -8   1  -6    8.83    0.89 
   7  -1   6    1.19    1.08 
   7  -1   6    1.61    0.41 
   7  -1   6    1.55    0.77 
  -7   1  -6    2.44    0.45 
   6  -1   6    4.35    0.54 
   6  -1   6    5.23    1.48 
  -6   1  -6    4.43    0.55 
   5  -1   6    0.33    0.63 
   5  -1   6    0.28    0.26 
  -5   1  -6    0.01    0.26 
   4  -1   6   45.27    2.02 
  -4   1  -6   44.74    2.02 
   3  -1   6   19.75    0.96 
  -3   1  -6   18.80    0.96 
   2  -1   6    9.16    0.53 
  -2   1  -6    8.03    0.51 
   1  -1   6    9.66    0.56 
   1  -1   6   10.82    0.67 
  -1   1  -6   10.75    0.62 
  -1   1  -6   10.43    0.56 
   0  -1   6    5.93    0.55 
   0  -1   6    5.71    0.36 
   0   1  -6    6.09    0.59 
   0   1  -6    5.53    0.37 
  -1  -1   6    0.84    0.11 
  -1  -1   6    1.26    0.76 
   1   1  -6    0.56    0.46 
   1   1  -6    1.00    0.16 
  -2  -1   6   45.02    1.82 
  -2  -1   6   43.28    2.08 
   2   1  -6   43.14    1.85 
   2   1  -6   43.92    2.14 
  -3  -1   6   83.93    3.73 
  -3  -1   6   84.97    3.61 
   3   1  -6   80.00    3.79 
   3   1  -6   84.23    3.45 
  -4  -1   6    3.16    0.34 
   4   1  -6    3.91    0.60 
   4   1  -6    4.10    0.78 
   5   1  -6    1.20    0.47 
   5   1  -6    0.97    0.74 
   6   1  -6    0.12    0.82 
   6   1  -6    0.49    0.47 
   6   1  -6    1.06    0.84 
   7   1  -6   -0.02    0.50 
   7   1  -6   -1.07    1.06 
   7   1  -6    1.86    1.00 
   8   1  -6   -0.50    0.51 
   8   1  -6    0.25    0.99 
   8   1  -6    0.27    0.32 
   9   1  -6    0.40    0.60 
   9   1  -6   -0.68    1.14 
   9   1  -6    0.08    0.39 
  10   1  -6    9.21    0.84 
  10   1  -6    6.51    1.46 
  10   1  -6    7.95    1.23 
  11   1  -6    3.14    1.75 
  11   1  -6    4.78    0.62 
  11   1  -6    7.03    1.09 
  12   1  -6    0.25    0.97 
  12   1  -6   -0.88    2.04 
  13   1  -6    0.21    0.93 
  14   1  -6    1.68    1.10 
  14   0   6   -1.33    5.12 
 -14   0  -6    1.32    1.43 
  13   0   6    3.36    5.39 
 -13   0  -6    1.10    1.24 
  12   0   6   -1.65    3.10 
 -12   0  -6    1.51    1.88 
  11   0   6    4.24    2.46 
  11   0   6    1.46    1.74 
 -11   0  -6    3.13    0.88 
  10   0   6    5.55    1.37 
  10   0   6    4.71    2.15 
 -10   0  -6    6.24    0.85 
   9   0   6    1.22    0.96 
   9   0   6    1.05    1.70 
  -9   0  -6   -0.33    0.54 
   8   0   6    2.43    1.67 
   8   0   6    1.42    0.48 
  -8   0  -6    1.04    0.50 
   7   0   6   14.13    0.97 
   7   0   6   13.83    2.25 
  -7   0  -6   15.13    0.98 
  -7   0  -6   14.89    1.05 
   6   0   6   15.19    2.02 
   6   0   6   15.40    0.93 
  -6   0  -6   16.00    0.93 
   5   0   6    1.62    0.33 
   5   0   6    2.13    0.85 
  -5   0  -6    1.66    0.34 
  -5   0  -6    1.79    0.29 
   4   0   6    0.41    0.31 
   4   0   6   -0.11    0.26 
  -4   0  -6    0.05    0.16 
  -4   0  -6    0.02    0.24 
   3   0   6   31.04    1.29 
   3   0   6   27.81    1.35 
  -3   0  -6   27.09    1.35 
  -3   0  -6   30.26    1.53 
   2   0   6   55.69    2.47 
  -2   0  -6   61.23    2.45 
  -2   0  -6   56.95    2.50 
   1   0   6   11.98    0.60 
   1   0   6   11.06    0.67 
  -1   0  -6   10.72    0.59 
  -1   0  -6   10.72    0.58 
   0   0   6   81.97    3.42 
   0   0   6   78.36    3.55 
   0   0  -6   84.37    3.54 
  -1   0   6    0.52    0.86 
  -1   0   6    1.69    0.16 
   1   0  -6    1.66    0.42 
   1   0  -6    1.60    0.20 
  -2   0   6    1.89    0.14 
  -2   0   6    2.19    0.53 
   2   0  -6    2.28    0.60 
   2   0  -6    1.96    0.17 
  -3   0   6    0.46    0.49 
  -3   0   6    0.53    0.52 
   3   0  -6    0.15    0.55 
  -4   0   6    0.65    0.60 
  -4   0   6    0.19    0.25 
   4   0  -6    0.73    0.67 
  -5   0   6   34.76    1.89 
  -5   0   6   33.12    1.50 
   5   0  -6   32.98    2.02 
   6   0  -6    3.42    0.66 
   6   0  -6    3.36    0.98 
   6   0  -6    2.12    0.86 
   6   0  -6    3.64    0.51 
   7   0  -6   20.87    1.41 
   7   0  -6   20.36    1.06 
   7   0  -6   16.73    1.85 
   7   0  -6   18.61    1.79 
   8   0  -6    1.44    0.65 
   8   0  -6   -0.31    0.91 
   8   0  -6    3.35    1.31 
   8   0  -6    1.04    0.36 
   9   0  -6    2.11    0.71 
   9   0  -6    3.20    1.18 
   9   0  -6    2.38    0.46 
  10   0  -6    6.06    1.42 
  10   0  -6    6.22    0.81 
  11   0  -6   -0.02    0.76 
  11   0  -6    1.12    1.61 
  11   0  -6    0.28    0.55 
  12   0  -6    2.03    1.01 
  12   0  -6    5.33    2.03 
  13   0  -6    0.57    2.38 
  13   0  -6    1.48    1.07 
  14   0  -6   -0.57    1.02 
  13   1   6   -1.75    4.52 
 -13  -1  -6    0.29    1.17 
  12   1   6    2.77    6.26 
 -12  -1  -6   -0.39    1.05 
  11   1   6    0.95    3.25 
 -11  -1  -6    0.84    0.83 
  10   1   6    6.05    3.02 
  10   1   6    4.98    1.34 
 -10  -1  -6    6.68    0.89 
   9   1   6    2.46    2.58 
  -9  -1  -6    6.85    0.82 
   8   1   6    1.15    2.22 
   8   1   6    0.25    0.55 
  -8  -1  -6    0.41    0.46 
  -8  -1  -6   -0.07    0.67 
   7   1   6   10.27    0.88 
   7   1   6    9.83    2.23 
  -7  -1  -6   10.57    0.82 
  -7  -1  -6    9.66    0.92 
   6   1   6   13.79    0.92 
   6   1   6   11.64    1.87 
  -6  -1  -6   14.19    0.92 
  -6  -1  -6   14.45    0.89 
   5   1   6    9.18    0.72 
   5   1   6   10.71    1.15 
  -5  -1  -6    9.64    0.66 
  -5  -1  -6    9.73    0.67 
   4   1   6   21.09    1.07 
  -4  -1  -6   20.69    1.06 
  -4  -1  -6   20.73    1.00 
   3   1   6    5.11    0.48 
  -3  -1  -6    6.99    0.91 
  -3  -1  -6    4.44    0.43 
   2   1   6    3.14    0.33 
   2   1   6    3.59    0.38 
  -2  -1  -6    3.36    0.36 
  -2  -1  -6    3.93    0.42 
   1   1   6   45.43    2.07 
   1   1   6   48.45    2.03 
  -1  -1  -6   46.23    2.02 
  -1  -1  -6   46.91    2.04 
   0   1   6    5.90    0.34 
   0   1   6    5.72    0.59 
   0  -1  -6    6.27    0.39 
   0  -1  -6    5.68    0.44 
  -1   1   6   53.55    2.18 
  -1   1   6   49.75    2.43 
   1  -1  -6   50.41    2.37 
   1  -1  -6   53.48    2.20 
  -2   1   6    1.23    0.53 
  -2   1   6    1.65    0.15 
   2  -1  -6    1.75    0.50 
   2  -1  -6    1.45    0.19 
  -3   1   6   26.58    1.53 
  -3   1   6   26.57    1.52 
   3  -1  -6   25.75    1.11 
   3  -1  -6   26.06    1.48 
  -4   1   6    2.01    0.41 
  -4   1   6    3.13    0.72 
   4  -1  -6    2.43    0.27 
   4  -1  -6    1.95    0.71 
  -5   1   6    1.02    0.75 
   5  -1  -6    2.27    0.83 
   5  -1  -6    0.51    0.69 
  -6   1   6    9.62    1.17 
  -6   1   6    9.17    0.61 
   6  -1  -6   10.87    1.29 
  -7   1   6   -0.02    0.85 
   7  -1  -6   -0.90    0.85 
   7  -1  -6   -1.33    1.01 
   7  -1  -6   -0.52    0.34 
   8  -1  -6    8.27    1.23 
   8  -1  -6   11.91    1.60 
   8  -1  -6   10.24    0.83 
   8  -1  -6   10.51    1.16 
   9  -1  -6    2.73    1.21 
   9  -1  -6    8.00    1.05 
   9  -1  -6    6.21    0.73 
  10  -1  -6    0.38    1.29 
  10  -1  -6    1.34    0.77 
  10  -1  -6    1.50    0.54 
  11  -1  -6   -0.17    0.76 
  11  -1  -6    1.19    1.66 
  11  -1  -6   -0.11    0.57 
  12  -1  -6   -0.13    0.74 
  12  -1  -6    0.04    0.91 
  12  -1  -6    0.03    1.91 
  13  -1  -6    1.78    1.18 
  13  -1  -6    4.93    2.33 
  14  -1  -6   -1.30    1.08 
  13   2   6   -0.87    4.43 
 -13  -2  -6    0.64    1.20 
  12   2   6   -3.15    4.07 
 -12  -2  -6    0.98    1.01 
  11   2   6    0.78    3.57 
 -11  -2  -6    0.49    0.83 
  10   2   6    1.89    3.22 
 -10  -2  -6   -0.29    0.65 
   9   2   6    0.72    2.74 
  -9  -2  -6    0.60    0.60 
  -9  -2  -6    0.46    0.99 
   8   2   6    7.18    0.97 
   8   2   6    3.49    2.43 
  -8  -2  -6    7.00    1.13 
  -8  -2  -6    7.67    0.89 
   7   2   6    2.93    2.01 
   7   2   6    2.32    0.55 
  -7  -2  -6    2.82    0.56 
  -7  -2  -6    2.51    0.59 
   6   2   6    0.93    0.44 
   6   2   6   -0.59    1.52 
  -6  -2  -6    0.15    0.36 
  -6  -2  -6    0.60    0.37 
   5   2   6    8.71    0.68 
   5   2   6   10.30    1.07 
  -5  -2  -6    6.86    0.58 
  -5  -2  -6    6.92    0.65 
   4   2   6    5.01    0.52 
   4   2   6    4.72    0.66 
  -4  -2  -6    4.34    0.50 
  -4  -2  -6    4.46    0.46 
   3   2   6    6.83    0.50 
   3   2   6    5.57    0.51 
  -3  -2  -6    5.38    0.50 
  -3  -2  -6    6.85    1.02 
   2   2   6    0.04    0.18 
   2   2   6    0.43    0.23 
  -2  -2  -6    0.13    0.21 
  -2  -2  -6    0.49    0.71 
   1   2   6    2.49    0.39 
  -1  -2  -6    2.54    0.30 
  -1  -2  -6    2.79    0.37 
   0   2   6    4.59    0.50 
   0   2   6    4.76    0.29 
   0  -2  -6    4.44    0.42 
   0  -2  -6    4.46    0.33 
  -1   2   6    6.92    0.33 
  -1   2   6    5.61    0.65 
   1  -2  -6    6.47    0.52 
   1  -2  -6    6.46    0.36 
  -2   2   6   32.34    1.37 
  -2   2   6   28.29    1.66 
   2  -2  -6   32.24    1.35 
   2  -2  -6   32.93    1.61 
  -3   2   6   27.83    1.60 
  -3   2   6   23.91    1.56 
   3  -2  -6   26.89    1.43 
   3  -2  -6   23.84    1.08 
  -4   2   6    1.58    0.71
[truncated: 506,556 more chars]
